# Supplementary material for: Revealing New Landscape of Turbot (Scophthalmus maximus) Spleen Infected with Aeromonas salmonicida through Immune Related circRNA-miRNA-mRNA Axis
Source: Biology (Basel). 2021 Jul 6;10(7):626. doi: 10.3390/biology10070626 (PMC8301059; doi:10.3390/biology10070626)
Supplement: Supplementary file 1 [file biology-10-00626-s001.zip]

Archive with 8 entries (6 files):
- biology-1237292-supplementary/
- biology-1237292-supplementary/Manuscript-supplementary/
- biology-1237292-supplementary/Manuscript-supplementary/í∙Supplementary Table 2 circRNAs distributed on chromosomes.xlsx
- biology-1237292-supplementary/Manuscript-supplementary/í∙Supplementary Table 3 DE-circRNA.xlsx
- biology-1237292-supplementary/Manuscript-supplementary/í∙Supplementary Table 4 circRNA-miRNA.xlsx
- biology-1237292-supplementary/Manuscript-supplementary/í∙Supplementary Table 5 miRNA-mRNA.xlsx
- biology-1237292-supplementary/Manuscript-supplementary/í∙Supplementary Table 6 circRNA-miRNA-mRNA.xlsx
- biology-1237292-supplementary/Manuscript-supplementary/í∙Supplementnary Table 1 Primers used in this study.pdf
