# Supplementary material for: Revealing New Landscape of Turbot (Scophthalmus maximus) Spleen Infected with Aeromonas salmonicida through Immune Related circRNA-miRNA-mRNA Axis
Source: Biology (Basel). 2021 Jul 6;10(7):626. doi: 10.3390/biology10070626 (PMC8301059; doi:10.3390/biology10070626)
Supplement: Supplementary file 1 [file biology-10-00626-s001.zip › biology-1237292-supplementary/Manuscript-supplementary/í∙Supplementary Table 2 circRNAs distributed on chromosomes.xlsx]

## Sheet: Sheet1
circRNAs distributed on chromosomes
circRNA_ID	Chr	start	end	strand	samples
novel_circ_0005438	CP026258.1	10307608	10311685	+	ASS63
novel_circ_0005440	CP026258.1	10322344	10336014	+	ASS241,ASS243,ASS242,ASS963,ASS61,ASS02,ASS03,ASS122,ASS123
novel_circ_0005441	CP026258.1	10333085	10336014	+	ASS61,ASS63
novel_circ_0005442	CP026258.1	10834822	10835833	-	ASS01
novel_circ_0005445	CP026258.1	11103325	11105172	+	ASS963
novel_circ_0005447	CP026258.1	11303843	11308306	-	ASS963
novel_circ_0005450	CP026258.1	11470943	11486599	+	ASS961,ASS01
novel_circ_0005458	CP026258.1	11999994	12014585	+	ASS121
novel_circ_0005459	CP026258.1	12097032	12100217	+	ASS03
novel_circ_0005460	CP026258.1	12097032	12101517	+	ASS243,ASS961,ASS63,ASS03,ASS01,ASS121,ASS123
novel_circ_0005461	CP026258.1	12144702	12149858	+	ASS962,ASS01
novel_circ_0005462	CP026258.1	1220439	1227594	+	ASS241,ASS243,ASS961,ASS962,ASS963,ASS61,ASS62,ASS63,ASS121,ASS122
novel_circ_0005464	CP026258.1	12222890	12224261	-	ASS241,ASS243,ASS242,ASS961,ASS962,ASS963,ASS61,ASS63,ASS02,ASS03,ASS01,ASS121,ASS122
novel_circ_0005465	CP026258.1	12222890	12226992	-	ASS122
novel_circ_0005466	CP026258.1	12224142	12226992	-	ASS963,ASS61
novel_circ_0005467	CP026258.1	12224142	12231660	-	ASS242
novel_circ_0005468	CP026258.1	12226813	12228081	-	ASS241,ASS243,ASS961,ASS963,ASS63,ASS03,ASS01,ASS121,ASS122,ASS123
novel_circ_0005469	CP026258.1	12226813	12232970	-	ASS241,ASS243,ASS961,ASS962,ASS963,ASS62,ASS63,ASS03,ASS01,ASS121,ASS122,ASS123
novel_circ_0005471	CP026258.1	12231540	12233981	-	ASS242,ASS961,ASS962,ASS963,ASS01,ASS121,ASS122
novel_circ_0005472	CP026258.1	12329595	12335721	+	ASS241
novel_circ_0005473	CP026258.1	12333454	12335721	+	ASS961
novel_circ_0005474	CP026258.1	12366935	12368612	-	ASS962,ASS122
novel_circ_0005475	CP026258.1	12453995	12456758	+	ASS121
novel_circ_0005476	CP026258.1	12486932	12487418	+	ASS122
novel_circ_0005477	CP026258.1	12489420	12490903	+	ASS962
novel_circ_0005479	CP026258.1	1273868	1274206	-	ASS961
novel_circ_0005481	CP026258.1	1297367	1299758	+	ASS242,ASS01
novel_circ_0005483	CP026258.1	13022769	13023394	+	ASS241,ASS243,ASS242,ASS961,ASS962,ASS963,ASS63,ASS01,ASS121
novel_circ_0005485	CP026258.1	13047965	13048759	-	ASS241,ASS243,ASS963,ASS61,ASS62,ASS03,ASS123
novel_circ_0005486	CP026258.1	13065660	13067227	-	ASS963
novel_circ_0005487	CP026258.1	13104251	13111159	-	ASS243
novel_circ_0005488	CP026258.1	13107642	13111159	-	ASS241,ASS961,ASS963,ASS03,ASS01
novel_circ_0005489	CP026258.1	13110034	13111159	-	ASS241,ASS62,ASS63,ASS01,ASS123
novel_circ_0005490	CP026258.1	13332512	13332961	-	ASS63
novel_circ_0005491	CP026258.1	13373407	13380812	-	ASS243,ASS963,ASS63,ASS02
novel_circ_0005494	CP026258.1	13377686	13382308	-	ASS122
novel_circ_0005495	CP026258.1	13422738	13429534	-	ASS123
novel_circ_0005496	CP026258.1	13428463	13433286	-	ASS242,ASS63
novel_circ_0005497	CP026258.1	13433785	13437312	-	ASS63,ASS02,ASS03
novel_circ_0005500	CP026258.1	135254	136111	+	ASS963
novel_circ_0005501	CP026258.1	13565293	13566615	-	ASS01
novel_circ_0005502	CP026258.1	13646162	13655212	-	ASS243
novel_circ_0005504	CP026258.1	14132197	14139720	+	ASS63,ASS02,ASS01,ASS121,ASS123
novel_circ_0005506	CP026258.1	14172306	14177746	+	ASS241,ASS243,ASS242,ASS962,ASS963,ASS61,ASS63,ASS02,ASS01,ASS121,ASS122
novel_circ_0005508	CP026258.1	14471859	14479157	-	ASS62
novel_circ_0005509	CP026258.1	14547964	14550677	-	ASS61,ASS62,ASS63,ASS02,ASS01,ASS122
novel_circ_0005510	CP026258.1	14558569	14564366	-	ASS242,ASS961,ASS121
novel_circ_0005512	CP026258.1	14560550	14564366	-	ASS241,ASS243,ASS242,ASS961,ASS962,ASS963,ASS61,ASS62,ASS63,ASS02,ASS03,ASS01,ASS121,ASS122,ASS123
novel_circ_0005513	CP026258.1	14560550	14583752	-	ASS121
novel_circ_0005514	CP026258.1	14563588	14564366	-	ASS243,ASS962,ASS02,ASS122
novel_circ_0005515	CP026258.1	14569198	14583752	-	ASS241,ASS242,ASS961,ASS62,ASS121,ASS122,ASS123
novel_circ_0005516	CP026258.1	14578699	14579670	-	ASS241,ASS242,ASS961,ASS962,ASS61,ASS63,ASS02,ASS121,ASS123
novel_circ_0005517	CP026258.1	14578699	14583752	-	ASS241,ASS243,ASS242,ASS961,ASS962,ASS963,ASS61,ASS62,ASS63,ASS02,ASS03,ASS01,ASS121,ASS122,ASS123
novel_circ_0005518	CP026258.1	14626614	14627116	-	ASS121
novel_circ_0005519	CP026258.1	14628945	14629886	-	ASS961,ASS962,ASS963,ASS62,ASS03,ASS01,ASS121,ASS122
novel_circ_0005520	CP026258.1	14630847	14631752	-	ASS241,ASS243,ASS961,ASS61,ASS62,ASS63,ASS02,ASS03,ASS121,ASS122,ASS123
novel_circ_0005521	CP026258.1	1464921	1466542	-	ASS961,ASS62,ASS01,ASS121
novel_circ_0005523	CP026258.1	1466889	1467499	-	ASS241,ASS243,ASS961,ASS963,ASS03,ASS01,ASS122
novel_circ_0005526	CP026258.1	14932133	14938779	-	ASS241,ASS243,ASS242,ASS961,ASS962,ASS963,ASS61,ASS62,ASS63,ASS03,ASS01,ASS121,ASS122,ASS123
novel_circ_0005528	CP026258.1	14932133	14948171	-	ASS03,ASS01
novel_circ_0005532	CP026258.1	14968990	14972686	-	ASS241,ASS243,ASS242,ASS961,ASS962,ASS963,ASS61,ASS62,ASS63,ASS03,ASS01,ASS121,ASS122,ASS123
novel_circ_0005534	CP026258.1	14996305	15026284	-	ASS241,ASS242,ASS961,ASS962,ASS963,ASS62,ASS63,ASS03,ASS01,ASS121,ASS123
novel_circ_0005536	CP026258.1	15014121	15026284	-	ASS241,ASS961,ASS61
novel_circ_0005537	CP026258.1	15017051	15026284	-	ASS241,ASS243,ASS242,ASS961,ASS962,ASS963,ASS61,ASS62,ASS63,ASS03,ASS01,ASS121,ASS122,ASS123
novel_circ_0005539	CP026258.1	15082921	15089667	-	ASS242,ASS03
novel_circ_0005544	CP026258.1	15099906	15104129	-	ASS241,ASS243,ASS242,ASS961,ASS962,ASS963,ASS61,ASS62,ASS63,ASS02,ASS03,ASS01,ASS121,ASS122,ASS123
novel_circ_0005547	CP026258.1	15103605	15104129	-	ASS243,ASS242,ASS961,ASS962,ASS963,ASS61,ASS63,ASS03,ASS01,ASS121,ASS122
novel_circ_0005548	CP026258.1	15103605	15110074	-	ASS962
novel_circ_0005549	CP026258.1	15180577	15182532	-	ASS241,ASS961,ASS962,ASS963,ASS61,ASS03
novel_circ_0005553	CP026258.1	16126111	16129505	-	ASS241,ASS243,ASS242,ASS961,ASS962,ASS963,ASS61,ASS62,ASS03,ASS01,ASS121,ASS122
novel_circ_0005555	CP026258.1	16307979	16308777	+	ASS241,ASS243,ASS242,ASS961,ASS962,ASS963,ASS61,ASS62,ASS63,ASS02,ASS03,ASS01,ASS121,ASS122,ASS123
novel_circ_0005558	CP026258.1	16347052	16348601	+	ASS243,ASS242,ASS962,ASS963,ASS61,ASS62,ASS63,ASS02,ASS01,ASS121,ASS122
novel_circ_0005559	CP026258.1	16347558	16348601	+	ASS243,ASS03,ASS122
novel_circ_0005560	CP026258.1	16549515	16551529	-	ASS241,ASS243,ASS242,ASS961,ASS962,ASS963,ASS61,ASS62,ASS63,ASS02,ASS01,ASS121,ASS122,ASS123
novel_circ_0005562	CP026258.1	16645404	16646757	+	ASS02,ASS03,ASS01,ASS121
novel_circ_0005563	CP026258.1	16718463	16724358	-	ASS123
novel_circ_0005564	CP026258.1	16718463	16735017	-	ASS243,ASS242,ASS962,ASS62,ASS02
novel_circ_0005566	CP026258.1	16829404	16831078	+	ASS122
novel_circ_0005567	CP026258.1	1685681	1687998	+	ASS241,ASS243,ASS961,ASS01,ASS122
novel_circ_0005569	CP026258.1	1685681	1694905	+	ASS242,ASS63
novel_circ_0005570	CP026258.1	1691326	1694905	+	ASS242,ASS01
novel_circ_0005573	CP026258.1	18139032	18139418	+	ASS241,ASS243,ASS242,ASS963,ASS61,ASS62,ASS03,ASS01,ASS121,ASS122,ASS123
novel_circ_0005577	CP026258.1	18536673	18538640	-	ASS241,ASS243,ASS961,ASS962,ASS963,ASS61,ASS63,ASS01,ASS122
novel_circ_0005578	CP026258.1	18552492	18554785	+	ASS243,ASS961,ASS963,ASS62,ASS63,ASS03,ASS01,ASS121,ASS122
novel_circ_0005579	CP026258.1	18902679	18903079	-	ASS961,ASS02,ASS03
novel_circ_0005580	CP026258.1	18904484	18905781	-	ASS961
novel_circ_0005581	CP026258.1	18904484	18911764	-	ASS61
novel_circ_0005583	CP026258.1	19017324	19018542	+	ASS01
novel_circ_0005584	CP026258.1	19294622	19295009	+	ASS241,ASS243,ASS242,ASS961,ASS962,ASS963,ASS61,ASS62,ASS63,ASS03,ASS01,ASS121,ASS122,ASS123
novel_circ_0005585	CP026258.1	19294622	19302801	+	ASS962,ASS963,ASS01
novel_circ_0005586	CP026258.1	19315601	19324115	+	ASS03,ASS01
novel_circ_0005587	CP026258.1	19315601	19328700	+	ASS241,ASS243,ASS242,ASS961,ASS962,ASS963,ASS61,ASS62,ASS63,ASS02,ASS03,ASS01,ASS121,ASS122,ASS123
novel_circ_0005591	CP026258.1	19323892	19328700	+	ASS243,ASS242,ASS62,ASS63,ASS03,ASS01,ASS121,ASS122,ASS123
novel_circ_0005594	CP026258.1	19393268	19395514	+	ASS243,ASS242,ASS961,ASS61,ASS02,ASS03,ASS01,ASS123
novel_circ_0005597	CP026258.1	19720024	19725144	+	ASS241,ASS243,ASS242,ASS962,ASS61,ASS62,ASS63,ASS03,ASS01,ASS121,ASS122,ASS123
novel_circ_0005599	CP026258.1	19843566	19844346	+	ASS241,ASS243,ASS242,ASS962,ASS963,ASS61,ASS62,ASS03
novel_circ_0005600	CP026258.1	19888543	19889483	+	ASS241,ASS242,ASS961,ASS962,ASS61,ASS62,ASS63,ASS02,ASS03,ASS01,ASS121,ASS122,ASS123
novel_circ_0005601	CP026258.1	19888543	19891188	+	ASS241,ASS243,ASS242,ASS961,ASS962,ASS963,ASS61,ASS62,ASS63,ASS02,ASS03,ASS01,ASS121,ASS122,ASS123
novel_circ_0005602	CP026258.1	19888543	19896026	+	ASS242,ASS962,ASS963
novel_circ_0005603	CP026258.1	20467649	20469575	-	ASS243,ASS242,ASS962
novel_circ_0005605	CP026258.1	205169	206984	-	ASS242,ASS63,ASS122
novel_circ_0005606	CP026258.1	20541603	20544928	+	ASS241,ASS243,ASS961,ASS963,ASS62,ASS03,ASS01
novel_circ_0005607	CP026258.1	20604555	20605412	+	ASS241,ASS243,ASS242,ASS961,ASS962,ASS963,ASS61,ASS62,ASS63,ASS02,ASS03,ASS01,ASS121,ASS122,ASS123
novel_circ_0005609	CP026258.1	209665	210106	-	ASS963
novel_circ_0005610	CP026258.1	21005334	21007688	+	ASS961
novel_circ_0005611	CP026258.1	21084632	21085618	-	ASS122
novel_circ_0005612	CP026258.1	21098130	21102387	-	ASS121
novel_circ_0005613	CP026258.1	21186233	21208818	+	ASS243,ASS242,ASS961,ASS962,ASS03,ASS121,ASS122
novel_circ_0005614	CP026258.1	21282625	21284602	-	ASS242,ASS962
novel_circ_0005617	CP026258.1	21288212	21289699	-	ASS961
novel_circ_0005623	CP026258.1	227851	228520	+	ASS961
novel_circ_0005624	CP026258.1	2479359	2482626	+	ASS01
novel_circ_0005625	CP026258.1	2682479	2685901	+	ASS963
novel_circ_0005628	CP026258.1	2913552	2914089	-	ASS241,ASS961
novel_circ_0005629	CP026258.1	3111582	3112559	+	ASS241,ASS961
novel_circ_0005630	CP026258.1	3194234	3202473	+	ASS01,ASS122
novel_circ_0005632	CP026258.1	3416502	3422340	-	ASS962
novel_circ_0005635	CP026258.1	4150042	4157848	-	ASS02
novel_circ_0005640	CP026258.1	4499558	4507460	-	ASS02,ASS121
novel_circ_0005641	CP026258.1	450439	451344	+	ASS961
novel_circ_0005643	CP026258.1	4558099	4558333	-	ASS61,ASS02
novel_circ_0005645	CP026258.1	459694	460153	+	ASS961,ASS962,ASS03,ASS01
novel_circ_0005647	CP026258.1	460543	464041	+	ASS241,ASS61
novel_circ_0005648	CP026258.1	460543	465797	+	ASS242,ASS963,ASS63,ASS03,ASS01,ASS123
novel_circ_0005652	CP026258.1	5434237	5434649	-	ASS01
novel_circ_0005653	CP026258.1	5434237	5435961	-	ASS241,ASS243,ASS961,ASS962,ASS01,ASS122,ASS123
novel_circ_0005654	CP026258.1	55131	55825	-	ASS241,ASS243,ASS961,ASS63,ASS02
novel_circ_0005656	CP026258.1	5628217	5628644	-	ASS243,ASS961,ASS962,ASS61,ASS63,ASS02,ASS03,ASS121,ASS122,ASS123
novel_circ_0005659	CP026258.1	6139799	6145920	-	ASS123
novel_circ_0005660	CP026258.1	6151778	6157212	-	ASS61,ASS62
novel_circ_0005661	CP026258.1	6155691	6157212	-	ASS243,ASS961
novel_circ_0005662	CP026258.1	6155691	6165056	-	ASS241,ASS242
novel_circ_0005663	CP026258.1	6164156	6165056	-	ASS01
novel_circ_0005667	CP026258.1	712734	713910	-	ASS01
novel_circ_0005669	CP026258.1	7170407	7173296	-	ASS963
novel_circ_0005673	CP026258.1	7311086	7328285	+	ASS241,ASS243,ASS242,ASS961,ASS962,ASS963,ASS61,ASS62,ASS63,ASS121,ASS122,ASS123
novel_circ_0005675	CP026258.1	7341600	7350011	+	ASS241
novel_circ_0005676	CP026258.1	7342499	7344595	+	ASS63
novel_circ_0005677	CP026258.1	7345375	7346359	+	ASS962,ASS963,ASS02,ASS123
novel_circ_0005678	CP026258.1	735789	738275	-	ASS241,ASS242,ASS961,ASS962,ASS963,ASS61,ASS62,ASS63,ASS03,ASS01,ASS122
novel_circ_0005679	CP026258.1	7369969	7375499	-	ASS241,ASS243,ASS242,ASS961,ASS962,ASS963,ASS61,ASS62,ASS63,ASS02,ASS03,ASS01,ASS121,ASS122,ASS123
novel_circ_0005682	CP026258.1	7379603	7384184	-	ASS243,ASS01
novel_circ_0005684	CP026258.1	7401390	7414121	-	ASS963,ASS03
novel_circ_0005688	CP026258.1	7461187	7464189	+	ASS241,ASS243,ASS242,ASS961,ASS963,ASS61,ASS62,ASS63,ASS02,ASS03,ASS01,ASS121,ASS122,ASS123
novel_circ_0005690	CP026258.1	755453	758871	-	ASS243,ASS242,ASS61,ASS03,ASS121,ASS122
novel_circ_0005692	CP026258.1	7937100	7940516	-	ASS242,ASS03,ASS01,ASS121,ASS122
novel_circ_0005694	CP026258.1	7937100	7941526	-	ASS963,ASS03,ASS121
novel_circ_0005700	CP026258.1	8157330	8160577	-	ASS63
novel_circ_0005701	CP026258.1	8464096	8466489	-	ASS243,ASS61
novel_circ_0005702	CP026258.1	8754609	8764802	+	ASS01
novel_circ_0005703	CP026258.1	8764627	8773139	+	ASS963,ASS03,ASS01
novel_circ_0005704	CP026258.1	8772321	8773139	+	ASS121
novel_circ_0005709	CP026258.1	9342676	9343478	+	ASS121,ASS122
novel_circ_0005710	CP026258.1	934933	938783	+	ASS122
novel_circ_0005711	CP026258.1	936696	938783	+	ASS61,ASS121
novel_circ_0005712	CP026258.1	942564	942855	+	ASS241,ASS963
novel_circ_0005714	CP026258.1	9779152	9780695	+	ASS241,ASS243,ASS242,ASS961,ASS962,ASS963,ASS61,ASS03,ASS01,ASS121,ASS122
novel_circ_0005718	CP026258.1	9951417	9957325	-	ASS243
novel_circ_0005112	CP026257.1	10067400	10069122	-	ASS63
novel_circ_0005114	CP026257.1	10128633	10129519	-	ASS241,ASS242,ASS963,ASS122
novel_circ_0005116	CP026257.1	10137870	10138442	-	ASS122
novel_circ_0005119	CP026257.1	1027730	1028788	+	ASS961,ASS121
novel_circ_0005120	CP026257.1	10609616	10611287	-	ASS03
novel_circ_0005121	CP026257.1	10622828	10627524	+	ASS01
novel_circ_0005122	CP026257.1	10632652	10636427	+	ASS241,ASS243,ASS961,ASS962,ASS963,ASS61,ASS63,ASS02,ASS03,ASS01,ASS121,ASS122,ASS123
novel_circ_0005126	CP026257.1	1103397	1109618	+	ASS963,ASS63,ASS01,ASS123
novel_circ_0005127	CP026257.1	1108185	1109618	+	ASS241,ASS243,ASS242,ASS961,ASS962,ASS963,ASS61,ASS62,ASS63,ASS02,ASS03,ASS01,ASS121,ASS122,ASS123
novel_circ_0005128	CP026257.1	11111955	11112559	-	ASS962,ASS963,ASS63,ASS02,ASS03,ASS01,ASS121,ASS122
novel_circ_0005129	CP026257.1	11111955	11114904	-	ASS241,ASS962,ASS963,ASS61,ASS03,ASS01,ASS122,ASS123
novel_circ_0005130	CP026257.1	11111955	11117814	-	ASS01
novel_circ_0005132	CP026257.1	11112840	11114188	-	ASS62,ASS01
novel_circ_0005133	CP026257.1	11113042	11114188	-	ASS01
novel_circ_0005138	CP026257.1	11122434	11124978	-	ASS241,ASS243,ASS961,ASS962,ASS963,ASS61,ASS62,ASS63,ASS03,ASS01,ASS122,ASS123
novel_circ_0005139	CP026257.1	11122434	11128297	-	ASS241,ASS61
novel_circ_0005141	CP026257.1	11211846	11216096	-	ASS963
novel_circ_0005142	CP026257.1	11216004	11218708	-	ASS63,ASS121
novel_circ_0005144	CP026257.1	11293309	11295448	+	ASS241,ASS243,ASS02,ASS03,ASS01,ASS123
novel_circ_0005145	CP026257.1	11356125	11357073	-	ASS01
novel_circ_0005146	CP026257.1	11356125	11359581	-	ASS01
novel_circ_0005147	CP026257.1	11356125	11364984	-	ASS961,ASS121
novel_circ_0005148	CP026257.1	11359449	11364984	-	ASS962
novel_circ_0005149	CP026257.1	11383440	11391624	-	ASS03,ASS01
novel_circ_0005150	CP026257.1	11391099	11391624	-	ASS01
novel_circ_0005152	CP026257.1	11395698	11397358	-	ASS63,ASS03
novel_circ_0005155	CP026257.1	11655855	11661779	+	ASS242,ASS961,ASS962,ASS63,ASS03,ASS01,ASS121,ASS122
novel_circ_0005156	CP026257.1	11660347	11661779	+	ASS962
novel_circ_0005157	CP026257.1	11660347	11663928	+	ASS241,ASS243,ASS962,ASS963,ASS61,ASS01,ASS121,ASS122,ASS123
novel_circ_0005159	CP026257.1	11660347	11668837	+	ASS243,ASS961,ASS962,ASS963,ASS62,ASS63,ASS03,ASS01,ASS121,ASS122
novel_circ_0005160	CP026257.1	11660347	11670864	+	ASS241,ASS63,ASS02,ASS03
novel_circ_0005161	CP026257.1	11660347	11673326	+	ASS122
novel_circ_0005163	CP026257.1	11669509	11670504	+	ASS243,ASS961,ASS963
novel_circ_0005164	CP026257.1	11669509	11670864	+	ASS241,ASS243,ASS242,ASS961,ASS962,ASS963,ASS61,ASS62,ASS63,ASS03,ASS01,ASS121,ASS122,ASS123
novel_circ_0005165	CP026257.1	11669509	11673326	+	ASS241,ASS243,ASS242,ASS961,ASS61,ASS63,ASS02,ASS03,ASS01,ASS121,ASS122,ASS123
novel_circ_0005166	CP026257.1	11670399	11673326	+	ASS241,ASS243,ASS961,ASS962,ASS963,ASS61,ASS62,ASS63,ASS02,ASS01,ASS122
novel_circ_0005167	CP026257.1	11671762	11673326	+	ASS241,ASS243,ASS961,ASS962,ASS963,ASS61,ASS62,ASS63,ASS02,ASS03,ASS01,ASS121,ASS122,ASS123
novel_circ_0005168	CP026257.1	1174312	1174745	+	ASS241
novel_circ_0005169	CP026257.1	11752547	11752844	+	ASS243,ASS121
novel_circ_0005170	CP026257.1	11758965	11759463	+	ASS241,ASS242,ASS962,ASS61,ASS62,ASS63,ASS03,ASS01,ASS121,ASS122,ASS123
novel_circ_0005171	CP026257.1	11781269	11790684	+	ASS61
novel_circ_0005172	CP026257.1	11793769	11794720	+	ASS241,ASS243,ASS242,ASS961,ASS962,ASS963,ASS61,ASS62,ASS63,ASS02,ASS03,ASS01,ASS121,ASS122,ASS123
novel_circ_0005173	CP026257.1	11793769	11794745	+	ASS121
novel_circ_0005175	CP026257.1	11884379	11895201	+	ASS963
novel_circ_0005177	CP026257.1	11895019	11898979	+	ASS122
novel_circ_0005178	CP026257.1	11895019	11911032	+	ASS961
novel_circ_0005179	CP026257.1	11937850	11944851	+	ASS961,ASS122
novel_circ_0005182	CP026257.1	11980920	11981509	+	ASS63,ASS01
novel_circ_0005183	CP026257.1	11980920	11985342	+	ASS962,ASS62,ASS63,ASS03,ASS01,ASS123
novel_circ_0005184	CP026257.1	11994870	11995895	+	ASS242
novel_circ_0005185	CP026257.1	1202281	1215643	+	ASS242
novel_circ_0005186	CP026257.1	12071256	12077126	-	ASS01
novel_circ_0005187	CP026257.1	1214611	1215643	+	ASS123
novel_circ_0005188	CP026257.1	12305036	12306715	-	ASS122
novel_circ_0005191	CP026257.1	12458363	12458606	-	ASS243,ASS61
novel_circ_0005194	CP026257.1	12645044	12650252	-	ASS03
novel_circ_0005195	CP026257.1	12759950	12762991	+	ASS121
novel_circ_0005196	CP026257.1	12759953	12762991	+	ASS963,ASS01
novel_circ_0005198	CP026257.1	12952409	12952747	+	ASS962
novel_circ_0005200	CP026257.1	13016808	13017944	-	ASS962,ASS963,ASS01
novel_circ_0005201	CP026257.1	13028629	13030523	-	ASS242,ASS62,ASS01
novel_circ_0005204	CP026257.1	13187716	13189281	+	ASS243,ASS961,ASS962,ASS963,ASS61,ASS62,ASS03,ASS01,ASS121,ASS122
novel_circ_0005207	CP026257.1	13507089	13508047	-	ASS241,ASS243,ASS963,ASS62,ASS63,ASS02,ASS03,ASS121,ASS122
novel_circ_0005208	CP026257.1	13545886	13550446	-	ASS02,ASS122
novel_circ_0005209	CP026257.1	13559675	13580395	-	ASS241
novel_circ_0005211	CP026257.1	13565473	13580395	-	ASS63,ASS02,ASS121,ASS122
novel_circ_0005212	CP026257.1	13843357	13854107	-	ASS01
novel_circ_0005214	CP026257.1	14002161	14009530	+	ASS962,ASS01,ASS123
novel_circ_0005215	CP026257.1	14143037	14148373	+	ASS122
novel_circ_0005216	CP026257.1	14253487	14260367	+	ASS963,ASS03,ASS121
novel_circ_0005217	CP026257.1	14253487	14265538	+	ASS241,ASS243,ASS242,ASS961,ASS962,ASS963,ASS61,ASS62,ASS63,ASS02,ASS03,ASS01,ASS121,ASS122,ASS123
novel_circ_0005218	CP026257.1	14253487	14269694	+	ASS963,ASS03,ASS01,ASS122
novel_circ_0005220	CP026257.1	14256825	14269694	+	ASS63
novel_circ_0005221	CP026257.1	14265448	14269694	+	ASS63
novel_circ_0005222	CP026257.1	14275237	14288930	+	ASS963,ASS122
novel_circ_0005223	CP026257.1	14275237	14303075	+	ASS121
novel_circ_0005225	CP026257.1	14299967	14303075	+	ASS963,ASS63,ASS121
novel_circ_0005227	CP026257.1	14533084	14533902	+	ASS241,ASS243,ASS961,ASS962,ASS963,ASS61,ASS03,ASS01,ASS121
novel_circ_0005229	CP026257.1	14546042	14547721	+	ASS241,ASS243,ASS242,ASS961,ASS962,ASS61,ASS62,ASS63,ASS01,ASS121,ASS122
novel_circ_0005230	CP026257.1	14546042	14552892	+	ASS241
novel_circ_0005232	CP026257.1	14594799	14599285	-	ASS241,ASS243,ASS961,ASS962,ASS63,ASS03,ASS01,ASS121,ASS122,ASS123
novel_circ_0005234	CP026257.1	14611528	14613928	+	ASS243,ASS961,ASS01,ASS121
novel_circ_0005235	CP026257.1	14611528	14614720	+	ASS122
novel_circ_0005237	CP026257.1	14697592	14700783	+	ASS03
novel_circ_0005242	CP026257.1	15755888	15757201	-	ASS962
novel_circ_0005243	CP026257.1	15763380	15767059	-	ASS963
novel_circ_0005245	CP026257.1	15942944	15945304	-	ASS961,ASS962,ASS61,ASS01,ASS122
novel_circ_0005246	CP026257.1	16028584	16032523	-	ASS242,ASS962,ASS61,ASS62,ASS63,ASS03,ASS01,ASS121,ASS122
novel_circ_0005247	CP026257.1	1606446	1608461	-	ASS243
novel_circ_0005248	CP026257.1	1606446	1614793	-	ASS62
novel_circ_0005250	CP026257.1	16151958	16154701	+	ASS962,ASS963,ASS02,ASS01,ASS121,ASS122,ASS123
novel_circ_0005253	CP026257.1	16393920	16395525	-	ASS63,ASS03
novel_circ_0005254	CP026257.1	1640181	1643474	-	ASS241,ASS63,ASS02,ASS03,ASS01,ASS121,ASS123
novel_circ_0005255	CP026257.1	1642104	1643474	-	ASS963
novel_circ_0005256	CP026257.1	16517593	16518665	-	ASS241
novel_circ_0005258	CP026257.1	16596224	16599585	+	ASS241,ASS963,ASS62,ASS03,ASS121,ASS123
novel_circ_0005259	CP026257.1	16614315	16614605	+	ASS241,ASS243,ASS242,ASS961,ASS962,ASS963,ASS62,ASS63,ASS02,ASS03,ASS01,ASS121,ASS122,ASS123
novel_circ_0005260	CP026257.1	16670540	16672515	+	ASS962
novel_circ_0005262	CP026257.1	16781232	16781723	+	ASS241,ASS243,ASS242,ASS961,ASS963,ASS62,ASS63,ASS03,ASS01,ASS121,ASS122,ASS123
novel_circ_0005263	CP026257.1	16791050	16801244	+	ASS63
novel_circ_0005264	CP026257.1	16855296	16856073	-	ASS241,ASS243,ASS242,ASS961,ASS962,ASS963,ASS61,ASS62,ASS63,ASS02,ASS03,ASS01,ASS121,ASS122,ASS123
novel_circ_0005265	CP026257.1	16904753	16908929	+	ASS961,ASS962,ASS03
novel_circ_0005266	CP026257.1	16993433	16996760	+	ASS122
novel_circ_0005267	CP026257.1	17008208	17030309	+	ASS241,ASS242,ASS962,ASS61,ASS62,ASS63,ASS01
novel_circ_0005269	CP026257.1	17396816	17398752	+	ASS961
novel_circ_0005270	CP026257.1	17401949	17402269	+	ASS243
novel_circ_0005274	CP026257.1	17456281	17461035	-	ASS961
novel_circ_0005277	CP026257.1	17468941	17471083	-	ASS121
novel_circ_0005278	CP026257.1	17468941	17473028	-	ASS961,ASS962,ASS63,ASS03,ASS01
novel_circ_0005279	CP026257.1	17468941	17473762	-	ASS962,ASS03,ASS01,ASS122
novel_circ_0005282	CP026257.1	17747030	17747415	+	ASS61,ASS62,ASS01,ASS121
novel_circ_0005285	CP026257.1	17886905	17893469	-	ASS243
novel_circ_0005290	CP026257.1	18335078	18335943	-	ASS243,ASS63
novel_circ_0005293	CP026257.1	19274214	19281208	+	ASS02
novel_circ_0005294	CP026257.1	19278191	19286242	+	ASS61
novel_circ_0005295	CP026257.1	19489526	19491188	-	ASS243,ASS961,ASS61,ASS02,ASS01,ASS121
novel_circ_0005296	CP026257.1	19535853	19536759	-	ASS243
novel_circ_0005297	CP026257.1	19796201	19800368	-	ASS241,ASS242
novel_circ_0005305	CP026257.1	19900516	19901262	+	ASS241,ASS243,ASS963,ASS01,ASS123
novel_circ_0005306	CP026257.1	20022839	20026049	+	ASS241,ASS243,ASS242,ASS961,ASS962,ASS963,ASS61,ASS62,ASS63,ASS02,ASS03,ASS01,ASS121,ASS122,ASS123
novel_circ_0005307	CP026257.1	20022839	20028493	+	ASS241,ASS121
novel_circ_0005309	CP026257.1	20155619	20159535	-	ASS62,ASS02
novel_circ_0005312	CP026257.1	20302856	20304139	+	ASS963,ASS01
novel_circ_0005314	CP026257.1	20370401	20373493	-	ASS62
novel_circ_0005315	CP026257.1	20370401	20380615	-	ASS241
novel_circ_0005316	CP026257.1	20408401	20423102	-	ASS63
novel_circ_0005318	CP026257.1	2049890	2051656	+	ASS242,ASS961,ASS962,ASS62,ASS01,ASS121
novel_circ_0005319	CP026257.1	2086718	2087738	+	ASS61,ASS122
novel_circ_0005320	CP026257.1	2086718	2091720	+	ASS61,ASS63,ASS121,ASS122
novel_circ_0005322	CP026257.1	21213727	21214598	+	ASS241,ASS961,ASS963,ASS03,ASS123
novel_circ_0005325	CP026257.1	21279666	21288025	-	ASS241,ASS243,ASS242,ASS961,ASS962,ASS963,ASS61,ASS63,ASS03,ASS01,ASS121,ASS122,ASS123
novel_circ_0005326	CP026257.1	21279666	21294465	-	ASS241,ASS962,ASS63
novel_circ_0005328	CP026257.1	21282025	21288025	-	ASS241,ASS243,ASS242,ASS962,ASS62,ASS63,ASS122
novel_circ_0005329	CP026257.1	21287867	21294465	-	ASS03
novel_circ_0005330	CP026257.1	21308619	21311338	-	ASS241,ASS242,ASS961,ASS962,ASS963,ASS62,ASS63,ASS03,ASS01,ASS121,ASS122,ASS123
novel_circ_0005331	CP026257.1	21308619	21334473	-	ASS02,ASS01
novel_circ_0005333	CP026257.1	21340794	21341937	-	ASS243,ASS242,ASS961,ASS962,ASS963,ASS61,ASS02,ASS03,ASS121,ASS123
novel_circ_0005335	CP026257.1	21369328	21370382	-	ASS01
novel_circ_0005336	CP026257.1	21383697	21389948	-	ASS241,ASS243,ASS242,ASS961,ASS962,ASS963,ASS61,ASS62,ASS63,ASS02,ASS03,ASS01,ASS121,ASS122,ASS123
novel_circ_0005337	CP026257.1	21431719	21433076	-	ASS241,ASS243,ASS242,ASS961,ASS962,ASS61,ASS63,ASS03,ASS01,ASS121,ASS122,ASS123
novel_circ_0005339	CP026257.1	21447562	21451426	-	ASS123
novel_circ_0005340	CP026257.1	21449922	21452355	-	ASS242,ASS63,ASS03,ASS122
novel_circ_0005341	CP026257.1	21449922	21452364	-	ASS241,ASS243,ASS242,ASS961,ASS962,ASS963,ASS61,ASS62,ASS63,ASS02,ASS03,ASS01,ASS121,ASS122,ASS123
novel_circ_0005342	CP026257.1	21493889	21494118	+	ASS241,ASS03
novel_circ_0005344	CP026257.1	21506322	21509245	-	ASS962,ASS01
novel_circ_0005345	CP026257.1	21548843	21552162	-	ASS61
novel_circ_0005346	CP026257.1	21666245	21667092	-	ASS963,ASS122
novel_circ_0005348	CP026257.1	21704777	21707585	-	ASS61,ASS121
novel_circ_0005349	CP026257.1	21725634	21726429	-	ASS121
novel_circ_0005350	CP026257.1	21726080	21726429	-	ASS243,ASS962,ASS963,ASS63,ASS03
novel_circ_0005351	CP026257.1	21726601	21728613	-	ASS243,ASS961,ASS962,ASS963,ASS61,ASS63,ASS03,ASS01,ASS122
novel_circ_0005352	CP026257.1	21728063	21728613	-	ASS241,ASS243,ASS242,ASS961,ASS962,ASS963,ASS63,ASS03,ASS01,ASS121,ASS122
novel_circ_0005353	CP026257.1	21728063	21729823	-	ASS962,ASS963,ASS61,ASS123
novel_circ_0005354	CP026257.1	21728063	21735078	-	ASS241,ASS03,ASS123
novel_circ_0005355	CP026257.1	21728063	21735607	-	ASS963
novel_circ_0005357	CP026257.1	2209768	2216704	-	ASS241,ASS243,ASS242,ASS961,ASS962,ASS963,ASS61,ASS62,ASS63,ASS02,ASS03,ASS01,ASS121,ASS122,ASS123
novel_circ_0005358	CP026257.1	2250799	2252446	+	ASS243,ASS121,ASS122
novel_circ_0005359	CP026257.1	2256384	2256988	+	ASS63
novel_circ_0005360	CP026257.1	2258366	2260140	+	ASS961
novel_circ_0005361	CP026257.1	2275870	2276621	+	ASS241,ASS242,ASS961,ASS963,ASS61,ASS62,ASS63,ASS02,ASS03,ASS01,ASS121,ASS122,ASS123
novel_circ_0005363	CP026257.1	2690797	2692566	-	ASS61
novel_circ_0005366	CP026257.1	3363985	3371665	+	ASS961,ASS03,ASS01,ASS123
novel_circ_0005367	CP026257.1	3363985	3374008	+	ASS01,ASS121
novel_circ_0005368	CP026257.1	3363985	3375811	+	ASS62,ASS03
novel_circ_0005370	CP026257.1	4181269	4196178	-	ASS241,ASS243,ASS242,ASS961,ASS962,ASS963,ASS61,ASS62,ASS63,ASS02,ASS03,ASS01,ASS121,ASS122,ASS123
novel_circ_0005371	CP026257.1	4181269	4197917	-	ASS963,ASS61,ASS01,ASS123
novel_circ_0005374	CP026257.1	4217538	4219226	+	ASS241,ASS243,ASS242,ASS961,ASS962,ASS963,ASS61,ASS62,ASS63,ASS02,ASS01,ASS121,ASS122,ASS123
novel_circ_0005376	CP026257.1	4370564	4374062	+	ASS241,ASS243
novel_circ_0005380	CP026257.1	4717485	4717861	+	ASS241,ASS243,ASS961,ASS61,ASS63,ASS03,ASS01,ASS121,ASS122
novel_circ_0005382	CP026257.1	4811978	4813697	+	ASS122
novel_circ_0005383	CP026257.1	483159	484829	+	ASS63,ASS01
novel_circ_0005384	CP026257.1	483159	486458	+	ASS242
novel_circ_0005386	CP026257.1	484654	486458	+	ASS61,ASS01
novel_circ_0005387	CP026257.1	5059678	5064863	+	ASS961,ASS962,ASS963
novel_circ_0005388	CP026257.1	5372317	5372602	-	ASS241,ASS243,ASS242,ASS961,ASS962,ASS963,ASS61,ASS62,ASS63,ASS02,ASS03,ASS01,ASS121,ASS122,ASS123
novel_circ_0005389	CP026257.1	5395454	5401770	-	ASS243,ASS242,ASS963,ASS02,ASS03,ASS01,ASS121,ASS123
novel_circ_0005390	CP026257.1	5872763	5879224	-	ASS241,ASS61,ASS62,ASS63,ASS01,ASS121,ASS122
novel_circ_0005391	CP026257.1	5879076	5882871	-	ASS243,ASS961,ASS962,ASS03,ASS01
novel_circ_0005393	CP026257.1	5912297	5913758	-	ASS123
novel_circ_0005395	CP026257.1	6177592	6180299	-	ASS242,ASS961
novel_circ_0005396	CP026257.1	6310514	6313396	-	ASS962,ASS01
novel_circ_0005397	CP026257.1	6364566	6379742	-	ASS961,ASS03,ASS01
novel_circ_0005398	CP026257.1	6364566	6410226	-	ASS241,ASS961,ASS62,ASS63,ASS03,ASS01,ASS121,ASS122
novel_circ_0005399	CP026257.1	6365619	6410226	-	ASS961,ASS962,ASS963,ASS61,ASS121
novel_circ_0005400	CP026257.1	6379691	6410226	-	ASS241,ASS961,ASS61,ASS63,ASS123
novel_circ_0005401	CP026257.1	6408371	6410226	-	ASS241,ASS243,ASS961,ASS962,ASS963,ASS61,ASS62,ASS63,ASS02,ASS03,ASS01,ASS121,ASS123
novel_circ_0005402	CP026257.1	6410028	6410226	-	ASS961,ASS122
novel_circ_0005403	CP026257.1	6435200	6438480	-	ASS241,ASS243,ASS961,ASS962,ASS963,ASS61,ASS62,ASS63,ASS03,ASS01,ASS121,ASS122,ASS123
novel_circ_0005405	CP026257.1	651904	659870	-	ASS03
novel_circ_0005407	CP026257.1	658792	659870	-	ASS123
novel_circ_0005408	CP026257.1	6735211	6735932	-	ASS961,ASS962
novel_circ_0005409	CP026257.1	6899513	6901649	+	ASS241,ASS243,ASS242,ASS961,ASS962,ASS963,ASS61,ASS62,ASS63,ASS02,ASS03,ASS01,ASS121,ASS122,ASS123
novel_circ_0005410	CP026257.1	6910289	6910816	+	ASS963
novel_circ_0005411	CP026257.1	7219182	7223347	-	ASS122
novel_circ_0005412	CP026257.1	7219188	7223347	-	ASS241,ASS242,ASS962,ASS03,ASS01
novel_circ_0005414	CP026257.1	7416813	7418682	+	ASS241
novel_circ_0005416	CP026257.1	764364	764566	-	ASS121
novel_circ_0005418	CP026257.1	7843356	7844358	+	ASS03,ASS01
novel_circ_0005419	CP026257.1	7843872	7844358	+	ASS962
novel_circ_0005422	CP026257.1	830032	830400	+	ASS242
novel_circ_0005423	CP026257.1	8626813	8635649	-	ASS241,ASS243,ASS961,ASS61,ASS62,ASS121,ASS122
novel_circ_0005426	CP026257.1	894353	895775	+	ASS61,ASS63,ASS02,ASS01,ASS121,ASS122
novel_circ_0005427	CP026257.1	894353	899288	+	ASS62
novel_circ_0005428	CP026257.1	9035	10250	-	ASS03
novel_circ_0005429	CP026257.1	9337204	9356488	+	ASS01
novel_circ_0005430	CP026257.1	9656643	9658512	+	ASS61,ASS03,ASS121
novel_circ_0005433	CP026257.1	9748114	9750656	+	ASS241,ASS242,ASS961,ASS962,ASS61,ASS62,ASS03,ASS121,ASS122,ASS123
novel_circ_0005434	CP026257.1	9894648	9896953	+	ASS61
novel_circ_0005435	CP026257.1	9908171	9911990	+	ASS241,ASS243,ASS242,ASS961,ASS962,ASS963,ASS61,ASS62,ASS63,ASS02,ASS03,ASS01,ASS121,ASS122,ASS123
novel_circ_0005436	CP026257.1	9908171	9913228	+	ASS241,ASS962,ASS963,ASS62,ASS63,ASS03,ASS01,ASS122
novel_circ_0005437	CP026257.1	9933650	9934269	+	ASS961,ASS02
novel_circ_0004775	CP026256.1	10355684	10357157	-	ASS962,ASS61,ASS63,ASS121,ASS122
novel_circ_0004776	CP026256.1	10360892	10366590	-	ASS961
novel_circ_0004777	CP026256.1	10362633	10362903	-	ASS62,ASS123
novel_circ_0004778	CP026256.1	10366261	10371134	-	ASS241,ASS243,ASS242,ASS961,ASS962,ASS963,ASS61,ASS62,ASS63,ASS02,ASS03,ASS01,ASS121,ASS122,ASS123
novel_circ_0004780	CP026256.1	10433030	10437910	+	ASS962,ASS01,ASS121,ASS122
novel_circ_0004781	CP026256.1	10433030	10439819	+	ASS962,ASS963,ASS62,ASS03,ASS01,ASS121,ASS123
novel_circ_0004782	CP026256.1	10433030	10442207	+	ASS962,ASS63
novel_circ_0004789	CP026256.1	10656730	10658604	-	ASS962,ASS01
novel_circ_0004791	CP026256.1	10661546	10662860	-	ASS123
novel_circ_0004792	CP026256.1	10804522	10816772	+	ASS122
novel_circ_0004797	CP026256.1	11211677	11229089	+	ASS241,ASS243,ASS242,ASS961,ASS962,ASS963,ASS61,ASS62,ASS63,ASS02,ASS03,ASS01,ASS121,ASS122,ASS123
novel_circ_0004798	CP026256.1	11211677	11234148	+	ASS241,ASS243,ASS242,ASS961,ASS962,ASS963,ASS61,ASS62,ASS63,ASS02,ASS03,ASS01,ASS121,ASS122,ASS123
novel_circ_0004799	CP026256.1	11211677	11240488	+	ASS01,ASS121
novel_circ_0004801	CP026256.1	11211677	11254504	+	ASS243,ASS242,ASS963,ASS61,ASS03,ASS01,ASS121
novel_circ_0004802	CP026256.1	11227404	11240488	+	ASS63,ASS03,ASS123
novel_circ_0004804	CP026256.1	11228976	11249506	+	ASS63
novel_circ_0004805	CP026256.1	11234113	11240488	+	ASS63,ASS01,ASS121,ASS122
novel_circ_0004807	CP026256.1	11238468	11240488	+	ASS01,ASS122
novel_circ_0004808	CP026256.1	11238468	11249506	+	ASS01
novel_circ_0004810	CP026256.1	11239025	11240488	+	ASS242,ASS03,ASS121
novel_circ_0004811	CP026256.1	11252014	11252225	+	ASS243,ASS62,ASS01
novel_circ_0004812	CP026256.1	11252014	11254504	+	ASS241,ASS243,ASS961,ASS962,ASS963,ASS61,ASS62,ASS63,ASS02,ASS03,ASS01,ASS121,ASS122,ASS123
novel_circ_0004813	CP026256.1	11253409	11254504	+	ASS243,ASS961,ASS962,ASS963,ASS61,ASS62,ASS63,ASS03,ASS01,ASS121,ASS122
novel_circ_0004818	CP026256.1	11314262	11330075	+	ASS242,ASS63,ASS02,ASS01,ASS122
novel_circ_0004820	CP026256.1	11324517	11327259	+	ASS242,ASS962,ASS63,ASS02,ASS121,ASS122
novel_circ_0004821	CP026256.1	11324517	11330075	+	ASS241,ASS243,ASS61,ASS62,ASS03,ASS01,ASS121,ASS122
novel_circ_0004824	CP026256.1	11443064	11444168	-	ASS962,ASS963,ASS121
novel_circ_0004825	CP026256.1	11447070	11449716	-	ASS242,ASS961,ASS962,ASS963,ASS61,ASS62,ASS63,ASS02,ASS03
novel_circ_0004827	CP026256.1	12075113	12076797	+	ASS241,ASS242,ASS961,ASS962,ASS963,ASS62,ASS02,ASS03,ASS01,ASS121
novel_circ_0004828	CP026256.1	12075113	12082444	+	ASS243,ASS962,ASS963,ASS03,ASS01
novel_circ_0004829	CP026256.1	12075113	12086457	+	ASS961,ASS61
novel_circ_0004830	CP026256.1	12075113	12095421	+	ASS241,ASS243,ASS242,ASS962,ASS963,ASS62,ASS63,ASS02,ASS01,ASS121,ASS122
novel_circ_0004831	CP026256.1	12079526	12082444	+	ASS242,ASS961,ASS962,ASS963,ASS61,ASS63,ASS02,ASS01,ASS121,ASS122
novel_circ_0004833	CP026256.1	12079579	12081081	+	ASS962
novel_circ_0004834	CP026256.1	12090878	12095421	+	ASS01
novel_circ_0004836	CP026256.1	12103443	12108638	+	ASS243,ASS961,ASS62,ASS01
novel_circ_0004837	CP026256.1	12103443	12115914	+	ASS961,ASS62,ASS01
novel_circ_0004838	CP026256.1	12113637	12124633	+	ASS962
novel_circ_0004839	CP026256.1	12139026	12141691	+	ASS961
novel_circ_0004840	CP026256.1	12150732	12151803	+	ASS242,ASS961,ASS962,ASS61,ASS63,ASS01
novel_circ_0004845	CP026256.1	12855449	12861043	+	ASS241,ASS243,ASS61,ASS63,ASS01,ASS121,ASS122,ASS123
novel_circ_0004846	CP026256.1	12865926	12866794	-	ASS241,ASS243,ASS242,ASS961,ASS962,ASS963,ASS61,ASS62,ASS63,ASS01,ASS121,ASS122
novel_circ_0004847	CP026256.1	12866524	12866794	-	ASS03
novel_circ_0004850	CP026256.1	13201251	13203570	-	ASS243,ASS242,ASS61,ASS62,ASS63,ASS02,ASS03,ASS121
novel_circ_0004852	CP026256.1	13310547	13313912	-	ASS241,ASS242
novel_circ_0004853	CP026256.1	13744990	13745431	-	ASS241,ASS242,ASS962,ASS963,ASS61,ASS62,ASS03,ASS01
novel_circ_0004855	CP026256.1	14221635	14223275	+	ASS243,ASS963,ASS63,ASS03,ASS01
novel_circ_0004856	CP026256.1	14240637	14244804	+	ASS01
novel_circ_0004859	CP026256.1	14338662	14339511	-	ASS243
novel_circ_0004862	CP026256.1	14845079	14845940	-	ASS63,ASS01
novel_circ_0004863	CP026256.1	14845079	14857255	-	ASS961,ASS62,ASS63,ASS01,ASS122
novel_circ_0004864	CP026256.1	14854884	14857255	-	ASS961,ASS01
novel_circ_0004865	CP026256.1	14885654	14886033	+	ASS961
novel_circ_0004866	CP026256.1	14933512	14935116	-	ASS241
novel_circ_0004867	CP026256.1	14934723	14935116	-	ASS61
novel_circ_0004868	CP026256.1	15058574	15062841	-	ASS962,ASS03,ASS01,ASS121
novel_circ_0004869	CP026256.1	15265283	15266531	+	ASS241,ASS243,ASS961,ASS962,ASS963,ASS61,ASS63,ASS02,ASS03,ASS01,ASS121,ASS122,ASS123
novel_circ_0004870	CP026256.1	15276326	15279493	+	ASS241,ASS243,ASS242,ASS961,ASS962,ASS963,ASS61,ASS62,ASS63,ASS02,ASS03,ASS01,ASS121,ASS122,ASS123
novel_circ_0004872	CP026256.1	153706	157524	+	ASS241,ASS243,ASS962,ASS963,ASS61,ASS62,ASS63,ASS03,ASS01,ASS121,ASS122,ASS123
novel_circ_0004874	CP026256.1	15485991	15492639	-	ASS241
novel_circ_0004875	CP026256.1	15491567	15492639	-	ASS03
novel_circ_0004876	CP026256.1	15545673	15545903	-	ASS962
novel_circ_0004879	CP026256.1	16288830	16289664	-	ASS241,ASS961,ASS63,ASS03,ASS01,ASS123
novel_circ_0004880	CP026256.1	16288830	16296199	-	ASS241,ASS961,ASS61,ASS63,ASS01
novel_circ_0004882	CP026256.1	16295914	16302104	-	ASS03
novel_circ_0004883	CP026256.1	16297420	16297734	-	ASS241,ASS243,ASS242,ASS961,ASS962,ASS963,ASS61,ASS62,ASS63,ASS02,ASS03,ASS01,ASS121,ASS122,ASS123
novel_circ_0004884	CP026256.1	16297420	16300666	-	ASS963,ASS03,ASS01
novel_circ_0004885	CP026256.1	16297420	16302104	-	ASS241,ASS243,ASS242,ASS961,ASS962,ASS963,ASS61,ASS62,ASS63,ASS02,ASS03,ASS01,ASS121,ASS122,ASS123
novel_circ_0004886	CP026256.1	16299086	16300666	-	ASS01
novel_circ_0004887	CP026256.1	16299086	16302104	-	ASS241,ASS243,ASS961,ASS63,ASS03,ASS01,ASS123
novel_circ_0004888	CP026256.1	16300324	16302104	-	ASS241,ASS243,ASS242,ASS961,ASS962,ASS963,ASS61,ASS62,ASS63,ASS02,ASS03,ASS01,ASS121,ASS122,ASS123
novel_circ_0004890	CP026256.1	16357883	16361331	-	ASS241,ASS242,ASS02,ASS01,ASS121
novel_circ_0004899	CP026256.1	16367508	16370675	-	ASS243,ASS961,ASS962,ASS62,ASS63,ASS121,ASS122
novel_circ_0004902	CP026256.1	16478614	16483995	+	ASS62
novel_circ_0004903	CP026256.1	16482519	16483995	+	ASS243,ASS961,ASS63,ASS01,ASS121,ASS123
novel_circ_0004904	CP026256.1	16483636	16483995	+	ASS963,ASS61,ASS121,ASS122
novel_circ_0004905	CP026256.1	16545770	16546825	-	ASS961
novel_circ_0004911	CP026256.1	16667153	16677666	+	ASS962,ASS62,ASS03,ASS122,ASS123
novel_circ_0004912	CP026256.1	16784415	16790973	+	ASS961,ASS62
novel_circ_0004913	CP026256.1	16818449	16823603	+	ASS241,ASS963
novel_circ_0004914	CP026256.1	16821213	16822340	+	ASS242,ASS961,ASS63,ASS02,ASS01,ASS121,ASS122
novel_circ_0004915	CP026256.1	16821213	16823603	+	ASS121
novel_circ_0004916	CP026256.1	16886669	16899301	+	ASS963,ASS122
novel_circ_0004918	CP026256.1	17491294	17491972	+	ASS63
novel_circ_0004920	CP026256.1	17545326	17550147	+	ASS962
novel_circ_0004921	CP026256.1	17565741	17568620	+	ASS03
novel_circ_0004922	CP026256.1	17659951	17661002	+	ASS961
novel_circ_0004923	CP026256.1	17659951	17663722	+	ASS61
novel_circ_0004924	CP026256.1	17659951	17664001	+	ASS241,ASS243,ASS962,ASS963,ASS61,ASS62,ASS63,ASS03,ASS01,ASS121,ASS122
novel_circ_0004925	CP026256.1	17659951	17671120	+	ASS241,ASS243,ASS242,ASS961,ASS962,ASS963,ASS61,ASS62,ASS63,ASS03,ASS01,ASS121,ASS122
novel_circ_0004927	CP026256.1	17686803	17687211	+	ASS243
novel_circ_0004928	CP026256.1	17750428	17751655	+	ASS241,ASS243,ASS961,ASS963,ASS02,ASS03,ASS121,ASS122,ASS123
novel_circ_0004930	CP026256.1	1779269	1781175	-	ASS241,ASS243,ASS963,ASS61,ASS62,ASS02,ASS121
novel_circ_0004932	CP026256.1	1780351	1781175	-	ASS241,ASS243,ASS242,ASS961,ASS962,ASS963,ASS61,ASS62,ASS63,ASS03,ASS01,ASS121,ASS122,ASS123
novel_circ_0004934	CP026256.1	1782535	1784531	-	ASS243,ASS963,ASS61,ASS63,ASS121
novel_circ_0004935	CP026256.1	1782535	1789472	-	ASS243,ASS962,ASS63,ASS01,ASS121,ASS122,ASS123
novel_circ_0004936	CP026256.1	1785193	1789472	-	ASS241,ASS243,ASS242,ASS961,ASS962,ASS963,ASS61,ASS63,ASS02,ASS03,ASS01,ASS121,ASS122
novel_circ_0004938	CP026256.1	17884354	17893680	-	ASS243,ASS962,ASS61
novel_circ_0004939	CP026256.1	17893028	17893680	-	ASS63,ASS01,ASS121,ASS122
novel_circ_0004942	CP026256.1	18265686	18271944	-	ASS241
novel_circ_0004943	CP026256.1	18304687	18305524	+	ASS121
novel_circ_0004944	CP026256.1	18361626	18362822	+	ASS241,ASS243,ASS961,ASS962,ASS963,ASS63,ASS02,ASS03,ASS01,ASS121,ASS122
novel_circ_0004945	CP026256.1	18371546	18380892	+	ASS121
novel_circ_0004946	CP026256.1	18446440	18454239	-	ASS01
novel_circ_0004947	CP026256.1	18452959	18454239	-	ASS01
novel_circ_0004948	CP026256.1	18561819	18567589	+	ASS242,ASS122
novel_circ_0004949	CP026256.1	18561819	18574832	+	ASS962,ASS963
novel_circ_0004950	CP026256.1	18600207	18601549	+	ASS962,ASS61,ASS62,ASS03
novel_circ_0004951	CP026256.1	18670392	18679461	-	ASS241,ASS242
novel_circ_0004952	CP026256.1	18670996	18679369	+	ASS242
novel_circ_0004954	CP026256.1	18717033	18717231	+	ASS961,ASS02
novel_circ_0004956	CP026256.1	18746515	18747871	+	ASS243,ASS242,ASS962,ASS62,ASS01,ASS122
novel_circ_0004958	CP026256.1	18872336	18892288	+	ASS61,ASS02,ASS121
novel_circ_0004959	CP026256.1	18881038	18882851	+	ASS241
novel_circ_0004962	CP026256.1	19173390	19177476	+	ASS242,ASS63,ASS122
novel_circ_0004963	CP026256.1	19186290	19186680	+	ASS963,ASS121
novel_circ_0004964	CP026256.1	19202202	19203371	+	ASS01
novel_circ_0004965	CP026256.1	19337854	19339629	-	ASS122
novel_circ_0004966	CP026256.1	19414057	19419222	-	ASS961,ASS62,ASS63,ASS02,ASS03,ASS01,ASS123
novel_circ_0004967	CP026256.1	19646076	19648331	-	ASS963,ASS62
novel_circ_0004968	CP026256.1	19657324	19660479	+	ASS963,ASS63,ASS01
novel_circ_0004969	CP026256.1	19663047	19664701	+	ASS962,ASS122
novel_circ_0004970	CP026256.1	19668957	19682126	+	ASS62
novel_circ_0004971	CP026256.1	19675921	19682126	+	ASS03,ASS122
novel_circ_0004972	CP026256.1	19720497	19722663	-	ASS242
novel_circ_0004973	CP026256.1	19730216	19732575	-	ASS241,ASS962,ASS01
novel_circ_0004976	CP026256.1	19761993	19774850	-	ASS243,ASS963,ASS62,ASS03,ASS01,ASS123
novel_circ_0004977	CP026256.1	19774588	19774850	-	ASS241,ASS961,ASS962,ASS63,ASS03
novel_circ_0004978	CP026256.1	19774588	19794230	-	ASS961,ASS63,ASS03,ASS122,ASS123
novel_circ_0004981	CP026256.1	20349123	20350029	+	ASS122
novel_circ_0004982	CP026256.1	20598721	20600408	+	ASS241,ASS243,ASS242,ASS961,ASS962,ASS963,ASS61,ASS62,ASS63,ASS02,ASS03,ASS01,ASS121,ASS122,ASS123
novel_circ_0004985	CP026256.1	20664870	20665440	-	ASS123
novel_circ_0004986	CP026256.1	20756705	20759967	+	ASS243,ASS962,ASS61,ASS03,ASS01,ASS121
novel_circ_0004987	CP026256.1	20963464	20975077	+	ASS963,ASS01
novel_circ_0004988	CP026256.1	20971674	20980073	+	ASS121
novel_circ_0004989	CP026256.1	20985464	20986543	+	ASS243
novel_circ_0004991	CP026256.1	21118285	21119854	+	ASS61,ASS01
novel_circ_0004992	CP026256.1	21256882	21258634	-	ASS241,ASS243,ASS961,ASS962,ASS963,ASS61,ASS02,ASS03,ASS121,ASS122
novel_circ_0004993	CP026256.1	21256882	21263900	-	ASS241,ASS121
novel_circ_0004995	CP026256.1	21273446	21276860	-	ASS241,ASS243,ASS961,ASS61,ASS63,ASS121,ASS122,ASS123
novel_circ_0004999	CP026256.1	21399077	21400255	+	ASS241,ASS243,ASS242,ASS961,ASS962,ASS963,ASS61,ASS62,ASS63,ASS02,ASS03,ASS01,ASS121,ASS122,ASS123
novel_circ_0005002	CP026256.1	21576073	21576894	+	ASS242,ASS961,ASS963,ASS61,ASS03,ASS01,ASS121,ASS122
novel_circ_0005004	CP026256.1	21602106	21602604	-	ASS241,ASS243,ASS242,ASS961,ASS962,ASS963,ASS61,ASS62,ASS63,ASS02,ASS03,ASS01,ASS121,ASS122,ASS123
novel_circ_0005009	CP026256.1	21618803	21619403	+	ASS241,ASS961,ASS61,ASS121
novel_circ_0005010	CP026256.1	21633889	21639319	+	ASS241,ASS243,ASS242,ASS961,ASS962,ASS963,ASS61,ASS62,ASS63,ASS02,ASS03,ASS01,ASS121,ASS122
novel_circ_0005012	CP026256.1	21633906	21639319	+	ASS61
novel_circ_0005015	CP026256.1	21841267	21843541	+	ASS63
novel_circ_0005016	CP026256.1	21847870	21848260	+	ASS61
novel_circ_0005017	CP026256.1	21863948	21864809	+	ASS241,ASS242,ASS961,ASS123
novel_circ_0005018	CP026256.1	21871673	21872213	+	ASS961,ASS962,ASS03,ASS01
novel_circ_0005021	CP026256.1	22236205	22238554	-	ASS962
novel_circ_0005022	CP026256.1	22236205	22242701	-	ASS242,ASS961,ASS962,ASS03,ASS01
novel_circ_0005028	CP026256.1	22322975	22330031	+	ASS241,ASS242,ASS962,ASS61,ASS62,ASS63,ASS01
novel_circ_0005029	CP026256.1	22655333	22658725	+	ASS243,ASS63,ASS121,ASS122
novel_circ_0005030	CP026256.1	22697858	22699409	-	ASS241,ASS01
novel_circ_0005031	CP026256.1	22698731	22700686	-	ASS243
novel_circ_0005032	CP026256.1	22706670	22707477	-	ASS961
novel_circ_0005033	CP026256.1	22706670	22708297	-	ASS243,ASS242,ASS961,ASS963,ASS61,ASS63,ASS01,ASS121,ASS122,ASS123
novel_circ_0005036	CP026256.1	2529036	2531776	+	ASS241
novel_circ_0005039	CP026256.1	3696884	3711398	+	ASS63,ASS03
novel_circ_0005041	CP026256.1	4214207	4214592	-	ASS961,ASS121
novel_circ_0005044	CP026256.1	4547920	4551106	-	ASS963,ASS61,ASS62,ASS03
novel_circ_0005045	CP026256.1	4584272	4586631	-	ASS241,ASS242,ASS961,ASS962,ASS963,ASS61,ASS62,ASS63,ASS02,ASS03,ASS01,ASS121,ASS122,ASS123
novel_circ_0005047	CP026256.1	5351997	5358778	+	ASS241,ASS242,ASS962,ASS121
novel_circ_0005051	CP026256.1	5639341	5643911	+	ASS02,ASS03
novel_circ_0005052	CP026256.1	5682593	5683074	+	ASS962
novel_circ_0005053	CP026256.1	5761412	5762294	-	ASS62,ASS01
novel_circ_0005058	CP026256.1	6005725	6013311	+	ASS243,ASS963
novel_circ_0005063	CP026256.1	6366425	6371001	+	ASS242,ASS962,ASS62
novel_circ_0005064	CP026256.1	6368877	6371001	+	ASS241,ASS961,ASS62,ASS63,ASS121
novel_circ_0005066	CP026256.1	6379960	6383102	+	ASS961,ASS962,ASS122
novel_circ_0005067	CP026256.1	6380890	6383102	+	ASS961,ASS02,ASS121
novel_circ_0005071	CP026256.1	6472916	6473370	-	ASS963,ASS121
novel_circ_0005074	CP026256.1	6634563	6649153	-	ASS241
novel_circ_0005075	CP026256.1	6648272	6649153	-	ASS241,ASS243,ASS961,ASS962,ASS963,ASS61,ASS02,ASS03,ASS01,ASS121,ASS122
novel_circ_0005076	CP026256.1	6648272	6658440	-	ASS121
novel_circ_0005077	CP026256.1	6648272	6660798	-	ASS123
novel_circ_0005078	CP026256.1	6658208	6660798	-	ASS241,ASS243,ASS962,ASS963,ASS61,ASS63,ASS03,ASS01,ASS121,ASS122,ASS123
novel_circ_0005080	CP026256.1	6672560	6679735	-	ASS242,ASS961,ASS962,ASS963,ASS61,ASS62,ASS63,ASS121,ASS122,ASS123
novel_circ_0005081	CP026256.1	6675912	6679735	-	ASS963
novel_circ_0005082	CP026256.1	6679581	6686148	-	ASS962,ASS61
novel_circ_0005083	CP026256.1	6697849	6698260	-	ASS241,ASS961,ASS962,ASS61
novel_circ_0005084	CP026256.1	6697849	6708202	-	ASS241,ASS243,ASS963
novel_circ_0005086	CP026256.1	7125370	7128632	-	ASS963,ASS61
novel_circ_0005087	CP026256.1	7150635	7152447	+	ASS241,ASS242,ASS961,ASS962,ASS963,ASS61,ASS62,ASS63,ASS03,ASS121,ASS122,ASS123
novel_circ_0005088	CP026256.1	7597535	7599733	-	ASS962,ASS963,ASS61,ASS03,ASS01,ASS121,ASS122
novel_circ_0005089	CP026256.1	775424	775582	-	ASS243,ASS962,ASS61,ASS03,ASS01,ASS121
novel_circ_0005090	CP026256.1	7801903	7808841	+	ASS963,ASS122
novel_circ_0005092	CP026256.1	788818	794474	-	ASS241,ASS243,ASS961,ASS962,ASS963,ASS61,ASS62,ASS63,ASS03,ASS01,ASS121,ASS122,ASS123
novel_circ_0005093	CP026256.1	8049221	8050734	+	ASS243,ASS242,ASS961,ASS962,ASS963,ASS61,ASS63,ASS02,ASS03,ASS01,ASS122,ASS123
novel_circ_0005096	CP026256.1	8122298	8123350	+	ASS241,ASS243,ASS961,ASS963,ASS61,ASS02
novel_circ_0005098	CP026256.1	817994	818426	+	ASS961,ASS962,ASS03,ASS01,ASS121,ASS122
novel_circ_0005100	CP026256.1	832206	832604	+	ASS03,ASS122
novel_circ_0005102	CP026256.1	842854	845809	+	ASS241,ASS61,ASS03
novel_circ_0005103	CP026256.1	845649	851465	+	ASS961
novel_circ_0005107	CP026256.1	9088260	9088536	+	ASS63
novel_circ_0005108	CP026256.1	9088260	9092378	+	ASS241,ASS243,ASS242,ASS961,ASS962,ASS963,ASS61,ASS62,ASS63,ASS02,ASS03,ASS01,ASS121,ASS122,ASS123
novel_circ_0005110	CP026256.1	9749920	9751297	-	ASS63,ASS121
novel_circ_0005721	CP026259.1	10344402	10347046	+	ASS962
novel_circ_0005722	CP026259.1	10497227	10514652	-	ASS01
novel_circ_0005723	CP026259.1	10505210	10508423	-	ASS62,ASS122
novel_circ_0005724	CP026259.1	10506753	10508423	-	ASS961
novel_circ_0005725	CP026259.1	10586180	10588516	-	ASS961,ASS03
novel_circ_0005726	CP026259.1	10750896	10755405	-	ASS241,ASS243,ASS962,ASS963,ASS63,ASS02,ASS123
novel_circ_0005729	CP026259.1	10783090	10791412	-	ASS243
novel_circ_0005732	CP026259.1	10784638	10795226	-	ASS63,ASS01
novel_circ_0005735	CP026259.1	10791294	10795226	-	ASS241,ASS243,ASS242,ASS961,ASS962,ASS963,ASS61,ASS62,ASS63,ASS03,ASS01,ASS121,ASS122,ASS123
novel_circ_0005737	CP026259.1	10791294	10806752	-	ASS962,ASS01,ASS122,ASS123
novel_circ_0005738	CP026259.1	10795100	10806752	-	ASS03
novel_circ_0005739	CP026259.1	10825181	10828216	-	ASS962,ASS963,ASS03,ASS121,ASS123
novel_circ_0005740	CP026259.1	10825958	10828216	-	ASS962
novel_circ_0005744	CP026259.1	11206625	11208461	+	ASS03
novel_circ_0005745	CP026259.1	11210182	11211304	+	ASS961,ASS03,ASS122,ASS123
novel_circ_0005747	CP026259.1	11524480	11526617	-	ASS01
novel_circ_0005749	CP026259.1	11676676	11677688	+	ASS241,ASS243,ASS242,ASS961,ASS962,ASS963,ASS61,ASS62,ASS63,ASS03,ASS01,ASS121,ASS122
novel_circ_0005754	CP026259.1	11752989	11754852	+	ASS243,ASS961,ASS962,ASS963,ASS62,ASS63,ASS03,ASS01,ASS123
novel_circ_0005755	CP026259.1	11752989	11759639	+	ASS241,ASS243,ASS961,ASS962,ASS61,ASS62,ASS63,ASS03,ASS01,ASS121,ASS123
novel_circ_0005756	CP026259.1	11759550	11765042	+	ASS243
novel_circ_0005757	CP026259.1	11759550	11765311	+	ASS963,ASS01,ASS121
novel_circ_0005758	CP026259.1	11764808	11765311	+	ASS243,ASS63,ASS03
novel_circ_0005760	CP026259.1	11772408	11776476	+	ASS61,ASS63,ASS121
novel_circ_0005762	CP026259.1	11815509	11829465	+	ASS241
novel_circ_0005764	CP026259.1	11945380	11959749	+	ASS122
novel_circ_0005766	CP026259.1	12038553	12038918	+	ASS962
novel_circ_0005767	CP026259.1	12260909	12261547	-	ASS241,ASS243,ASS242,ASS961,ASS962,ASS963,ASS61,ASS62,ASS63,ASS02,ASS03,ASS01,ASS121,ASS122,ASS123
novel_circ_0005768	CP026259.1	12686021	12687059	-	ASS122
novel_circ_0005770	CP026259.1	12778741	12781553	-	ASS243,ASS961,ASS962,ASS963,ASS62,ASS63,ASS03,ASS01,ASS121,ASS122,ASS123
novel_circ_0005771	CP026259.1	12778741	12784521	-	ASS01
novel_circ_0005772	CP026259.1	12778741	12787803	-	ASS961,ASS62,ASS03,ASS123
novel_circ_0005774	CP026259.1	12807126	12808447	+	ASS241,ASS963,ASS63,ASS03,ASS01,ASS122
novel_circ_0005775	CP026259.1	12808709	12809900	+	ASS241,ASS61,ASS121
novel_circ_0005776	CP026259.1	12854370	12860047	+	ASS241,ASS962,ASS01,ASS122,ASS123
novel_circ_0005778	CP026259.1	1290309	1293087	-	ASS243,ASS242,ASS961,ASS962,ASS963,ASS61,ASS62,ASS63,ASS03,ASS01,ASS121,ASS122,ASS123
novel_circ_0005779	CP026259.1	1290309	1308466	-	ASS242,ASS962,ASS01
novel_circ_0005780	CP026259.1	130180	130480	-	ASS963
novel_circ_0005782	CP026259.1	1304756	1308466	-	ASS241,ASS243,ASS242,ASS961,ASS61,ASS63,ASS01,ASS121,ASS123
novel_circ_0005783	CP026259.1	13212945	13215769	-	ASS242,ASS961,ASS963,ASS61,ASS62,ASS63,ASS01,ASS121,ASS123
novel_circ_0005785	CP026259.1	13212945	13221247	-	ASS962,ASS963,ASS63,ASS03,ASS01,ASS123
novel_circ_0005787	CP026259.1	13212945	13232146	-	ASS963
novel_circ_0005788	CP026259.1	13214699	13221247	-	ASS61
novel_circ_0005789	CP026259.1	13214699	13232146	-	ASS962
novel_circ_0005790	CP026259.1	13218576	13221247	-	ASS241,ASS243,ASS961,ASS962,ASS963,ASS61,ASS62,ASS63,ASS02,ASS03,ASS01,ASS121,ASS122,ASS123
novel_circ_0005791	CP026259.1	13218576	13232146	-	ASS961,ASS61,ASS01
novel_circ_0005792	CP026259.1	13229040	13232146	-	ASS962
novel_circ_0005794	CP026259.1	13865830	13867809	+	ASS962
novel_circ_0005795	CP026259.1	13901774	13904911	-	ASS243
novel_circ_0005796	CP026259.1	13902368	13904911	-	ASS962,ASS963,ASS61,ASS03
novel_circ_0005797	CP026259.1	13903439	13904911	-	ASS03
novel_circ_0005798	CP026259.1	13904677	13904911	-	ASS961,ASS963,ASS63,ASS01,ASS121,ASS123
novel_circ_0005799	CP026259.1	13915333	13919373	-	ASS121
novel_circ_0005800	CP026259.1	13917522	13919373	-	ASS243,ASS242,ASS962,ASS61,ASS63,ASS03,ASS01,ASS122
novel_circ_0005801	CP026259.1	13928554	13940105	-	ASS01,ASS121
novel_circ_0005803	CP026259.1	13937963	13940105	-	ASS241,ASS243,ASS61
novel_circ_0005804	CP026259.1	13984156	13984944	-	ASS243,ASS962,ASS03,ASS01,ASS123
novel_circ_0005805	CP026259.1	14010422	14011539	-	ASS962,ASS02
novel_circ_0005806	CP026259.1	14020962	14022394	-	ASS02
novel_circ_0005807	CP026259.1	14030264	14032164	-	ASS961,ASS122
novel_circ_0005808	CP026259.1	14030264	14035961	-	ASS242,ASS961,ASS962,ASS963,ASS61,ASS63,ASS03,ASS01,ASS121,ASS122,ASS123
novel_circ_0005809	CP026259.1	14031961	14035961	-	ASS241,ASS961,ASS01
novel_circ_0005810	CP026259.1	14066631	14067098	+	ASS243,ASS961,ASS962,ASS61,ASS63,ASS03,ASS01,ASS121,ASS122
novel_circ_0005811	CP026259.1	14067594	14068683	+	ASS961,ASS962,ASS03,ASS121,ASS122
novel_circ_0005812	CP026259.1	14418813	14422454	+	ASS01
novel_circ_0005814	CP026259.1	14433494	14434369	+	ASS243,ASS962,ASS963,ASS61,ASS62,ASS03
novel_circ_0005815	CP026259.1	14433494	14441950	+	ASS243,ASS242,ASS61,ASS62,ASS63,ASS03,ASS01,ASS121,ASS122,ASS123
novel_circ_0005818	CP026259.1	1452424	1458359	-	ASS122
novel_circ_0005819	CP026259.1	14585351	14586158	+	ASS123
novel_circ_0005820	CP026259.1	14592907	14593107	+	ASS123
novel_circ_0005821	CP026259.1	14609870	14610746	+	ASS243,ASS962,ASS61,ASS63
novel_circ_0005822	CP026259.1	14656453	14659186	-	ASS961
novel_circ_0005823	CP026259.1	14806796	14807772	+	ASS241,ASS243,ASS961,ASS962,ASS963,ASS02,ASS03,ASS01
novel_circ_0005824	CP026259.1	14806796	14811915	+	ASS242,ASS961,ASS962,ASS963,ASS61,ASS63,ASS02,ASS01,ASS121
novel_circ_0005825	CP026259.1	14806796	14818177	+	ASS963
novel_circ_0005826	CP026259.1	15045939	15051113	+	ASS01
novel_circ_0005828	CP026259.1	15342862	15343904	-	ASS241,ASS962,ASS963,ASS63,ASS03,ASS01
novel_circ_0005830	CP026259.1	15500030	15501672	-	ASS243,ASS242,ASS961,ASS03,ASS123
novel_circ_0005831	CP026259.1	16326912	16328661	+	ASS961,ASS962,ASS963,ASS03,ASS01,ASS121
novel_circ_0005832	CP026259.1	16326912	16330270	+	ASS961
novel_circ_0005834	CP026259.1	16421454	16423351	+	ASS963
novel_circ_0005835	CP026259.1	16472520	16472989	+	ASS243,ASS62,ASS122
novel_circ_0005837	CP026259.1	16491991	16494965	+	ASS241,ASS963,ASS121
novel_circ_0005838	CP026259.1	1649209	1653028	+	ASS01
novel_circ_0005840	CP026259.1	16526637	16527520	-	ASS243,ASS242,ASS961,ASS962,ASS963,ASS61,ASS63,ASS03,ASS01,ASS122
novel_circ_0005841	CP026259.1	1654696	1659204	+	ASS241,ASS961,ASS62,ASS03
novel_circ_0005842	CP026259.1	16563011	16566862	-	ASS242,ASS62
novel_circ_0005845	CP026259.1	16642708	16649514	-	ASS63,ASS01
novel_circ_0005846	CP026259.1	16758159	16760130	+	ASS241,ASS962,ASS963,ASS62,ASS63
novel_circ_0005847	CP026259.1	16758159	16761437	+	ASS61,ASS03,ASS01
novel_circ_0005848	CP026259.1	16768293	16770407	+	ASS962
novel_circ_0005851	CP026259.1	17215114	17215422	-	ASS962,ASS963,ASS62,ASS121
novel_circ_0005852	CP026259.1	1721771	1722662	+	ASS241,ASS01
novel_circ_0005853	CP026259.1	17486809	17487242	+	ASS243,ASS962,ASS963,ASS61,ASS63,ASS121,ASS123
novel_circ_0005855	CP026259.1	17841526	17843048	+	ASS243,ASS961,ASS962
novel_circ_0005856	CP026259.1	17841526	17845038	+	ASS241,ASS243,ASS961,ASS962,ASS963,ASS61,ASS62,ASS02,ASS03,ASS01,ASS121,ASS122,ASS123
novel_circ_0005857	CP026259.1	17841526	17845067	+	ASS121
novel_circ_0005858	CP026259.1	17841526	17852792	+	ASS241,ASS243,ASS242,ASS961,ASS962,ASS963,ASS61,ASS62,ASS63,ASS03,ASS01,ASS121,ASS123
novel_circ_0005859	CP026259.1	17850996	17852792	+	ASS02,ASS03,ASS122
novel_circ_0005860	CP026259.1	18380422	18381304	+	ASS241
novel_circ_0005863	CP026259.1	19066736	19067904	-	ASS243
novel_circ_0005865	CP026259.1	19212825	19224619	+	ASS03
novel_circ_0005867	CP026259.1	19212825	19242547	+	ASS63
novel_circ_0005868	CP026259.1	19224462	19235334	+	ASS241,ASS961,ASS63,ASS122
novel_circ_0005869	CP026259.1	19224462	19242547	+	ASS962,ASS963
novel_circ_0005873	CP026259.1	19869979	19871101	-	ASS243,ASS02
novel_circ_0005876	CP026259.1	20063446	20064594	-	ASS241,ASS243,ASS962,ASS963,ASS62,ASS03,ASS121,ASS122,ASS123
novel_circ_0005877	CP026259.1	20098087	20100774	+	ASS241,ASS01,ASS123
novel_circ_0005878	CP026259.1	20098087	20108251	+	ASS241,ASS962,ASS963,ASS62,ASS63,ASS02,ASS03,ASS121,ASS122
novel_circ_0005879	CP026259.1	20098087	20113740	+	ASS61,ASS03,ASS01,ASS121,ASS122
novel_circ_0005880	CP026259.1	2066822	2070241	+	ASS243,ASS242,ASS962,ASS122,ASS123
novel_circ_0005882	CP026259.1	2066822	2082587	+	ASS243,ASS242,ASS61,ASS62,ASS01
novel_circ_0005885	CP026259.1	20948191	20951683	-	ASS243,ASS242,ASS961,ASS962,ASS62,ASS63,ASS122
novel_circ_0005886	CP026259.1	20950098	20951683	-	ASS01
novel_circ_0005888	CP026259.1	2118754	2119687	+	ASS241,ASS243,ASS242,ASS961,ASS962,ASS963,ASS61,ASS62,ASS63,ASS02,ASS03,ASS01,ASS121,ASS122,ASS123
novel_circ_0005889	CP026259.1	21346864	21348255	+	ASS242,ASS961,ASS01
novel_circ_0005890	CP026259.1	21386808	21388518	+	ASS961
novel_circ_0005891	CP026259.1	21394786	21395118	+	ASS962,ASS963,ASS62,ASS121,ASS122
novel_circ_0005894	CP026259.1	2168607	2174765	+	ASS241,ASS243,ASS242,ASS962,ASS61,ASS62,ASS63,ASS03,ASS01,ASS121,ASS122
novel_circ_0005895	CP026259.1	262095	265173	+	ASS962,ASS63,ASS03,ASS01,ASS123
novel_circ_0005896	CP026259.1	2686428	2690415	-	ASS963
novel_circ_0005897	CP026259.1	2812749	2814688	+	ASS963,ASS63,ASS01,ASS121
novel_circ_0005898	CP026259.1	2872336	2879382	+	ASS121,ASS122
novel_circ_0005899	CP026259.1	2947192	2951081	+	ASS243,ASS242,ASS961,ASS962,ASS963,ASS61,ASS62,ASS63,ASS03,ASS01,ASS121
novel_circ_0005901	CP026259.1	2957607	2960580	+	ASS961,ASS962,ASS62,ASS63,ASS01,ASS123
novel_circ_0005903	CP026259.1	3478796	3484451	-	ASS63,ASS122
novel_circ_0005904	CP026259.1	3482799	3484451	-	ASS961,ASS963,ASS63,ASS03,ASS01
novel_circ_0005906	CP026259.1	3610373	3611741	-	ASS962,ASS963
novel_circ_0005909	CP026259.1	3664788	3668337	-	ASS241,ASS243,ASS242,ASS961,ASS962,ASS963,ASS61,ASS62,ASS63,ASS02,ASS03,ASS01,ASS121,ASS122,ASS123
novel_circ_0005910	CP026259.1	3667048	3668337	-	ASS242
novel_circ_0005916	CP026259.1	3961231	3962426	-	ASS961,ASS962,ASS121,ASS122
novel_circ_0005919	CP026259.1	460801	461220	-	ASS241,ASS963,ASS03,ASS01,ASS123
novel_circ_0005920	CP026259.1	4757016	4760881	+	ASS63
novel_circ_0005922	CP026259.1	519290	520319	+	ASS241,ASS962,ASS963,ASS121
novel_circ_0005923	CP026259.1	5383688	5386676	+	ASS241,ASS962,ASS61,ASS62,ASS63,ASS02,ASS03,ASS01,ASS121,ASS122
novel_circ_0005924	CP026259.1	5383688	5406773	+	ASS242,ASS62,ASS03,ASS01,ASS121,ASS122
novel_circ_0005925	CP026259.1	5403897	5406773	+	ASS962,ASS121
novel_circ_0005926	CP026259.1	5441611	5445299	+	ASS241,ASS242,ASS63,ASS03,ASS122
novel_circ_0005928	CP026259.1	5473799	5475363	+	ASS241,ASS243,ASS242,ASS961,ASS962,ASS963,ASS62,ASS63,ASS03,ASS01,ASS122
novel_circ_0005929	CP026259.1	5475220	5475899	+	ASS241,ASS243,ASS961,ASS962,ASS963,ASS61,ASS63,ASS02,ASS03,ASS01,ASS121,ASS122
novel_circ_0005930	CP026259.1	5475220	5477281	+	ASS241,ASS243,ASS242,ASS961,ASS962,ASS963,ASS61,ASS62,ASS63,ASS02,ASS03,ASS01,ASS121,ASS122,ASS123
novel_circ_0005931	CP026259.1	5475220	5477281	+	ASS241
novel_circ_0005930	CP026259.1	5475220	5477283	+	ASS241,ASS243,ASS242,ASS961,ASS962,ASS963,ASS61,ASS62,ASS63,ASS02,ASS03,ASS01,ASS121,ASS122,ASS123
novel_circ_0005931	CP026259.1	5475220	5477283	+	ASS241
novel_circ_0005932	CP026259.1	5476148	5477281	+	ASS241,ASS243,ASS962,ASS963
novel_circ_0005933	CP026259.1	5478147	5479883	+	ASS243,ASS961,ASS61,ASS03,ASS01
novel_circ_0005934	CP026259.1	5484442	5488043	+	ASS63
novel_circ_0005937	CP026259.1	5522476	5523745	+	ASS61
novel_circ_0005938	CP026259.1	5530620	5538334	+	ASS242,ASS61
novel_circ_0005939	CP026259.1	5535231	5538334	+	ASS963,ASS62,ASS122
novel_circ_0005940	CP026259.1	5535950	5538334	+	ASS241,ASS243,ASS242,ASS961,ASS962,ASS963,ASS61,ASS62,ASS63,ASS02,ASS03,ASS01,ASS121,ASS122,ASS123
novel_circ_0005942	CP026259.1	573841	576641	+	ASS242,ASS61
novel_circ_0005944	CP026259.1	5895641	5897458	-	ASS63
novel_circ_0005945	CP026259.1	5901013	5903780	-	ASS61
novel_circ_0005946	CP026259.1	5910605	5911060	-	ASS241
novel_circ_0005947	CP026259.1	5918316	5918594	-	ASS242,ASS62,ASS01
novel_circ_0005948	CP026259.1	5948824	5949836	-	ASS963,ASS01
novel_circ_0005949	CP026259.1	6020969	6024894	+	ASS63
novel_circ_0005950	CP026259.1	6093788	6094277	-	ASS241,ASS243,ASS961,ASS962,ASS963,ASS63,ASS03,ASS01,ASS121,ASS122,ASS123
novel_circ_0005953	CP026259.1	6126921	6127327	+	ASS962,ASS963
novel_circ_0005954	CP026259.1	616414	616699	+	ASS01
novel_circ_0005956	CP026259.1	6326433	6342473	+	ASS962,ASS122
novel_circ_0005958	CP026259.1	6580279	6582879	-	ASS241
novel_circ_0005960	CP026259.1	6846385	6848322	-	ASS241,ASS243,ASS242,ASS961,ASS962,ASS61,ASS63,ASS02,ASS03,ASS01,ASS121,ASS122
novel_circ_0005961	CP026259.1	6847286	6848322	-	ASS242,ASS63,ASS03,ASS01
novel_circ_0005964	CP026259.1	7122530	7131093	+	ASS02
novel_circ_0005965	CP026259.1	7309810	7311646	-	ASS01
novel_circ_0005966	CP026259.1	7309810	7312251	-	ASS243
novel_circ_0005972	CP026259.1	7451125	7455181	+	ASS243,ASS63,ASS121
novel_circ_0005977	CP026259.1	7540936	7562109	-	ASS243,ASS242,ASS961,ASS962,ASS62,ASS02,ASS121,ASS122
novel_circ_0005978	CP026259.1	7695250	7700065	+	ASS962,ASS63,ASS01,ASS121,ASS123
novel_circ_0005979	CP026259.1	7695250	7703684	+	ASS241,ASS243,ASS242,ASS961,ASS962,ASS963,ASS61,ASS62,ASS63,ASS02,ASS01,ASS121,ASS122,ASS123
novel_circ_0005981	CP026259.1	8274310	8285431	+	ASS241,ASS243,ASS242,ASS961,ASS962,ASS963,ASS61,ASS62,ASS63,ASS02,ASS03,ASS01,ASS121,ASS122,ASS123
novel_circ_0005982	CP026259.1	8274310	8293397	+	ASS241,ASS243,ASS242,ASS961,ASS962,ASS963,ASS61,ASS62,ASS63,ASS02,ASS03,ASS01,ASS121,ASS122,ASS123
novel_circ_0005984	CP026259.1	8285314	8293397	+	ASS241,ASS243,ASS242,ASS961,ASS962,ASS963,ASS61,ASS62,ASS63,ASS02,ASS03,ASS01,ASS121,ASS122,ASS123
novel_circ_0005986	CP026259.1	8312821	8316673	+	ASS963,ASS61,ASS03
novel_circ_0005988	CP026259.1	8314259	8316673	+	ASS242,ASS961,ASS962,ASS963,ASS61,ASS62,ASS03,ASS01
novel_circ_0005989	CP026259.1	8314259	8318051	+	ASS241,ASS963,ASS01,ASS121
novel_circ_0005991	CP026259.1	8314283	8318051	+	ASS961
novel_circ_0005993	CP026259.1	9007189	9011893	-	ASS62
novel_circ_0005994	CP026259.1	9021754	9023260	-	ASS243,ASS962,ASS03,ASS01,ASS121,ASS122
novel_circ_0005995	CP026259.1	906515	908085	-	ASS961,ASS962
novel_circ_0005996	CP026259.1	907920	910297	-	ASS963,ASS01
novel_circ_0005997	CP026259.1	9692523	9698418	+	ASS123
novel_circ_0005999	CP026259.1	9904594	9919337	-	ASS241,ASS123
novel_circ_0006000	CP026259.1	9907583	9919337	-	ASS242
novel_circ_0006001	CP026259.1	9914477	9916824	-	ASS241,ASS962
novel_circ_0006002	CP026259.1	9937983	9942071	-	ASS121,ASS123
novel_circ_0006003	CP026259.1	9988132	9997143	+	ASS63,ASS01
novel_circ_0006264	CP026261.1	10024941	10027115	+	ASS241,ASS243,ASS242,ASS961,ASS962,ASS963,ASS61,ASS62,ASS63,ASS02,ASS03,ASS01,ASS121,ASS122,ASS123
novel_circ_0006265	CP026261.1	10076213	10078806	-	ASS243,ASS961,ASS962,ASS61,ASS62,ASS63,ASS03,ASS01,ASS121,ASS122,ASS123
novel_circ_0006268	CP026261.1	10368816	10370959	-	ASS241,ASS242,ASS961,ASS63,ASS03,ASS01,ASS121,ASS122
novel_circ_0006269	CP026261.1	10420302	10420579	+	ASS121
novel_circ_0006270	CP026261.1	10612715	10622822	-	ASS01
novel_circ_0006272	CP026261.1	1075268	1086832	+	ASS122
novel_circ_0006275	CP026261.1	10763975	10769118	-	ASS01
novel_circ_0006276	CP026261.1	10763975	10780600	-	ASS243,ASS03
novel_circ_0006277	CP026261.1	10763975	10788225	-	ASS962,ASS01,ASS121,ASS123
novel_circ_0006279	CP026261.1	10780369	10788225	-	ASS241,ASS963,ASS63,ASS121,ASS122
novel_circ_0006280	CP026261.1	10796569	10806916	-	ASS241,ASS243,ASS962,ASS61,ASS62,ASS63,ASS02,ASS03,ASS01,ASS122,ASS123
novel_circ_0006281	CP026261.1	1094993	1095372	+	ASS961,ASS62
novel_circ_0006282	CP026261.1	11169572	11170000	-	ASS01
novel_circ_0006289	CP026261.1	11298843	11302091	-	ASS963
novel_circ_0006290	CP026261.1	11379104	11379706	-	ASS01
novel_circ_0006291	CP026261.1	11476158	11477021	-	ASS243
novel_circ_0006296	CP026261.1	11803110	11805408	+	ASS241,ASS243,ASS242,ASS961,ASS962,ASS963,ASS61,ASS62,ASS63,ASS02,ASS03,ASS01,ASS121,ASS123
novel_circ_0006297	CP026261.1	11803110	11806765	+	ASS241,ASS123
novel_circ_0006298	CP026261.1	1219464	1225748	-	ASS962,ASS63
novel_circ_0006299	CP026261.1	1225019	1225748	-	ASS243,ASS01
novel_circ_0006300	CP026261.1	12287394	12291081	+	ASS961,ASS963,ASS61,ASS121
novel_circ_0006301	CP026261.1	12287394	12293936	+	ASS243,ASS242,ASS961,ASS962,ASS61,ASS62,ASS63,ASS02,ASS03,ASS01,ASS121,ASS122,ASS123
novel_circ_0006302	CP026261.1	1233796	1241360	-	ASS03
novel_circ_0006303	CP026261.1	1237727	1241360	-	ASS243,ASS961
novel_circ_0006304	CP026261.1	12391930	12392522	-	ASS02
novel_circ_0006305	CP026261.1	12401628	12407903	-	ASS61
novel_circ_0006306	CP026261.1	12533340	12541114	-	ASS962,ASS963,ASS02
novel_circ_0006307	CP026261.1	12537031	12541114	-	ASS243,ASS961,ASS962,ASS963,ASS62,ASS63,ASS02,ASS03,ASS01,ASS121
novel_circ_0006308	CP026261.1	12573267	12574157	+	ASS243,ASS242,ASS961,ASS61,ASS02
novel_circ_0006310	CP026261.1	12592212	12596021	+	ASS03
novel_circ_0006311	CP026261.1	12624800	12628635	-	ASS243,ASS122
novel_circ_0006312	CP026261.1	12681130	12684492	-	ASS241,ASS243,ASS961,ASS61,ASS63,ASS02,ASS03,ASS01,ASS121,ASS122
novel_circ_0006317	CP026261.1	13240601	13243684	+	ASS961,ASS963,ASS01,ASS123
novel_circ_0006318	CP026261.1	13240601	13244919	+	ASS241,ASS243,ASS962,ASS963,ASS61,ASS01
novel_circ_0006321	CP026261.1	13478754	13479935	+	ASS241,ASS961,ASS962
novel_circ_0006322	CP026261.1	13563929	13565132	+	ASS03
novel_circ_0006323	CP026261.1	1398149	1399995	-	ASS241,ASS243,ASS242,ASS961,ASS962,ASS963,ASS61,ASS62,ASS63,ASS02,ASS03,ASS01,ASS121,ASS122,ASS123
novel_circ_0006326	CP026261.1	14092458	14095431	+	ASS962,ASS963,ASS61,ASS03,ASS01,ASS122
novel_circ_0006328	CP026261.1	14094244	14095431	+	ASS61,ASS02
novel_circ_0006329	CP026261.1	14094244	14102772	+	ASS242,ASS961,ASS63,ASS03
novel_circ_0006330	CP026261.1	14100664	14103040	+	ASS243,ASS242,ASS962,ASS01,ASS122
novel_circ_0006331	CP026261.1	14100664	14105200	+	ASS241
novel_circ_0006332	CP026261.1	14148178	14149214	+	ASS01
novel_circ_0006334	CP026261.1	14188589	14206762	+	ASS241,ASS243,ASS962,ASS963,ASS61,ASS62,ASS63,ASS03,ASS01,ASS123
novel_circ_0006338	CP026261.1	14206347	14206735	-	ASS123
novel_circ_0006341	CP026261.1	14206372	14206762	+	ASS61,ASS122,ASS123
novel_circ_0006344	CP026261.1	14212842	14214726	+	ASS963,ASS61,ASS01,ASS122
novel_circ_0006345	CP026261.1	14212842	14216821	+	ASS242,ASS961,ASS963,ASS61,ASS63,ASS03,ASS01,ASS123
novel_circ_0006346	CP026261.1	14212842	14218111	+	ASS961
novel_circ_0006347	CP026261.1	14212842	14223634	+	ASS241,ASS242
novel_circ_0006348	CP026261.1	14213605	14216821	+	ASS243,ASS242,ASS961,ASS63,ASS02,ASS03,ASS01,ASS121,ASS122,ASS123
novel_circ_0006349	CP026261.1	14219105	14219987	+	ASS962,ASS62
novel_circ_0006350	CP026261.1	14219105	14221954	+	ASS123
novel_circ_0006351	CP026261.1	14251714	14252118	+	ASS241,ASS242,ASS123
novel_circ_0006352	CP026261.1	14461311	14465589	+	ASS962
novel_circ_0006357	CP026261.1	15498121	15499444	-	ASS961
novel_circ_0006359	CP026261.1	15502538	15512288	-	ASS961,ASS03,ASS01,ASS122
novel_circ_0006360	CP026261.1	15506416	15507967	-	ASS243,ASS961,ASS963,ASS02
novel_circ_0006361	CP026261.1	15506416	15512288	-	ASS243,ASS242,ASS962,ASS03
novel_circ_0006362	CP026261.1	15506416	15522302	-	ASS62,ASS01,ASS121
novel_circ_0006363	CP026261.1	15507784	15512288	-	ASS961,ASS962,ASS963,ASS01
novel_circ_0006364	CP026261.1	15507784	15522302	-	ASS122
novel_circ_0006370	CP026261.1	15567337	15568400	-	ASS963,ASS62,ASS63,ASS03,ASS01,ASS121
novel_circ_0006372	CP026261.1	15836606	15840382	+	ASS03,ASS121
novel_circ_0006373	CP026261.1	15873481	15877428	+	ASS241,ASS243,ASS961,ASS03,ASS01,ASS123
novel_circ_0006374	CP026261.1	15873481	15878862	+	ASS241,ASS243,ASS242,ASS961,ASS962,ASS963,ASS61,ASS63,ASS03,ASS01,ASS121,ASS122,ASS123
novel_circ_0006375	CP026261.1	15876905	15877428	+	ASS241,ASS243,ASS961,ASS962,ASS61,ASS02,ASS01,ASS121,ASS122
novel_circ_0006376	CP026261.1	15944198	15947158	+	ASS961,ASS63,ASS03,ASS01,ASS121,ASS122
novel_circ_0006377	CP026261.1	15944198	15954610	+	ASS963,ASS63,ASS122
novel_circ_0006380	CP026261.1	16525869	16526395	-	ASS242
novel_circ_0006381	CP026261.1	16717419	16717669	+	ASS123
novel_circ_0006382	CP026261.1	16747942	16749416	-	ASS241
novel_circ_0006387	CP026261.1	17384443	17385650	-	ASS241
novel_circ_0006388	CP026261.1	17450693	17461524	+	ASS961,ASS963,ASS63,ASS03
novel_circ_0006389	CP026261.1	17450693	17466253	+	ASS241,ASS242,ASS962,ASS963,ASS61,ASS62,ASS01,ASS121
novel_circ_0006391	CP026261.1	17456194	17466253	+	ASS241,ASS243,ASS242,ASS961,ASS962,ASS963,ASS61,ASS62,ASS63,ASS02,ASS03,ASS01,ASS121,ASS122,ASS123
novel_circ_0006392	CP026261.1	17456194	17466285	+	ASS241,ASS243,ASS242,ASS961,ASS962,ASS963,ASS61,ASS62,ASS63,ASS02,ASS03,ASS01,ASS121,ASS122,ASS123
novel_circ_0006393	CP026261.1	17516280	17521587	+	ASS242,ASS61
novel_circ_0006395	CP026261.1	17516280	17522667	+	ASS122
novel_circ_0006396	CP026261.1	17516280	17526399	+	ASS241,ASS961,ASS63,ASS02,ASS03,ASS01,ASS121,ASS122,ASS123
novel_circ_0006397	CP026261.1	17582622	17583334	+	ASS03
novel_circ_0006399	CP026261.1	17880514	17881592	+	ASS63,ASS02,ASS03,ASS01
novel_circ_0006403	CP026261.1	18189442	18189959	-	ASS963
novel_circ_0006406	CP026261.1	18518547	18531598	+	ASS63,ASS03,ASS01
novel_circ_0006408	CP026261.1	19444676	19450275	+	ASS61,ASS62,ASS63,ASS03,ASS01,ASS121
novel_circ_0006410	CP026261.1	19671604	19671829	+	ASS63
novel_circ_0006411	CP026261.1	19798661	19801057	+	ASS243,ASS962,ASS963,ASS01,ASS121,ASS122
novel_circ_0006414	CP026261.1	20053867	20060011	+	ASS01
novel_circ_0006415	CP026261.1	20056233	20058202	+	ASS961,ASS121
novel_circ_0006418	CP026261.1	20174537	20176083	+	ASS03
novel_circ_0006419	CP026261.1	2142052	2146593	-	ASS963,ASS62,ASS123
novel_circ_0006420	CP026261.1	2142443	2146593	-	ASS241
novel_circ_0006424	CP026261.1	2439865	2441924	-	ASS241,ASS243,ASS242,ASS961,ASS963,ASS61,ASS62,ASS63,ASS02,ASS03,ASS01,ASS121,ASS122,ASS123
novel_circ_0006425	CP026261.1	2467125	2467399	+	ASS121
novel_circ_0006426	CP026261.1	2467125	2480703	+	ASS241,ASS03,ASS121
novel_circ_0006428	CP026261.1	2874732	2875179	-	ASS241,ASS243,ASS961,ASS962,ASS963,ASS63,ASS03,ASS01,ASS121,ASS122
novel_circ_0006429	CP026261.1	2945413	2948480	+	ASS963
novel_circ_0006430	CP026261.1	2949877	2950735	+	ASS962,ASS122
novel_circ_0006431	CP026261.1	2950586	2951225	+	ASS242
novel_circ_0006432	CP026261.1	3375702	3376111	+	ASS962
novel_circ_0006434	CP026261.1	343279	343724	+	ASS241,ASS243,ASS962,ASS62,ASS63,ASS01,ASS122
novel_circ_0006436	CP026261.1	3588075	3589157	-	ASS961,ASS962,ASS963,ASS123
novel_circ_0006438	CP026261.1	367810	374264	+	ASS962,ASS61,ASS63,ASS03,ASS01
novel_circ_0006440	CP026261.1	3929410	3936276	+	ASS02
novel_circ_0006441	CP026261.1	3984412	3984641	+	ASS123
novel_circ_0006447	CP026261.1	4334043	4337788	-	ASS243,ASS63,ASS02
novel_circ_0006450	CP026261.1	4564629	4566376	-	ASS241,ASS243,ASS242,ASS961,ASS962,ASS963,ASS61,ASS62,ASS63,ASS02,ASS03,ASS01,ASS121,ASS122,ASS123
novel_circ_0006451	CP026261.1	4809663	4810186	-	ASS01
novel_circ_0006453	CP026261.1	4964075	4965101	+	ASS963,ASS62
novel_circ_0006454	CP026261.1	4973855	4975051	+	ASS962,ASS63,ASS02,ASS01
novel_circ_0006455	CP026261.1	5056282	5058837	+	ASS123
novel_circ_0006457	CP026261.1	538040	539690	-	ASS962,ASS123
novel_circ_0006460	CP026261.1	558064	558632	-	ASS63
novel_circ_0006462	CP026261.1	5647077	5647583	-	ASS01,ASS122
novel_circ_0006464	CP026261.1	5812526	5814499	-	ASS241,ASS243,ASS242,ASS961,ASS962,ASS963,ASS61,ASS62,ASS63,ASS02,ASS03,ASS01,ASS121,ASS122,ASS123
novel_circ_0006466	CP026261.1	6064076	6065360	-	ASS961,ASS962,ASS123
novel_circ_0006467	CP026261.1	6064076	6066395	-	ASS241
novel_circ_0006470	CP026261.1	623452	625575	-	ASS961,ASS962
novel_circ_0006471	CP026261.1	6247931	6254812	-	ASS241,ASS243,ASS961,ASS61,ASS01,ASS121
novel_circ_0006472	CP026261.1	6252070	6254812	-	ASS01
novel_circ_0006473	CP026261.1	6264423	6265615	-	ASS02
novel_circ_0006475	CP026261.1	6406073	6408354	-	ASS961,ASS63,ASS01,ASS121,ASS122,ASS123
novel_circ_0006476	CP026261.1	6406891	6408354	-	ASS961,ASS962,ASS963,ASS63
novel_circ_0006479	CP026261.1	6415632	6417213	-	ASS121
novel_circ_0006480	CP026261.1	6482177	6482887	+	ASS241,ASS243,ASS242,ASS961,ASS962,ASS963,ASS61,ASS62,ASS63,ASS02,ASS03,ASS01,ASS121,ASS122,ASS123
novel_circ_0006482	CP026261.1	6604525	6605037	-	ASS241,ASS243,ASS242,ASS961,ASS962,ASS963,ASS61,ASS62,ASS63,ASS02,ASS03,ASS01,ASS121,ASS122,ASS123
novel_circ_0006483	CP026261.1	6609865	6615151	-	ASS962,ASS963,ASS61,ASS63,ASS03,ASS01,ASS121,ASS122
novel_circ_0006486	CP026261.1	6639054	6639273	+	ASS122
novel_circ_0006489	CP026261.1	6774112	6775484	-	ASS01
novel_circ_0006490	CP026261.1	6989418	6992138	-	ASS961,ASS03
novel_circ_0006492	CP026261.1	728324	733180	-	ASS243,ASS961,ASS963,ASS61,ASS63,ASS01
novel_circ_0006494	CP026261.1	7394461	7395668	-	ASS962
novel_circ_0006495	CP026261.1	7429163	7434488	-	ASS63,ASS01
novel_circ_0006497	CP026261.1	7436697	7437277	-	ASS63
novel_circ_0006498	CP026261.1	7436697	7445692	-	ASS03
novel_circ_0006499	CP026261.1	7444265	7445692	-	ASS962,ASS963,ASS121
novel_circ_0006500	CP026261.1	7444883	7445692	-	ASS01
novel_circ_0006502	CP026261.1	7482488	7483816	-	ASS961,ASS963,ASS61,ASS63,ASS03,ASS01
novel_circ_0006504	CP026261.1	7490944	7492122	-	ASS241,ASS243,ASS242,ASS961,ASS962,ASS963,ASS61,ASS62,ASS63,ASS02,ASS03,ASS01,ASS121,ASS122,ASS123
novel_circ_0006506	CP026261.1	7491795	7492122	-	ASS962
novel_circ_0006508	CP026261.1	7527614	7536821	-	ASS243,ASS242,ASS62,ASS63,ASS02,ASS03,ASS01,ASS122
novel_circ_0006509	CP026261.1	7530018	7536821	-	ASS62,ASS03
novel_circ_0006510	CP026261.1	7530574	7536821	-	ASS62,ASS122,ASS123
novel_circ_0006511	CP026261.1	7533455	7536821	-	ASS241,ASS243,ASS242,ASS961,ASS962,ASS963,ASS61,ASS62,ASS63,ASS02,ASS03,ASS01,ASS121,ASS122,ASS123
novel_circ_0006513	CP026261.1	7643523	7645382	-	ASS963
novel_circ_0006515	CP026261.1	8116879	8117564	-	ASS242
novel_circ_0006516	CP026261.1	8121407	8123077	-	ASS241,ASS243,ASS242,ASS961,ASS962,ASS963,ASS61,ASS62,ASS63,ASS02,ASS03,ASS01,ASS121,ASS122,ASS123
novel_circ_0006518	CP026261.1	8516890	8518393	-	ASS962
novel_circ_0006519	CP026261.1	8535285	8536894	+	ASS241,ASS243,ASS242,ASS961,ASS962,ASS62,ASS63,ASS02,ASS03,ASS121,ASS122
novel_circ_0006520	CP026261.1	8633916	8636078	+	ASS241,ASS243,ASS242,ASS961,ASS962,ASS963,ASS63,ASS03,ASS01,ASS122
novel_circ_0006521	CP026261.1	8633916	8639593	+	ASS962,ASS963
novel_circ_0006522	CP026261.1	8688578	8690326	-	ASS243,ASS961,ASS962,ASS963,ASS62,ASS63,ASS03,ASS01,ASS121,ASS122,ASS123
novel_circ_0006523	CP026261.1	8716382	8719375	+	ASS241,ASS961,ASS61
novel_circ_0006524	CP026261.1	88286	93031	+	ASS03
novel_circ_0006525	CP026261.1	8914302	8918220	-	ASS242,ASS62
novel_circ_0006527	CP026261.1	8942203	8942500	+	ASS241,ASS62,ASS63,ASS02,ASS03,ASS123
novel_circ_0006528	CP026261.1	8943310	8946266	+	ASS241,ASS243,ASS242,ASS961,ASS962,ASS963,ASS61,ASS63,ASS02,ASS03,ASS01,ASS121,ASS123
novel_circ_0006532	CP026261.1	8944317	8944614	+	ASS241,ASS63
novel_circ_0006534	CP026261.1	8947885	8948197	+	ASS241,ASS243,ASS242,ASS961,ASS963,ASS61,ASS63,ASS02,ASS03,ASS01,ASS121,ASS122,ASS123
novel_circ_0006535	CP026261.1	8947885	8948586	+	ASS243,ASS121
novel_circ_0006540	CP026261.1	9474586	9475234	-	ASS243,ASS963,ASS02,ASS03
novel_circ_0006541	CP026261.1	9540257	9546710	+	ASS961
novel_circ_0006543	CP026261.1	954510	959163	-	ASS961
novel_circ_0006544	CP026261.1	9575255	9576084	-	ASS61,ASS03,ASS122,ASS123
novel_circ_0006545	CP026261.1	9612680	9614122	-	ASS121
novel_circ_0006547	CP026261.1	9747817	9758348	-	ASS241,ASS03,ASS121
novel_circ_0006548	CP026261.1	9756842	9758348	-	ASS243,ASS961,ASS962,ASS963,ASS61,ASS63,ASS03,ASS123
novel_circ_0006550	CP026261.1	9824317	9825071	-	ASS963
novel_circ_0006551	CP026261.1	9866040	9869895	-	ASS02,ASS01
novel_circ_0006552	CP026261.1	988015	992353	-	ASS961,ASS01
novel_circ_0006004	CP026260.1	100919	102433	-	ASS243,ASS242,ASS961,ASS962,ASS01,ASS121,ASS122,ASS123
novel_circ_0006005	CP026260.1	10190243	10196310	-	ASS241,ASS962,ASS62,ASS02
novel_circ_0006006	CP026260.1	10253797	10254596	-	ASS962,ASS963
novel_circ_0006008	CP026260.1	10275549	10276040	-	ASS121
novel_circ_0006009	CP026260.1	10275861	10276040	-	ASS963
novel_circ_0006010	CP026260.1	1034576	1053171	+	ASS243
novel_circ_0006012	CP026260.1	10648069	10648846	-	ASS241,ASS243,ASS242,ASS961,ASS962,ASS963,ASS61,ASS62,ASS63,ASS01,ASS121,ASS122,ASS123
novel_circ_0006013	CP026260.1	10710359	10713857	-	ASS962,ASS63,ASS123
novel_circ_0006014	CP026260.1	10731851	10739941	-	ASS243
novel_circ_0006015	CP026260.1	1087685	1095300	+	ASS242
novel_circ_0006016	CP026260.1	10887003	10892922	+	ASS961,ASS01
novel_circ_0006019	CP026260.1	1153809	1161129	+	ASS962,ASS963,ASS62,ASS63,ASS121
novel_circ_0006020	CP026260.1	1153809	1169330	+	ASS243,ASS242,ASS963,ASS62,ASS01,ASS121,ASS122,ASS123
novel_circ_0006021	CP026260.1	11593849	11596420	-	ASS961
novel_circ_0006025	CP026260.1	11958395	11960487	+	ASS241,ASS243,ASS242,ASS961,ASS962,ASS963,ASS61,ASS62,ASS63,ASS02,ASS03,ASS01,ASS121,ASS122,ASS123
novel_circ_0006026	CP026260.1	12117968	12119668	-	ASS963
novel_circ_0006027	CP026260.1	12221581	12222213	+	ASS241,ASS243,ASS242,ASS961,ASS962,ASS963,ASS61,ASS62,ASS63,ASS02,ASS03,ASS01,ASS121,ASS122,ASS123
novel_circ_0006029	CP026260.1	12346163	12346739	+	ASS121
novel_circ_0006030	CP026260.1	12487766	12491150	-	ASS242
novel_circ_0006031	CP026260.1	12496273	12497595	-	ASS961
novel_circ_0006032	CP026260.1	12496273	12500146	-	ASS961,ASS61,ASS63,ASS01,ASS121,ASS122
novel_circ_0006034	CP026260.1	12498795	12500146	-	ASS241,ASS243,ASS242,ASS961,ASS962,ASS61,ASS62,ASS63,ASS02,ASS03,ASS01,ASS121,ASS122,ASS123
novel_circ_0006035	CP026260.1	12509519	12510808	-	ASS963
novel_circ_0006036	CP026260.1	12668965	12669778	+	ASS61
novel_circ_0006037	CP026260.1	12668965	12675427	+	ASS123
novel_circ_0006040	CP026260.1	12777242	12777770	-	ASS61,ASS01
novel_circ_0006042	CP026260.1	12791742	12792790	-	ASS962
novel_circ_0006043	CP026260.1	12797300	12797854	-	ASS241,ASS243,ASS242,ASS961,ASS962,ASS963,ASS61,ASS62,ASS63,ASS02,ASS03,ASS01,ASS121,ASS122,ASS123
novel_circ_0006044	CP026260.1	12807575	12808175	-	ASS241,ASS243,ASS242,ASS961,ASS962,ASS963,ASS61,ASS62,ASS63,ASS02,ASS03,ASS01,ASS121,ASS122,ASS123
novel_circ_0006045	CP026260.1	12807575	12831707	-	ASS242
novel_circ_0006046	CP026260.1	12829307	12831707	-	ASS243,ASS62,ASS03,ASS01
novel_circ_0006049	CP026260.1	13244494	13245300	-	ASS243,ASS242,ASS961,ASS962,ASS963,ASS61,ASS63,ASS03,ASS01,ASS121,ASS122,ASS123
novel_circ_0006050	CP026260.1	13270020	13276536	+	ASS243,ASS242,ASS961,ASS963,ASS61,ASS62,ASS63,ASS02,ASS03,ASS122
novel_circ_0006051	CP026260.1	13317718	13319240	+	ASS961,ASS963,ASS123
novel_circ_0006052	CP026260.1	13393620	13393841	-	ASS122
novel_circ_0006053	CP026260.1	13448643	13454197	-	ASS243,ASS961
novel_circ_0006056	CP026260.1	14001068	14004846	-	ASS241,ASS243,ASS961,ASS963,ASS62,ASS01,ASS122
novel_circ_0006057	CP026260.1	14103722	14105193	-	ASS961,ASS962,ASS121
novel_circ_0006062	CP026260.1	14321327	14323890	+	ASS241,ASS243,ASS961,ASS962,ASS963,ASS01,ASS121,ASS122
novel_circ_0006064	CP026260.1	14393438	14395418	+	ASS243,ASS961,ASS962,ASS61,ASS62,ASS01,ASS123
novel_circ_0006065	CP026260.1	14396985	14398377	+	ASS03,ASS01
novel_circ_0006067	CP026260.1	14896561	14899831	-	ASS01
novel_circ_0006068	CP026260.1	14947000	14947439	-	ASS241,ASS961,ASS121
novel_circ_0006069	CP026260.1	15016370	15016706	-	ASS963
novel_circ_0006071	CP026260.1	15314016	15315579	-	ASS962,ASS121
novel_circ_0006073	CP026260.1	15549967	15553020	-	ASS241,ASS243,ASS242,ASS961,ASS962,ASS963,ASS61,ASS62,ASS63,ASS02,ASS03,ASS01,ASS121,ASS123
novel_circ_0006074	CP026260.1	15551975	15553020	-	ASS243,ASS242,ASS962,ASS963,ASS61,ASS63,ASS03,ASS01,ASS121,ASS122,ASS123
novel_circ_0006075	CP026260.1	15593253	15595005	-	ASS122
novel_circ_0006076	CP026260.1	15833210	15834080	+	ASS01
novel_circ_0006079	CP026260.1	15860707	15866725	+	ASS243,ASS242,ASS961,ASS962,ASS62,ASS03,ASS122,ASS123
novel_circ_0006080	CP026260.1	15860707	15873229	+	ASS62
novel_circ_0006081	CP026260.1	15863226	15873229	+	ASS243,ASS961,ASS01
novel_circ_0006082	CP026260.1	15870842	15873229	+	ASS243,ASS961,ASS61,ASS02,ASS03,ASS121,ASS122
novel_circ_0006085	CP026260.1	16041428	16043432	+	ASS02
novel_circ_0006086	CP026260.1	16327081	16330941	+	ASS241,ASS243,ASS242,ASS963,ASS63,ASS01,ASS121,ASS122,ASS123
novel_circ_0006091	CP026260.1	16575631	16584621	+	ASS241,ASS963,ASS121
novel_circ_0006092	CP026260.1	16575631	16586108	+	ASS241,ASS243,ASS962,ASS963,ASS01,ASS121
novel_circ_0006094	CP026260.1	16587377	16593838	+	ASS963
novel_circ_0006096	CP026260.1	16599955	16601225	+	ASS61
novel_circ_0006097	CP026260.1	16715719	16716274	-	ASS963,ASS01,ASS122
novel_circ_0006098	CP026260.1	16717815	16719722	-	ASS63
novel_circ_0006099	CP026260.1	16718459	16722365	-	ASS963
novel_circ_0006101	CP026260.1	16737077	16739995	-	ASS241,ASS243,ASS242,ASS961,ASS962,ASS963,ASS61,ASS63,ASS02,ASS03,ASS01,ASS121,ASS122,ASS123
novel_circ_0006103	CP026260.1	16772380	16772881	-	ASS243,ASS01
novel_circ_0006104	CP026260.1	16849253	16855163	+	ASS122
novel_circ_0006105	CP026260.1	16893449	16897905	-	ASS243,ASS961,ASS962,ASS121
novel_circ_0006106	CP026260.1	16893449	16899187	-	ASS121
novel_circ_0006108	CP026260.1	1705122	1705671	-	ASS243,ASS962,ASS963,ASS122
novel_circ_0006109	CP026260.1	1705122	1707875	-	ASS961,ASS962,ASS123
novel_circ_0006113	CP026260.1	18316765	18317196	+	ASS241,ASS243,ASS242,ASS961,ASS962,ASS963,ASS61,ASS63,ASS02,ASS03,ASS121,ASS122,ASS123
novel_circ_0006114	CP026260.1	18349132	18350433	+	ASS241,ASS243,ASS242,ASS961,ASS962,ASS963,ASS61,ASS62,ASS63,ASS02,ASS03,ASS01,ASS121,ASS122,ASS123
novel_circ_0006115	CP026260.1	18349132	18354132	+	ASS961,ASS121,ASS122
novel_circ_0006116	CP026260.1	18353334	18354132	+	ASS241,ASS243,ASS961,ASS962,ASS963,ASS61,ASS62,ASS63,ASS03,ASS01,ASS121,ASS122,ASS123
novel_circ_0006119	CP026260.1	18359901	18361791	+	ASS961
novel_circ_0006123	CP026260.1	18594346	18595546	+	ASS01,ASS121
novel_circ_0006124	CP026260.1	18611087	18612022	+	ASS241,ASS961,ASS61,ASS01,ASS121
novel_circ_0006125	CP026260.1	18882769	18884520	-	ASS961,ASS962,ASS963,ASS62,ASS63,ASS01,ASS121
novel_circ_0006126	CP026260.1	18883400	18884520	-	ASS123
novel_circ_0006127	CP026260.1	18896637	18897024	-	ASS241,ASS961,ASS01
novel_circ_0006128	CP026260.1	18927340	18940144	-	ASS963,ASS63,ASS02,ASS121,ASS122
novel_circ_0006130	CP026260.1	18940056	18940470	-	ASS241,ASS01,ASS123
novel_circ_0006131	CP026260.1	18940056	18940478	-	ASS241
novel_circ_0006136	CP026260.1	19354498	19355839	-	ASS241,ASS961,ASS963,ASS61,ASS62,ASS63,ASS02,ASS03,ASS01,ASS121,ASS122
novel_circ_0006137	CP026260.1	19377686	19380559	-	ASS62,ASS03
novel_circ_0006140	CP026260.1	19656223	19656623	+	ASS961
novel_circ_0006141	CP026260.1	19671874	19674879	+	ASS241,ASS242,ASS01
novel_circ_0006142	CP026260.1	19671874	19675019	+	ASS243,ASS961,ASS962,ASS62,ASS63,ASS03,ASS01,ASS121
novel_circ_0006143	CP026260.1	19684014	19684553	-	ASS963
novel_circ_0006144	CP026260.1	19822872	19824993	-	ASS962
novel_circ_0006145	CP026260.1	2001664	2002038	-	ASS241,ASS962,ASS121
novel_circ_0006146	CP026260.1	2001664	2002042	-	ASS241,ASS243,ASS242,ASS961,ASS962,ASS963,ASS61,ASS62,ASS63,ASS02,ASS03,ASS01,ASS121,ASS122,ASS123
novel_circ_0006147	CP026260.1	20357493	20357832	+	ASS961
novel_circ_0006148	CP026260.1	20360604	20361240	+	ASS01,ASS121
novel_circ_0006149	CP026260.1	20365130	20367201	+	ASS123
novel_circ_0006150	CP026260.1	20387314	20394138	+	ASS63
novel_circ_0006151	CP026260.1	20526509	20535455	+	ASS243,ASS242,ASS962,ASS121
novel_circ_0006153	CP026260.1	20982159	20983937	-	ASS243,ASS961,ASS963,ASS61,ASS63,ASS03,ASS01,ASS121,ASS122
novel_circ_0006155	CP026260.1	20986080	20989282	-	ASS962
novel_circ_0006158	CP026260.1	21172066	21174937	+	ASS241,ASS242,ASS62,ASS63,ASS03,ASS01,ASS122
novel_circ_0006160	CP026260.1	21219838	21221000	+	ASS243,ASS242,ASS962
novel_circ_0006161	CP026260.1	21261954	21262495	-	ASS241,ASS962,ASS63,ASS03,ASS121
novel_circ_0006162	CP026260.1	2130077	2132893	-	ASS961,ASS963,ASS61,ASS63,ASS03,ASS01,ASS121,ASS122,ASS123
novel_circ_0006163	CP026260.1	21326659	21327301	-	ASS241,ASS962,ASS01,ASS122,ASS123
novel_circ_0006164	CP026260.1	21327902	21328809	-	ASS241
novel_circ_0006165	CP026260.1	21333348	21333590	-	ASS121
novel_circ_0006167	CP026260.1	2233485	2234492	-	ASS962,ASS63
novel_circ_0006168	CP026260.1	2284643	2287831	-	ASS241,ASS243,ASS242,ASS961,ASS962,ASS963,ASS61,ASS62,ASS63,ASS02,ASS03,ASS01,ASS121,ASS122,ASS123
novel_circ_0006170	CP026260.1	2387139	2389409	-	ASS241,ASS243,ASS961,ASS962,ASS963,ASS61,ASS63,ASS02,ASS03,ASS01,ASS121,ASS122,ASS123
novel_circ_0006171	CP026260.1	2390306	2393374	-	ASS243,ASS01
novel_circ_0006172	CP026260.1	2498721	2502234	+	ASS961,ASS63,ASS02,ASS03,ASS01
novel_circ_0006173	CP026260.1	2599276	2602954	-	ASS963,ASS63,ASS121
novel_circ_0006174	CP026260.1	263733	267409	+	ASS241,ASS243,ASS242,ASS961,ASS962,ASS963,ASS61,ASS62,ASS63,ASS02,ASS03,ASS01,ASS121,ASS122,ASS123
novel_circ_0006175	CP026260.1	287687	291628	+	ASS243,ASS242,ASS962,ASS61,ASS62,ASS02,ASS03,ASS01,ASS122
novel_circ_0006179	CP026260.1	3561078	3561693	+	ASS121
novel_circ_0006180	CP026260.1	3975948	3983115	-	ASS241,ASS243,ASS242,ASS961,ASS962,ASS963,ASS61,ASS62,ASS63,ASS02,ASS03,ASS01,ASS121,ASS122,ASS123
novel_circ_0006182	CP026260.1	4117264	4122713	-	ASS961,ASS962
novel_circ_0006183	CP026260.1	4117264	4129103	-	ASS241,ASS242,ASS961,ASS962,ASS63,ASS01,ASS122
novel_circ_0006186	CP026260.1	4319667	4327324	-	ASS241,ASS243,ASS242,ASS961,ASS962,ASS963,ASS61,ASS62,ASS63,ASS02,ASS03,ASS01,ASS121,ASS122,ASS123
novel_circ_0006187	CP026260.1	4325452	4327324	-	ASS243,ASS01,ASS121,ASS122
novel_circ_0006189	CP026260.1	4354614	4359639	-	ASS962,ASS963,ASS62,ASS63,ASS01
novel_circ_0006190	CP026260.1	4355278	4359639	-	ASS961
novel_circ_0006192	CP026260.1	4464760	4476331	-	ASS03
novel_circ_0006195	CP026260.1	4593318	4597049	-	ASS241,ASS243,ASS242,ASS961,ASS962,ASS963,ASS61,ASS62,ASS63,ASS02,ASS03,ASS01,ASS121,ASS122,ASS123
novel_circ_0006196	CP026260.1	4657929	4658750	+	ASS961
novel_circ_0006198	CP026260.1	5376942	5380009	+	ASS63
novel_circ_0006199	CP026260.1	5923707	5925137	-	ASS963,ASS02,ASS122,ASS123
novel_circ_0006200	CP026260.1	6009785	6013746	+	ASS243,ASS961,ASS962,ASS963,ASS62,ASS63,ASS02,ASS01,ASS121,ASS122,ASS123
novel_circ_0006201	CP026260.1	6012835	6013746	+	ASS243,ASS242,ASS962
novel_circ_0006202	CP026260.1	6249182	6249648	+	ASS961
novel_circ_0006204	CP026260.1	6280817	6281272	+	ASS242
novel_circ_0006205	CP026260.1	6419109	6421627	+	ASS962
novel_circ_0006207	CP026260.1	7362184	7371562	-	ASS243,ASS961,ASS963,ASS62,ASS63,ASS03,ASS01,ASS121,ASS122
novel_circ_0006208	CP026260.1	7368487	7371562	-	ASS963,ASS61
novel_circ_0006210	CP026260.1	7596528	7601397	-	ASS122
novel_circ_0006213	CP026260.1	8134629	8141173	-	ASS963,ASS03,ASS01,ASS121,ASS122
novel_circ_0006214	CP026260.1	8137785	8141173	-	ASS03
novel_circ_0006215	CP026260.1	8281269	8282972	-	ASS961,ASS63
novel_circ_0006216	CP026260.1	8362792	8363451	+	ASS121
novel_circ_0006219	CP026260.1	857972	860083	+	ASS241,ASS243,ASS963,ASS61,ASS62,ASS03,ASS122,ASS123
novel_circ_0006220	CP026260.1	8585957	8588503	-	ASS243,ASS961
novel_circ_0006222	CP026260.1	861268	863824	+	ASS242,ASS961,ASS963,ASS62,ASS121
novel_circ_0006223	CP026260.1	8695216	8696217	+	ASS241,ASS243,ASS242,ASS961,ASS962,ASS963,ASS61,ASS62,ASS63,ASS02,ASS03,ASS01,ASS121,ASS122,ASS123
novel_circ_0006227	CP026260.1	8793240	8809554	+	ASS01
novel_circ_0006228	CP026260.1	9004790	9006798	+	ASS241,ASS243,ASS242,ASS961,ASS962,ASS963,ASS61,ASS62,ASS63,ASS03,ASS01,ASS121,ASS122,ASS123
novel_circ_0006229	CP026260.1	9004790	9010145	+	ASS03
novel_circ_0006230	CP026260.1	9089330	9094459	-	ASS02
novel_circ_0006231	CP026260.1	9089330	9102606	-	ASS242,ASS961,ASS963,ASS62,ASS02,ASS01
novel_circ_0006233	CP026260.1	9094059	9094459	-	ASS241,ASS243,ASS242,ASS961,ASS962,ASS963,ASS61,ASS62,ASS63,ASS02,ASS03,ASS01,ASS121,ASS122,ASS123
novel_circ_0006234	CP026260.1	9094059	9102606	-	ASS243,ASS961,ASS962,ASS121
novel_circ_0006237	CP026260.1	9122430	9123099	-	ASS241
novel_circ_0006239	CP026260.1	9122963	9123171	+	ASS962
novel_circ_0006242	CP026260.1	9158839	9162451	+	ASS01
novel_circ_0006246	CP026260.1	9330116	9331568	+	ASS961,ASS01
novel_circ_0006247	CP026260.1	9330116	9332334	+	ASS963,ASS63
novel_circ_0006251	CP026260.1	9648436	9650144	+	ASS962,ASS03,ASS122
novel_circ_0006252	CP026260.1	9662637	9667102	-	ASS01
novel_circ_0006253	CP026260.1	9671311	9672505	-	ASS241
novel_circ_0006254	CP026260.1	974615	975435	-	ASS961,ASS61
novel_circ_0006255	CP026260.1	9781894	9782586	-	ASS961,ASS63
novel_circ_0006256	CP026260.1	9818466	9818798	-	ASS962,ASS02,ASS01,ASS121
novel_circ_0006257	CP026260.1	9857014	9857610	+	ASS01,ASS122
novel_circ_0006259	CP026260.1	9860129	9868299	+	ASS61
novel_circ_0006261	CP026260.1	9863674	9864888	+	ASS241,ASS03,ASS01
novel_circ_0006263	CP026260.1	9913532	9917334	+	ASS63,ASS122
novel_circ_0006811	CP026263.1	10173467	10175486	-	ASS241,ASS243,ASS961,ASS962,ASS963,ASS63,ASS03,ASS01,ASS122,ASS123
novel_circ_0006812	CP026263.1	10178845	10181126	-	ASS242,ASS961,ASS963,ASS01,ASS121,ASS123
novel_circ_0006813	CP026263.1	10180412	10181126	-	ASS962
novel_circ_0006814	CP026263.1	10465682	10482309	+	ASS122
novel_circ_0006815	CP026263.1	10510857	10511355	+	ASS241,ASS963,ASS61,ASS62,ASS122
novel_circ_0006816	CP026263.1	11131823	11133293	-	ASS243,ASS961,ASS962,ASS963,ASS61,ASS62,ASS63,ASS03,ASS01,ASS121,ASS122,ASS123
novel_circ_0006817	CP026263.1	11159180	11169750	-	ASS121
novel_circ_0006818	CP026263.1	11164211	11169750	-	ASS961
novel_circ_0006820	CP026263.1	11771784	11774569	-	ASS962,ASS62,ASS03
novel_circ_0006823	CP026263.1	12008976	12012916	+	ASS01
novel_circ_0006824	CP026263.1	12011844	12012916	+	ASS243,ASS961,ASS962,ASS61,ASS62,ASS02,ASS01,ASS121,ASS122,ASS123
novel_circ_0006825	CP026263.1	1219270	1224491	+	ASS02
novel_circ_0006827	CP026263.1	12311564	12311902	+	ASS961,ASS962,ASS963,ASS63,ASS123
novel_circ_0006829	CP026263.1	12344452	12344783	+	ASS241,ASS243,ASS242,ASS961,ASS962,ASS963,ASS61,ASS63,ASS02,ASS03,ASS01,ASS121,ASS122,ASS123
novel_circ_0006830	CP026263.1	12344452	12350338	+	ASS241
novel_circ_0006835	CP026263.1	12792732	12794232	+	ASS243,ASS962,ASS963,ASS61,ASS62,ASS02,ASS03,ASS121,ASS123
novel_circ_0006836	CP026263.1	12914528	12915882	+	ASS241
novel_circ_0006838	CP026263.1	13247374	13247727	-	ASS01
novel_circ_0006839	CP026263.1	13247374	13247751	-	ASS241,ASS243,ASS242,ASS961,ASS962,ASS963,ASS61,ASS62,ASS63,ASS02,ASS03,ASS01,ASS121,ASS122,ASS123
novel_circ_0006841	CP026263.1	13254569	13261542	-	ASS243,ASS63
novel_circ_0006842	CP026263.1	13256318	13260100	-	ASS961,ASS61
novel_circ_0006843	CP026263.1	13256318	13261542	-	ASS242,ASS61,ASS03
novel_circ_0006844	CP026263.1	13258098	13260100	-	ASS241
novel_circ_0006845	CP026263.1	13258098	13261542	-	ASS123
novel_circ_0006846	CP026263.1	13259363	13260100	-	ASS241,ASS243,ASS242,ASS961,ASS962,ASS963,ASS61,ASS62,ASS63,ASS02,ASS03,ASS01,ASS121,ASS122,ASS123
novel_circ_0006847	CP026263.1	13259363	13261542	-	ASS241,ASS243,ASS242,ASS961,ASS962,ASS963,ASS61,ASS02,ASS03,ASS01,ASS121,ASS122,ASS123
novel_circ_0006848	CP026263.1	13259954	13261542	-	ASS962
novel_circ_0006850	CP026263.1	1329358	1354630	-	ASS241,ASS243,ASS242,ASS961,ASS962,ASS963,ASS61,ASS62,ASS63,ASS02,ASS03,ASS01,ASS121,ASS122,ASS123
novel_circ_0006851	CP026263.1	1353026	1360176	-	ASS241,ASS02
novel_circ_0006852	CP026263.1	1410204	1410508	+	ASS241,ASS961
novel_circ_0006855	CP026263.1	14414731	14417528	+	ASS242,ASS122
novel_circ_0006856	CP026263.1	14423179	14430111	+	ASS63,ASS01,ASS121
novel_circ_0006861	CP026263.1	14440121	14440794	+	ASS243,ASS242,ASS961,ASS962,ASS963,ASS61,ASS62,ASS63,ASS02,ASS03,ASS01,ASS121,ASS122,ASS123
novel_circ_0006862	CP026263.1	14440121	14445521	+	ASS243,ASS961,ASS962,ASS963,ASS61,ASS62,ASS63,ASS02,ASS03,ASS121,ASS122,ASS123
novel_circ_0006865	CP026263.1	14443457	14445521	+	ASS961,ASS61
novel_circ_0006866	CP026263.1	14443457	14452028	+	ASS241,ASS243,ASS961,ASS962,ASS963,ASS61,ASS62,ASS63,ASS03
novel_circ_0006867	CP026263.1	14483060	14483347	+	ASS243,ASS961,ASS63,ASS02,ASS121,ASS122
novel_circ_0006869	CP026263.1	14604043	14605863	+	ASS242,ASS61
novel_circ_0006870	CP026263.1	14604043	14607030	+	ASS62,ASS01
novel_circ_0006871	CP026263.1	14637430	14637948	+	ASS241,ASS243,ASS242,ASS62,ASS63,ASS03,ASS121,ASS122,ASS123
novel_circ_0006874	CP026263.1	14831024	14831591	-	ASS62
novel_circ_0006876	CP026263.1	14902445	14904519	+	ASS123
novel_circ_0006878	CP026263.1	14904240	14905634	+	ASS243
novel_circ_0006879	CP026263.1	15017960	15019900	-	ASS242,ASS961,ASS962,ASS963,ASS61,ASS63,ASS02,ASS01,ASS121,ASS122
novel_circ_0006880	CP026263.1	15038386	15041236	-	ASS241,ASS243,ASS961,ASS962,ASS963,ASS62,ASS02,ASS03,ASS01,ASS121,ASS122,ASS123
novel_circ_0006882	CP026263.1	15101014	15101619	-	ASS121
novel_circ_0006883	CP026263.1	15204827	15205296	+	ASS963,ASS03,ASS123
novel_circ_0006885	CP026263.1	15318974	15319446	-	ASS241,ASS243,ASS961,ASS03,ASS121
novel_circ_0006886	CP026263.1	15414371	15415176	-	ASS241,ASS961,ASS963,ASS61,ASS62,ASS63,ASS03,ASS01
novel_circ_0006887	CP026263.1	15425095	15425410	-	ASS963
novel_circ_0006889	CP026263.1	15426461	15427223	-	ASS01
novel_circ_0006890	CP026263.1	15437426	15440086	+	ASS241,ASS242,ASS963,ASS03,ASS01,ASS123
novel_circ_0006892	CP026263.1	15472622	15478718	-	ASS243,ASS02
novel_circ_0006893	CP026263.1	15476665	15478718	-	ASS241,ASS243,ASS961,ASS61,ASS62,ASS63,ASS02,ASS121,ASS122
novel_circ_0006895	CP026263.1	15493016	15494786	-	ASS62,ASS121
novel_circ_0006896	CP026263.1	15493559	15494786	-	ASS243,ASS242,ASS961,ASS963,ASS63,ASS02,ASS121,ASS123
novel_circ_0006897	CP026263.1	15642819	15643489	-	ASS62,ASS122
novel_circ_0006898	CP026263.1	15647377	15647732	-	ASS241,ASS243,ASS242,ASS961,ASS962,ASS61,ASS03,ASS121,ASS123
novel_circ_0006899	CP026263.1	15647377	15650108	-	ASS243,ASS242,ASS962,ASS02,ASS121,ASS123
novel_circ_0006900	CP026263.1	15649479	15650108	-	ASS241,ASS03,ASS01
novel_circ_0006902	CP026263.1	158098	161538	+	ASS241,ASS243,ASS242,ASS961,ASS962,ASS963,ASS61,ASS62,ASS63,ASS02,ASS03,ASS01,ASS121,ASS122,ASS123
novel_circ_0006903	CP026263.1	158098	165743	+	ASS963,ASS01
novel_circ_0006905	CP026263.1	163352	165743	+	ASS241,ASS61,ASS63
novel_circ_0006906	CP026263.1	172076	176564	+	ASS01
novel_circ_0006907	CP026263.1	176387	178089	+	ASS243
novel_circ_0006908	CP026263.1	1886769	1887549	-	ASS241,ASS243,ASS242,ASS961,ASS962,ASS963,ASS61,ASS62,ASS63,ASS02,ASS03,ASS01,ASS121,ASS122,ASS123
novel_circ_0006909	CP026263.1	2064020	2071595	-	ASS241
novel_circ_0006910	CP026263.1	2088355	2090294	-	ASS241,ASS243,ASS242,ASS961,ASS962,ASS963,ASS61,ASS62,ASS63,ASS02,ASS03,ASS01,ASS121,ASS122,ASS123
novel_circ_0006911	CP026263.1	2114374	2115271	-	ASS243,ASS63,ASS02
novel_circ_0006914	CP026263.1	2221569	2222337	+	ASS961,ASS01
novel_circ_0006919	CP026263.1	2622807	2623646	-	ASS241,ASS243,ASS242,ASS961,ASS962,ASS963,ASS61,ASS62,ASS63,ASS02,ASS03,ASS01,ASS121,ASS123
novel_circ_0006921	CP026263.1	2624132	2627099	-	ASS241,ASS242,ASS961,ASS962,ASS963,ASS61,ASS63,ASS03,ASS01,ASS121,ASS122
novel_circ_0006923	CP026263.1	2625714	2627099	-	ASS241,ASS243,ASS242,ASS961,ASS962,ASS963,ASS61,ASS62,ASS02,ASS03,ASS01,ASS121,ASS122,ASS123
novel_circ_0006924	CP026263.1	2625714	2632815	-	ASS243,ASS963,ASS63,ASS122
novel_circ_0006925	CP026263.1	2626915	2632815	-	ASS241,ASS63,ASS03
novel_circ_0006928	CP026263.1	2639622	2653400	-	ASS63
novel_circ_0006930	CP026263.1	268182	274583	-	ASS962,ASS963
novel_circ_0006931	CP026263.1	273453	274583	-	ASS241,ASS243,ASS961,ASS962,ASS963,ASS61,ASS63,ASS03,ASS01,ASS121
novel_circ_0006932	CP026263.1	2788191	2791792	-	ASS63
novel_circ_0006933	CP026263.1	2790753	2791792	-	ASS01
novel_circ_0006937	CP026263.1	3168234	3170521	-	ASS242
novel_circ_0006938	CP026263.1	3168700	3170521	-	ASS241,ASS243,ASS242,ASS961,ASS962,ASS963,ASS61,ASS62,ASS63,ASS02,ASS03,ASS01,ASS121,ASS122,ASS123
novel_circ_0006943	CP026263.1	3239584	3247588	+	ASS122
novel_circ_0006945	CP026263.1	327737	329991	+	ASS01
novel_circ_0006946	CP026263.1	3468276	3468729	-	ASS241,ASS243,ASS242,ASS961,ASS962,ASS963,ASS61,ASS62,ASS63,ASS02,ASS03,ASS01,ASS121,ASS122,ASS123
novel_circ_0006947	CP026263.1	352698	357033	+	ASS961
novel_circ_0006948	CP026263.1	3527217	3527790	-	ASS01
novel_circ_0006950	CP026263.1	3538869	3548110	-	ASS961,ASS962
novel_circ_0006951	CP026263.1	3538869	3557147	-	ASS241,ASS961,ASS01,ASS122
novel_circ_0006952	CP026263.1	3540617	3547139	-	ASS241,ASS243,ASS242,ASS962,ASS963,ASS61,ASS62,ASS63,ASS02,ASS03,ASS01,ASS121,ASS122,ASS123
novel_circ_0006954	CP026263.1	3543620	3547139	-	ASS243,ASS242,ASS962,ASS963,ASS61,ASS63,ASS02,ASS03,ASS01,ASS121,ASS123
novel_circ_0006955	CP026263.1	3543620	3548110	-	ASS241,ASS243,ASS242,ASS961,ASS962,ASS963,ASS61,ASS62,ASS63,ASS02,ASS03,ASS01,ASS121,ASS122,ASS123
novel_circ_0006957	CP026263.1	3543620	3557147	-	ASS241,ASS243,ASS961,ASS962,ASS963,ASS61,ASS63,ASS02,ASS03,ASS01,ASS121,ASS122,ASS123
novel_circ_0006958	CP026263.1	3546966	3548110	-	ASS241,ASS962,ASS963,ASS62,ASS63,ASS01,ASS122,ASS123
novel_circ_0006960	CP026263.1	3840191	3840479	+	ASS241,ASS961,ASS61,ASS01,ASS121
novel_circ_0006961	CP026263.1	3840210	3840479	+	ASS241,ASS963,ASS01,ASS121
novel_circ_0006961	CP026263.1	3840212	3840479	+	ASS241,ASS963,ASS01,ASS121
novel_circ_0006962	CP026263.1	3840235	3840479	+	ASS963
novel_circ_0006963	CP026263.1	3840304	3840492	-	ASS963,ASS62,ASS02,ASS03
novel_circ_0006964	CP026263.1	3840304	3840497	-	ASS241,ASS243,ASS242,ASS961,ASS962,ASS963,ASS62,ASS02,ASS03,ASS01,ASS121,ASS122,ASS123
novel_circ_0006965	CP026263.1	3840304	3840534	-	ASS241
novel_circ_0006968	CP026263.1	3910945	3933128	-	ASS241
novel_circ_0006969	CP026263.1	3922682	3923047	-	ASS243,ASS121,ASS122
novel_circ_0006970	CP026263.1	3930286	3933128	-	ASS61
novel_circ_0006975	CP026263.1	4629910	4636067	-	ASS243,ASS962,ASS963,ASS63,ASS03,ASS121
novel_circ_0006976	CP026263.1	4635167	4636067	-	ASS243,ASS961,ASS962,ASS62,ASS63,ASS03,ASS121,ASS122
novel_circ_0006981	CP026263.1	4929704	4931342	+	ASS63
novel_circ_0006983	CP026263.1	5049503	5058849	+	ASS961,ASS01
novel_circ_0006984	CP026263.1	5049503	5072212	+	ASS241,ASS242,ASS961
novel_circ_0006986	CP026263.1	5049503	5087731	+	ASS241,ASS242,ASS961,ASS963,ASS61,ASS63,ASS03,ASS01,ASS121
novel_circ_0006987	CP026263.1	5052024	5058849	+	ASS241,ASS243,ASS242,ASS961,ASS962,ASS963,ASS61,ASS62,ASS63,ASS03,ASS01,ASS121,ASS122,ASS123
novel_circ_0006989	CP026263.1	5058108	5058849	+	ASS241,ASS243,ASS242,ASS961,ASS962,ASS963,ASS61,ASS62,ASS63,ASS02,ASS03,ASS01,ASS121,ASS122,ASS123
novel_circ_0006990	CP026263.1	5069040	5069740	+	ASS01
novel_circ_0006991	CP026263.1	5069040	5072212	+	ASS01
novel_circ_0006992	CP026263.1	5069040	5078572	+	ASS61
novel_circ_0006993	CP026263.1	5070594	5072212	+	ASS241,ASS963,ASS61,ASS01,ASS121,ASS122
novel_circ_0006994	CP026263.1	5078411	5081466	+	ASS03,ASS01
novel_circ_0006996	CP026263.1	5160865	5162144	-	ASS241
novel_circ_0006998	CP026263.1	5534748	5548424	+	ASS61
novel_circ_0006999	CP026263.1	5534748	5562163	+	ASS62
novel_circ_0007003	CP026263.1	5883709	5883944	-	ASS242
novel_circ_0007004	CP026263.1	6155307	6157063	-	ASS01
novel_circ_0007006	CP026263.1	7149273	7152357	+	ASS963
novel_circ_0007007	CP026263.1	7320742	7322617	+	ASS241,ASS243,ASS961,ASS962,ASS963,ASS61,ASS62,ASS63,ASS02,ASS03,ASS01,ASS121,ASS122,ASS123
novel_circ_0007008	CP026263.1	7320742	7326408	+	ASS241,ASS243,ASS242,ASS961,ASS962,ASS963,ASS61,ASS62,ASS63,ASS02,ASS03,ASS01,ASS121,ASS122,ASS123
novel_circ_0007009	CP026263.1	7341339	7344007	+	ASS62
novel_circ_0007010	CP026263.1	7351713	7356097	+	ASS61
novel_circ_0007011	CP026263.1	7497238	7501923	-	ASS961,ASS962,ASS03,ASS122
novel_circ_0007012	CP026263.1	7499956	7501923	-	ASS962
novel_circ_0007014	CP026263.1	7506166	7508781	-	ASS243,ASS961,ASS962,ASS963,ASS01,ASS121
novel_circ_0007015	CP026263.1	7506921	7508781	-	ASS241,ASS243,ASS242,ASS961,ASS962,ASS963,ASS62,ASS03,ASS01,ASS121
novel_circ_0007016	CP026263.1	7550802	7552042	+	ASS962
novel_circ_0007018	CP026263.1	7555233	7559246	+	ASS243,ASS961,ASS963,ASS03,ASS01,ASS121
novel_circ_0007022	CP026263.1	7569889	7576813	+	ASS241,ASS242,ASS961,ASS963,ASS121
novel_circ_0007024	CP026263.1	763108	768997	+	ASS241,ASS963,ASS61
novel_circ_0007028	CP026263.1	8217343	8223790	+	ASS241
novel_circ_0007029	CP026263.1	8262481	8264040	+	ASS241,ASS243,ASS961,ASS962,ASS963,ASS61,ASS62,ASS63,ASS02,ASS01,ASS121,ASS123
novel_circ_0007030	CP026263.1	8262481	8266838	+	ASS243
novel_circ_0007032	CP026263.1	8266046	8267143	+	ASS242,ASS962,ASS63,ASS01,ASS121
novel_circ_0007034	CP026263.1	870816	871719	-	ASS241,ASS243,ASS962,ASS963,ASS61,ASS63,ASS02,ASS03,ASS121,ASS123
novel_circ_0007036	CP026263.1	8861412	8871170	-	ASS243,ASS242,ASS961,ASS962,ASS963,ASS61,ASS03,ASS01,ASS121,ASS122
novel_circ_0007037	CP026263.1	8862040	8864654	-	ASS241,ASS63
novel_circ_0007039	CP026263.1	8864487	8871170	-	ASS243,ASS961,ASS962,ASS963,ASS61,ASS63,ASS03,ASS01,ASS122,ASS123
novel_circ_0007040	CP026263.1	8866990	8868871	-	ASS241,ASS243,ASS961,ASS962,ASS963,ASS61,ASS62,ASS63,ASS02,ASS03,ASS01,ASS121,ASS122,ASS123
novel_circ_0007041	CP026263.1	8866990	8871170	-	ASS241,ASS243,ASS242,ASS961,ASS962,ASS963,ASS61,ASS62,ASS63,ASS02,ASS03,ASS01,ASS121,ASS122,ASS123
novel_circ_0007042	CP026263.1	9003335	9025930	+	ASS243,ASS02,ASS03,ASS122
novel_circ_0007043	CP026263.1	9022436	9025930	+	ASS241,ASS963,ASS02,ASS03,ASS122
novel_circ_0007046	CP026263.1	9098129	9106319	+	ASS01
novel_circ_0007047	CP026263.1	9098129	9109578	+	ASS63
novel_circ_0007048	CP026263.1	9106085	9109578	+	ASS963
novel_circ_0007049	CP026263.1	9350521	9356589	+	ASS242,ASS02
novel_circ_0007051	CP026263.1	9353401	9356589	+	ASS961
novel_circ_0007052	CP026263.1	9353401	9367197	+	ASS121,ASS122
novel_circ_0007053	CP026263.1	9365207	9367197	+	ASS961
novel_circ_0007054	CP026263.1	9519698	9523903	-	ASS962,ASS03
novel_circ_0007055	CP026263.1	9519698	9527448	-	ASS241,ASS243,ASS963,ASS61,ASS63,ASS03,ASS01
novel_circ_0007056	CP026263.1	9519698	9532939	-	ASS243,ASS961,ASS63,ASS01
novel_circ_0007058	CP026263.1	9523809	9532939	-	ASS961,ASS962,ASS63,ASS121,ASS122,ASS123
novel_circ_0007059	CP026263.1	9547237	9548153	-	ASS243,ASS961,ASS962,ASS02,ASS01,ASS121
novel_circ_0007062	CP026263.1	9564816	9571468	-	ASS03,ASS01
novel_circ_0007063	CP026263.1	9564816	9579860	-	ASS242,ASS961,ASS963,ASS62,ASS63,ASS03,ASS121,ASS122
novel_circ_0007067	CP026263.1	9635872	9637223	+	ASS241,ASS243,ASS961,ASS962,ASS963,ASS61,ASS62,ASS63,ASS03,ASS01,ASS121,ASS122,ASS123
novel_circ_0007068	CP026263.1	9635872	9640263	+	ASS01,ASS123
novel_circ_0002587	CP026250.1	10072722	10073727	-	ASS63
novel_circ_0002589	CP026250.1	10078258	10082407	+	ASS963,ASS61,ASS62,ASS122
novel_circ_0002590	CP026250.1	10081052	10082407	+	ASS961,ASS962,ASS963,ASS63,ASS01,ASS121,ASS122,ASS123
novel_circ_0002591	CP026250.1	10092994	10094752	+	ASS243,ASS63
novel_circ_0002592	CP026250.1	1064276	1066968	-	ASS241,ASS243,ASS242,ASS961,ASS962,ASS963,ASS61,ASS62,ASS63,ASS02,ASS03,ASS01,ASS121,ASS122,ASS123
novel_circ_0002594	CP026250.1	10712218	10713571	+	ASS962,ASS61
novel_circ_0002595	CP026250.1	10725588	10726145	+	ASS62,ASS01
novel_circ_0002596	CP026250.1	10968475	10975080	-	ASS241
novel_circ_0002597	CP026250.1	10971095	10975080	-	ASS61,ASS122,ASS123
novel_circ_0002599	CP026250.1	10980231	10983358	-	ASS241,ASS62,ASS01,ASS121,ASS122
novel_circ_0002600	CP026250.1	11282047	11283154	+	ASS61
novel_circ_0002603	CP026250.1	11295777	11297068	+	ASS243
novel_circ_0002604	CP026250.1	11336765	11339745	-	ASS243,ASS242,ASS962,ASS63,ASS122,ASS123
novel_circ_0002605	CP026250.1	11336765	11344577	-	ASS242,ASS961,ASS02,ASS01,ASS121,ASS122
novel_circ_0002606	CP026250.1	11338323	11339745	-	ASS241,ASS243,ASS961,ASS63,ASS01,ASS122
novel_circ_0002607	CP026250.1	1141522	1143041	+	ASS241,ASS962,ASS61,ASS03,ASS01,ASS121,ASS122,ASS123
novel_circ_0002608	CP026250.1	1141522	1150443	+	ASS01
novel_circ_0002609	CP026250.1	1141522	1154038	+	ASS963,ASS121,ASS122
novel_circ_0002610	CP026250.1	11423819	11426283	-	ASS962,ASS963
novel_circ_0002614	CP026250.1	11485241	11486203	-	ASS241,ASS243,ASS242,ASS961,ASS962,ASS963,ASS61,ASS62,ASS63,ASS02,ASS03,ASS01,ASS121,ASS122,ASS123
novel_circ_0002615	CP026250.1	11535377	11540451	+	ASS241,ASS243,ASS242,ASS961,ASS962,ASS963,ASS61,ASS62,ASS63,ASS02,ASS121,ASS122,ASS123
novel_circ_0002616	CP026250.1	11535377	11544161	+	ASS241,ASS243,ASS242,ASS961,ASS962,ASS963,ASS61,ASS62,ASS63,ASS02,ASS03,ASS01,ASS121,ASS122,ASS123
novel_circ_0002617	CP026250.1	11535377	11550728	+	ASS241,ASS242,ASS962,ASS61,ASS02,ASS01,ASS121,ASS123
novel_circ_0002618	CP026250.1	11535377	11550812	+	ASS241,ASS243,ASS242,ASS961,ASS02,ASS121,ASS123
novel_circ_0002619	CP026250.1	11535377	11557832	+	ASS243,ASS61,ASS62,ASS63
novel_circ_0002620	CP026250.1	11535377	11561562	+	ASS961,ASS963,ASS121
novel_circ_0002623	CP026250.1	11539432	11540451	+	ASS241,ASS243,ASS961,ASS03
novel_circ_0002624	CP026250.1	11544035	11550728	+	ASS121
novel_circ_0002625	CP026250.1	11544035	11550812	+	ASS241,ASS243,ASS961,ASS962,ASS963,ASS02,ASS03,ASS01,ASS121,ASS122,ASS123
novel_circ_0002626	CP026250.1	11544035	11557832	+	ASS243
novel_circ_0002627	CP026250.1	11544035	11561562	+	ASS02,ASS01,ASS123
novel_circ_0002628	CP026250.1	11550627	11561562	+	ASS242,ASS961,ASS963,ASS63,ASS02,ASS121,ASS123
novel_circ_0002629	CP026250.1	11557699	11561562	+	ASS241,ASS243,ASS242,ASS961,ASS962,ASS963,ASS63,ASS02,ASS03,ASS01,ASS121,ASS122,ASS123
novel_circ_0002631	CP026250.1	11557699	11565810	+	ASS241,ASS243,ASS242,ASS961,ASS962,ASS963,ASS61,ASS62,ASS63,ASS02,ASS03,ASS01,ASS122,ASS123
novel_circ_0002634	CP026250.1	11609582	11613929	-	ASS242,ASS03
novel_circ_0002635	CP026250.1	11612736	11613929	-	ASS123
novel_circ_0002637	CP026250.1	11706249	11706618	+	ASS241,ASS962,ASS61,ASS62,ASS03,ASS122
novel_circ_0002639	CP026250.1	12029538	12030722	+	ASS03,ASS122
novel_circ_0002640	CP026250.1	12033893	12034866	-	ASS61,ASS122
novel_circ_0002641	CP026250.1	12033893	12035540	-	ASS241,ASS962,ASS963,ASS61,ASS01,ASS122
novel_circ_0002642	CP026250.1	12085438	12087755	-	ASS962,ASS963,ASS63,ASS121
novel_circ_0002643	CP026250.1	12086093	12087755	-	ASS122
novel_circ_0002644	CP026250.1	12151264	12157550	-	ASS241,ASS243,ASS961,ASS61,ASS03,ASS121
novel_circ_0002645	CP026250.1	12151264	12172244	-	ASS121
novel_circ_0002646	CP026250.1	12151264	12173118	-	ASS963,ASS62,ASS63,ASS01,ASS123
novel_circ_0002647	CP026250.1	12157384	12172244	-	ASS962,ASS963,ASS62
novel_circ_0002648	CP026250.1	12157384	12173118	-	ASS243,ASS62
novel_circ_0002650	CP026250.1	12472943	12473682	+	ASS241,ASS63
novel_circ_0002657	CP026250.1	12789963	12790383	-	ASS241,ASS961,ASS63,ASS03,ASS01
novel_circ_0002660	CP026250.1	12926207	12928702	+	ASS02
novel_circ_0002661	CP026250.1	13030887	13032070	-	ASS241,ASS243,ASS963,ASS122
novel_circ_0002662	CP026250.1	13035870	13038104	-	ASS242,ASS962
novel_circ_0002663	CP026250.1	13139058	13143357	-	ASS963
novel_circ_0002664	CP026250.1	13143268	13150475	-	ASS01
novel_circ_0002666	CP026250.1	13150346	13155825	-	ASS242,ASS961,ASS962,ASS963,ASS61,ASS63,ASS03,ASS01,ASS121,ASS122,ASS123
novel_circ_0002667	CP026250.1	13150346	13157658	-	ASS961,ASS962,ASS01
novel_circ_0002669	CP026250.1	13155697	13157658	-	ASS242,ASS03,ASS01,ASS122
novel_circ_0002672	CP026250.1	13156794	13157658	-	ASS03,ASS01,ASS122
novel_circ_0002673	CP026250.1	13205131	13205663	-	ASS241,ASS243,ASS242,ASS961,ASS962,ASS963,ASS61,ASS62,ASS63,ASS02,ASS03,ASS01,ASS121,ASS122,ASS123
novel_circ_0002674	CP026250.1	13205131	13233615	-	ASS962,ASS03,ASS122
novel_circ_0002677	CP026250.1	13448987	13451629	+	ASS243
novel_circ_0002683	CP026250.1	13758710	13759804	-	ASS241,ASS243,ASS242,ASS961,ASS962,ASS963,ASS61,ASS62,ASS63,ASS02,ASS03,ASS01,ASS121,ASS122,ASS123
novel_circ_0002684	CP026250.1	13758710	13763207	-	ASS241,ASS243,ASS961,ASS962,ASS963,ASS61,ASS62,ASS63,ASS02,ASS03,ASS01,ASS121,ASS122,ASS123
novel_circ_0002685	CP026250.1	13824691	13827766	-	ASS122
novel_circ_0002687	CP026250.1	13982869	13984194	+	ASS961,ASS962,ASS121
novel_circ_0002688	CP026250.1	14109075	14111547	+	ASS962
novel_circ_0002689	CP026250.1	14301617	14302957	+	ASS122
novel_circ_0002690	CP026250.1	14477052	14477971	+	ASS241,ASS243,ASS242,ASS962,ASS963,ASS61,ASS62,ASS63,ASS02,ASS03,ASS01,ASS121,ASS122,ASS123
novel_circ_0002691	CP026250.1	14523094	14524907	+	ASS242,ASS961,ASS962,ASS963,ASS61,ASS62,ASS02,ASS01,ASS121,ASS122,ASS123
novel_circ_0002692	CP026250.1	14523094	14525492	+	ASS241,ASS243,ASS242,ASS961,ASS962,ASS963,ASS61,ASS62,ASS63,ASS02,ASS03,ASS01,ASS121,ASS122,ASS123
novel_circ_0002694	CP026250.1	14883327	14885103	-	ASS61
novel_circ_0002695	CP026250.1	14944057	14949458	+	ASS241,ASS243,ASS963,ASS61,ASS63,ASS01,ASS121,ASS122
novel_circ_0002697	CP026250.1	14953061	14955691	+	ASS242,ASS961
novel_circ_0002698	CP026250.1	14988887	14991415	-	ASS962,ASS122
novel_circ_0002699	CP026250.1	14992089	14994471	-	ASS963
novel_circ_0002700	CP026250.1	15003811	15006225	-	ASS242,ASS62,ASS63
novel_circ_0002701	CP026250.1	15122788	15124069	+	ASS243,ASS963,ASS61,ASS63,ASS02,ASS03,ASS122
novel_circ_0002702	CP026250.1	15142056	15146551	+	ASS121
novel_circ_0002703	CP026250.1	15246961	15251097	-	ASS03
novel_circ_0002704	CP026250.1	15261135	15262999	-	ASS03,ASS01,ASS122
novel_circ_0002705	CP026250.1	15312455	15318375	+	ASS243,ASS961,ASS962,ASS963,ASS61,ASS62,ASS63,ASS03,ASS01,ASS121,ASS122,ASS123
novel_circ_0002706	CP026250.1	15312455	15324075	+	ASS963,ASS63,ASS03,ASS01
novel_circ_0002710	CP026250.1	1540800	1543588	+	ASS241,ASS243,ASS242,ASS962,ASS62,ASS63,ASS01,ASS121
novel_circ_0002711	CP026250.1	15435943	15445349	-	ASS242,ASS961,ASS03,ASS121
novel_circ_0002712	CP026250.1	15438182	15445349	-	ASS01
novel_circ_0002713	CP026250.1	15823736	15826355	+	ASS241,ASS242,ASS961,ASS962,ASS963,ASS61,ASS62,ASS63,ASS02,ASS03,ASS01,ASS121,ASS122,ASS123
novel_circ_0002715	CP026250.1	15823736	15835164	+	ASS243,ASS242,ASS961,ASS962,ASS963,ASS62,ASS63,ASS03,ASS01,ASS121,ASS122,ASS123
novel_circ_0002717	CP026250.1	15830983	15835164	+	ASS243,ASS961,ASS962,ASS963,ASS61,ASS63,ASS02,ASS03,ASS01,ASS121,ASS122
novel_circ_0002718	CP026250.1	15833258	15835164	+	ASS241,ASS243,ASS242,ASS961,ASS962,ASS963,ASS61,ASS63,ASS02,ASS03,ASS01,ASS121,ASS122,ASS123
novel_circ_0002719	CP026250.1	15839941	15840644	+	ASS243,ASS962,ASS963,ASS61,ASS62,ASS01,ASS121,ASS122
novel_circ_0002720	CP026250.1	15839941	15842013	+	ASS241,ASS243,ASS242,ASS961,ASS962,ASS963,ASS61,ASS62,ASS63,ASS02,ASS03,ASS01,ASS121,ASS122,ASS123
novel_circ_0002722	CP026250.1	16237279	16238054	-	ASS962
novel_circ_0002723	CP026250.1	16323010	16324055	-	ASS961,ASS01,ASS121,ASS123
novel_circ_0002724	CP026250.1	16352658	16355902	-	ASS243,ASS242,ASS961,ASS963,ASS63,ASS03,ASS01
novel_circ_0002725	CP026250.1	16368059	16371665	-	ASS241,ASS242,ASS961,ASS963,ASS62,ASS02,ASS03,ASS01,ASS122
novel_circ_0002727	CP026250.1	16438233	16441667	-	ASS962
novel_circ_0002728	CP026250.1	16446098	16447427	-	ASS241,ASS243,ASS242,ASS961,ASS962,ASS963,ASS63,ASS02,ASS01,ASS121,ASS123
novel_circ_0002729	CP026250.1	16446098	16457736	-	ASS241,ASS243,ASS242,ASS962,ASS963,ASS02,ASS01,ASS121,ASS123
novel_circ_0002730	CP026250.1	16457491	16457736	-	ASS241,ASS243,ASS962,ASS63,ASS02,ASS01,ASS121,ASS122,ASS123
novel_circ_0002735	CP026250.1	16693168	16694333	-	ASS243,ASS242,ASS961,ASS962,ASS963,ASS03,ASS01
novel_circ_0002736	CP026250.1	16699321	16700052	-	ASS01,ASS122
novel_circ_0002737	CP026250.1	16719720	16723353	-	ASS962
novel_circ_0002738	CP026250.1	16720642	16723353	-	ASS02,ASS121
novel_circ_0002739	CP026250.1	16722897	16723353	-	ASS961,ASS963,ASS03
novel_circ_0002741	CP026250.1	1704140	1705527	-	ASS03
novel_circ_0002742	CP026250.1	1710557	1710991	-	ASS241,ASS243,ASS242,ASS961,ASS963,ASS63,ASS02,ASS03,ASS01,ASS121,ASS122,ASS123
novel_circ_0002743	CP026250.1	17109748	17109994	-	ASS962,ASS122
novel_circ_0002744	CP026250.1	17339284	17342930	+	ASS122
novel_circ_0002745	CP026250.1	17385229	17387612	-	ASS62
novel_circ_0002746	CP026250.1	17386645	17387612	-	ASS63,ASS03,ASS01,ASS121
novel_circ_0002747	CP026250.1	17395085	17396002	-	ASS61
novel_circ_0002748	CP026250.1	17440762	17442470	+	ASS241,ASS243,ASS962,ASS03,ASS121,ASS122
novel_circ_0002749	CP026250.1	17630075	17630348	-	ASS62,ASS02
novel_circ_0002750	CP026250.1	17761371	17761858	+	ASS63,ASS03,ASS121
novel_circ_0002752	CP026250.1	17846514	17847844	-	ASS961
novel_circ_0002753	CP026250.1	17866385	17867295	-	ASS242,ASS962,ASS963,ASS62,ASS63,ASS03,ASS01,ASS122
novel_circ_0002756	CP026250.1	17920104	17920506	+	ASS963,ASS03
novel_circ_0002758	CP026250.1	17987580	17993011	+	ASS03,ASS01
novel_circ_0002759	CP026250.1	18443499	18443892	+	ASS963
novel_circ_0002760	CP026250.1	18861193	18862135	-	ASS961,ASS962,ASS62,ASS122,ASS123
novel_circ_0002762	CP026250.1	19213915	19214227	-	ASS961
novel_circ_0002765	CP026250.1	1930896	1937174	-	ASS241,ASS243,ASS961,ASS963,ASS63,ASS03,ASS01,ASS121,ASS122
novel_circ_0002768	CP026250.1	19375592	19376823	-	ASS03,ASS01
novel_circ_0002771	CP026250.1	2010558	2014752	+	ASS963,ASS62,ASS63,ASS121,ASS122,ASS123
novel_circ_0002772	CP026250.1	20190360	20209718	-	ASS241,ASS243,ASS61,ASS03
novel_circ_0002777	CP026250.1	20490281	20491456	-	ASS241,ASS243,ASS961,ASS61,ASS02,ASS122
novel_circ_0002778	CP026250.1	20585762	20588680	-	ASS241,ASS961,ASS963,ASS61,ASS01,ASS121,ASS122
novel_circ_0002779	CP026250.1	20701803	20706922	-	ASS02,ASS01
novel_circ_0002780	CP026250.1	20777722	20778217	-	ASS02,ASS121
novel_circ_0002781	CP026250.1	20787077	20792615	+	ASS243,ASS01,ASS122
novel_circ_0002783	CP026250.1	20842019	20842764	+	ASS242
novel_circ_0002784	CP026250.1	20958799	20959075	-	ASS123
novel_circ_0002785	CP026250.1	21004848	21010687	-	ASS63
novel_circ_0002787	CP026250.1	21021564	21029456	-	ASS243
novel_circ_0002788	CP026250.1	21052293	21061277	-	ASS243,ASS962
novel_circ_0002789	CP026250.1	21058850	21061277	-	ASS241,ASS243,ASS961,ASS962,ASS963,ASS63,ASS03,ASS01,ASS121,ASS122,ASS123
novel_circ_0002791	CP026250.1	21207220	21216246	-	ASS121
novel_circ_0002793	CP026250.1	21848246	21851571	+	ASS61,ASS03
novel_circ_0002795	CP026250.1	21904111	21904378	+	ASS02
novel_circ_0002796	CP026250.1	21904111	21907622	+	ASS62,ASS121,ASS122
novel_circ_0002798	CP026250.1	21979325	21979830	+	ASS122
novel_circ_0002800	CP026250.1	22034163	22040715	+	ASS03,ASS121
novel_circ_0002805	CP026250.1	229906	233351	+	ASS241,ASS243,ASS242,ASS961,ASS962,ASS963,ASS61,ASS62,ASS03,ASS01,ASS121,ASS122
novel_circ_0002806	CP026250.1	233599	235285	+	ASS243,ASS03,ASS01,ASS121,ASS122
novel_circ_0002809	CP026250.1	23373732	23376126	+	ASS961
novel_circ_0002810	CP026250.1	23423125	23428179	+	ASS03
novel_circ_0002811	CP026250.1	2343340	2353448	-	ASS122
novel_circ_0002814	CP026250.1	25280749	25285512	-	ASS962,ASS63,ASS03,ASS01,ASS121
novel_circ_0002815	CP026250.1	25351668	25352085	-	ASS241,ASS243,ASS961,ASS962,ASS963,ASS02,ASS03,ASS01,ASS121,ASS123
novel_circ_0002816	CP026250.1	25354056	25354694	-	ASS63
novel_circ_0002817	CP026250.1	25360083	25360651	-	ASS963,ASS121
novel_circ_0002819	CP026250.1	25364182	25365069	-	ASS62
novel_circ_0002820	CP026250.1	25364182	25366778	-	ASS243
novel_circ_0002821	CP026250.1	25364182	25369971	-	ASS962,ASS963,ASS63,ASS03
novel_circ_0002822	CP026250.1	25366057	25366778	-	ASS242,ASS61,ASS63,ASS03,ASS01
novel_circ_0002823	CP026250.1	25392552	25393629	-	ASS961,ASS962,ASS63
novel_circ_0002826	CP026250.1	25398789	25400717	-	ASS961
novel_circ_0002827	CP026250.1	25398789	25409968	-	ASS243,ASS242,ASS963,ASS01,ASS121
novel_circ_0002828	CP026250.1	25631893	25633634	+	ASS241,ASS243,ASS961,ASS62,ASS63
novel_circ_0002829	CP026250.1	25707910	25713259	+	ASS121
novel_circ_0002830	CP026250.1	2609395	2610985	-	ASS963,ASS122
novel_circ_0002831	CP026250.1	2609395	2616897	-	ASS123
novel_circ_0002832	CP026250.1	2612298	2614863	-	ASS963
novel_circ_0002833	CP026250.1	2614331	2616897	-	ASS241,ASS242,ASS963,ASS123
novel_circ_0002839	CP026250.1	2646745	2649047	+	ASS961,ASS963,ASS122
novel_circ_0002841	CP026250.1	2737336	2744562	-	ASS241,ASS243,ASS961,ASS962,ASS963,ASS61,ASS63,ASS02,ASS01,ASS121,ASS122,ASS123
novel_circ_0002842	CP026250.1	2737336	2746974	-	ASS241,ASS243,ASS242,ASS961,ASS962,ASS963,ASS61,ASS62,ASS63,ASS02,ASS03,ASS121,ASS122,ASS123
novel_circ_0002848	CP026250.1	2962986	2964587	+	ASS243,ASS63,ASS121
novel_circ_0002849	CP026250.1	2968553	2971700	+	ASS962,ASS63,ASS123
novel_circ_0002850	CP026250.1	3029527	3029999	+	ASS03
novel_circ_0002851	CP026250.1	3034988	3035888	+	ASS243,ASS961,ASS962,ASS963,ASS61,ASS63,ASS03,ASS01,ASS122
novel_circ_0002852	CP026250.1	3086959	3090470	-	ASS03,ASS01
novel_circ_0002853	CP026250.1	3087216	3090470	-	ASS01
novel_circ_0002854	CP026250.1	3149588	3151495	-	ASS961,ASS962,ASS121
novel_circ_0002855	CP026250.1	3238101	3243692	-	ASS243,ASS962,ASS61,ASS121,ASS123
novel_circ_0002857	CP026250.1	3239563	3243692	-	ASS243,ASS961,ASS121,ASS122
novel_circ_0002862	CP026250.1	4381052	4382324	+	ASS963
novel_circ_0002863	CP026250.1	4381052	4384227	+	ASS01
novel_circ_0002868	CP026250.1	4756525	4758441	-	ASS241,ASS243,ASS242,ASS961,ASS962,ASS963,ASS61,ASS62,ASS63,ASS02,ASS03,ASS01,ASS121,ASS122,ASS123
novel_circ_0002869	CP026250.1	4789683	4792540	-	ASS241,ASS242,ASS62,ASS63,ASS03,ASS01,ASS121
novel_circ_0002870	CP026250.1	4945324	4952993	+	ASS241,ASS962,ASS963,ASS02,ASS03,ASS01
novel_circ_0002871	CP026250.1	4945354	4952993	+	ASS242,ASS961,ASS123
novel_circ_0002872	CP026250.1	4945354	4961468	+	ASS962
novel_circ_0002874	CP026250.1	4952796	4961468	+	ASS122
novel_circ_0002876	CP026250.1	4957752	4959236	+	ASS241,ASS243,ASS242,ASS961,ASS962,ASS963,ASS61,ASS62,ASS63,ASS02,ASS03,ASS121,ASS122,ASS123
novel_circ_0002877	CP026250.1	4957752	4959830	+	ASS243,ASS242,ASS961,ASS962,ASS963,ASS61,ASS62,ASS63,ASS02,ASS03,ASS121,ASS122,ASS123
novel_circ_0002878	CP026250.1	4957752	4961468	+	ASS241,ASS243,ASS242,ASS961,ASS962,ASS963,ASS61,ASS62,ASS63,ASS02,ASS03,ASS01,ASS121,ASS122
novel_circ_0002879	CP026250.1	4960706	4961468	+	ASS241,ASS243,ASS242,ASS961,ASS962,ASS963,ASS61,ASS62,ASS63,ASS02,ASS03,ASS01,ASS121,ASS122,ASS123
novel_circ_0002881	CP026250.1	497743	498073	-	ASS63
novel_circ_0002883	CP026250.1	5045693	5054405	+	ASS243,ASS961,ASS963,ASS63,ASS121
novel_circ_0002886	CP026250.1	5065454	5070344	+	ASS241,ASS243,ASS61,ASS122,ASS123
novel_circ_0002888	CP026250.1	5267196	5267668	+	ASS963
novel_circ_0002890	CP026250.1	5309008	5309521	+	ASS241,ASS961
novel_circ_0002892	CP026250.1	580320	580704	-	ASS243
novel_circ_0002893	CP026250.1	589149	589525	-	ASS243,ASS61,ASS63,ASS121,ASS122
novel_circ_0002895	CP026250.1	5907755	5918081	+	ASS01
novel_circ_0002896	CP026250.1	5911970	5912589	+	ASS122
novel_circ_0002898	CP026250.1	6119631	6123042	+	ASS241,ASS243,ASS242,ASS962,ASS963,ASS61,ASS62,ASS03,ASS01,ASS121
novel_circ_0002899	CP026250.1	6121402	6123042	+	ASS243,ASS63,ASS122
novel_circ_0002900	CP026250.1	6163522	6164824	+	ASS03
novel_circ_0002901	CP026250.1	6293124	6299324	-	ASS963,ASS61,ASS121
novel_circ_0002902	CP026250.1	6297657	6299324	-	ASS243
novel_circ_0002903	CP026250.1	6319816	6320227	+	ASS241,ASS243,ASS242,ASS961,ASS962,ASS963,ASS61,ASS62,ASS63,ASS02,ASS03,ASS01,ASS121,ASS122,ASS123
novel_circ_0002904	CP026250.1	6374214	6374774	-	ASS241,ASS961,ASS01
novel_circ_0002906	CP026250.1	6594564	6595798	+	ASS241,ASS243,ASS242,ASS961,ASS962,ASS963,ASS61,ASS62,ASS63,ASS02,ASS03,ASS01,ASS121,ASS123
novel_circ_0002908	CP026250.1	6640531	6646158	+	ASS01
novel_circ_0002909	CP026250.1	6640531	6648789	+	ASS243,ASS242,ASS962,ASS963,ASS63,ASS03,ASS01
novel_circ_0002910	CP026250.1	6752516	6762613	+	ASS961,ASS962,ASS61,ASS01,ASS122
novel_circ_0002914	CP026250.1	688768	690496	-	ASS243,ASS121
novel_circ_0002916	CP026250.1	6929649	6931829	+	ASS243
novel_circ_0002918	CP026250.1	6950818	6953564	+	ASS241,ASS242,ASS962,ASS963,ASS62,ASS01,ASS122,ASS123
novel_circ_0002919	CP026250.1	6953139	6953564	+	ASS241
novel_circ_0002920	CP026250.1	6959288	6963180	+	ASS122
novel_circ_0002923	CP026250.1	7003306	7003624	-	ASS243,ASS962,ASS963,ASS62,ASS02,ASS03,ASS121
novel_circ_0002926	CP026250.1	7009590	7010489	-	ASS61,ASS02,ASS121
novel_circ_0002927	CP026250.1	7111036	7123960	+	ASS123
novel_circ_0002931	CP026250.1	7173046	7175058	-	ASS241
novel_circ_0002932	CP026250.1	7447512	7451924	+	ASS242
novel_circ_0002936	CP026250.1	7586983	7589104	-	ASS62,ASS121
novel_circ_0002937	CP026250.1	7737418	7738082	+	ASS241,ASS243,ASS242,ASS961,ASS962,ASS963,ASS61,ASS62,ASS63,ASS02,ASS03,ASS01,ASS121,ASS122,ASS123
novel_circ_0002938	CP026250.1	7737418	7740816	+	ASS243,ASS962,ASS01,ASS121
novel_circ_0002939	CP026250.1	7737418	7744636	+	ASS241,ASS243,ASS242,ASS961,ASS962,ASS963,ASS63,ASS03,ASS01,ASS122
novel_circ_0002940	CP026250.1	7737418	7748844	+	ASS961
novel_circ_0002941	CP026250.1	7741569	7744636	+	ASS963
novel_circ_0002942	CP026250.1	7743717	7744636	+	ASS241,ASS62,ASS122
novel_circ_0002945	CP026250.1	7856843	7880745	+	ASS961,ASS963,ASS61,ASS62,ASS01
novel_circ_0002949	CP026250.1	7874944	7880745	+	ASS241,ASS243,ASS961,ASS62,ASS63,ASS03,ASS01,ASS121,ASS122,ASS123
novel_circ_0002951	CP026250.1	7878087	7880745	+	ASS243,ASS961,ASS61,ASS03,ASS121
novel_circ_0002953	CP026250.1	7887216	7906014	+	ASS03
novel_circ_0002954	CP026250.1	7893799	7897788	+	ASS241,ASS242,ASS961,ASS962,ASS63,ASS03,ASS01,ASS121,ASS123
novel_circ_0002955	CP026250.1	7893799	7906014	+	ASS241,ASS243,ASS961,ASS963,ASS61,ASS63,ASS03,ASS121,ASS122
novel_circ_0002956	CP026250.1	7897679	7906014	+	ASS961
novel_circ_0002958	CP026250.1	7912436	7922081	+	ASS241,ASS243,ASS961,ASS962,ASS963,ASS61,ASS62,ASS63,ASS01,ASS121
novel_circ_0002960	CP026250.1	7917267	7922081	+	ASS242,ASS961,ASS03,ASS01,ASS121
novel_circ_0002962	CP026250.1	7919756	7922081	+	ASS03
novel_circ_0002966	CP026250.1	8070386	8074972	+	ASS01
novel_circ_0002967	CP026250.1	8070386	8076636	+	ASS121
novel_circ_0002968	CP026250.1	8074527	8075588	+	ASS243,ASS962,ASS63,ASS01
novel_circ_0002969	CP026250.1	8074527	8076636	+	ASS241,ASS961,ASS03
novel_circ_0002974	CP026250.1	8323914	8326607	-	ASS961,ASS963
novel_circ_0002975	CP026250.1	8446280	8446637	+	ASS243,ASS962,ASS61,ASS63,ASS122
novel_circ_0002976	CP026250.1	8493954	8496002	+	ASS63,ASS121,ASS122
novel_circ_0002977	CP026250.1	858316	860403	-	ASS962,ASS01
novel_circ_0002978	CP026250.1	861998	867505	-	ASS961,ASS03
novel_circ_0002979	CP026250.1	8825018	8832108	+	ASS243,ASS01,ASS121
novel_circ_0002980	CP026250.1	8965795	8977000	-	ASS02
novel_circ_0002981	CP026250.1	899569	900845	+	ASS962
novel_circ_0002982	CP026250.1	8999889	9013362	-	ASS961
novel_circ_0002983	CP026250.1	9002435	9013362	-	ASS962,ASS122
novel_circ_0002984	CP026250.1	9007594	9013362	-	ASS961,ASS02,ASS01
novel_circ_0002985	CP026250.1	9012469	9013362	-	ASS242,ASS962,ASS963
novel_circ_0002986	CP026250.1	9034262	9037773	-	ASS241,ASS243,ASS242,ASS961,ASS962,ASS963,ASS61,ASS62,ASS63,ASS02,ASS03,ASS01,ASS121,ASS122,ASS123
novel_circ_0002987	CP026250.1	9034262	9040848	-	ASS241,ASS243,ASS242,ASS61
novel_circ_0002990	CP026250.1	9292369	9293124	+	ASS241,ASS243,ASS242,ASS961,ASS962,ASS963,ASS63,ASS03,ASS01,ASS121,ASS123
novel_circ_0002992	CP026250.1	9292369	9296940	+	ASS241,ASS243,ASS961,ASS962,ASS963,ASS63,ASS03,ASS01,ASS121,ASS122
novel_circ_0002993	CP026250.1	9294865	9296940	+	ASS962,ASS963,ASS01,ASS122
novel_circ_0002996	CP026250.1	952224	956964	-	ASS242,ASS961
novel_circ_0002998	CP026250.1	984428	986246	+	ASS121,ASS122
novel_circ_0006554	CP026262.1	10288276	10288972	-	ASS243
novel_circ_0006555	CP026262.1	1030591	1032125	+	ASS241,ASS243,ASS961,ASS963,ASS61,ASS63,ASS03,ASS01,ASS121,ASS122
novel_circ_0006556	CP026262.1	1030591	1038784	+	ASS241,ASS243,ASS242,ASS961,ASS962,ASS963,ASS61,ASS62,ASS63,ASS02,ASS03,ASS01,ASS121,ASS122,ASS123
novel_circ_0006557	CP026262.1	10319751	10320346	-	ASS963
novel_circ_0006558	CP026262.1	10319751	10320978	-	ASS241,ASS243,ASS242,ASS961,ASS962,ASS963,ASS61,ASS62,ASS63,ASS02,ASS03,ASS01,ASS121,ASS122,ASS123
novel_circ_0006559	CP026262.1	10325767	10330095	-	ASS241,ASS243,ASS242,ASS961,ASS962,ASS963,ASS61,ASS63,ASS02,ASS03,ASS01,ASS121,ASS122,ASS123
novel_circ_0006560	CP026262.1	10325767	10331873	-	ASS243,ASS242,ASS961,ASS962,ASS963,ASS61,ASS01
novel_circ_0006562	CP026262.1	10329977	10331873	-	ASS243,ASS962,ASS963
novel_circ_0006563	CP026262.1	1035277	1038784	+	ASS241,ASS243,ASS961,ASS962,ASS61,ASS62,ASS63,ASS02,ASS03,ASS01,ASS121,ASS122,ASS123
novel_circ_0006567	CP026262.1	1087498	1088146	-	ASS241,ASS961,ASS962,ASS01,ASS121
novel_circ_0006568	CP026262.1	1087498	1095930	-	ASS243,ASS242,ASS961,ASS962,ASS963,ASS61,ASS62,ASS63,ASS02,ASS03,ASS01,ASS122,ASS123
novel_circ_0006569	CP026262.1	10905861	10908344	+	ASS241,ASS63,ASS02,ASS01,ASS121
novel_circ_0006570	CP026262.1	1093525	1095930	-	ASS63,ASS01,ASS121
novel_circ_0006573	CP026262.1	10942446	10944650	-	ASS961,ASS962,ASS963,ASS01,ASS121
novel_circ_0006575	CP026262.1	11091112	11095457	-	ASS243,ASS242,ASS121
novel_circ_0006576	CP026262.1	11268391	11271086	-	ASS242,ASS62
novel_circ_0006577	CP026262.1	11305299	11311047	-	ASS242,ASS963,ASS01
novel_circ_0006579	CP026262.1	11445614	11449002	+	ASS241,ASS62,ASS63,ASS01,ASS122,ASS123
novel_circ_0006580	CP026262.1	11445614	11451468	+	ASS963
novel_circ_0006581	CP026262.1	11448871	11451468	+	ASS03,ASS121
novel_circ_0006582	CP026262.1	11641363	11647983	+	ASS961,ASS962,ASS121
novel_circ_0006583	CP026262.1	11690727	11693965	-	ASS121
novel_circ_0006584	CP026262.1	11701259	11702289	-	ASS243,ASS242,ASS961,ASS962,ASS963,ASS61,ASS63,ASS02,ASS03,ASS01,ASS121,ASS122
novel_circ_0006586	CP026262.1	11836859	11837592	-	ASS241,ASS243,ASS242,ASS961,ASS962,ASS963,ASS61,ASS62,ASS63,ASS03,ASS01,ASS121,ASS122,ASS123
novel_circ_0006587	CP026262.1	11836859	11841372	-	ASS962,ASS63,ASS01,ASS122
novel_circ_0006589	CP026262.1	11853242	11853870	-	ASS241,ASS243,ASS961,ASS62,ASS63,ASS03,ASS122
novel_circ_0006590	CP026262.1	12285666	12299282	-	ASS243,ASS242,ASS961,ASS962,ASS963,ASS61,ASS62,ASS63,ASS03,ASS01,ASS121,ASS122,ASS123
novel_circ_0006591	CP026262.1	12299747	12312058	-	ASS03
novel_circ_0006592	CP026262.1	12306655	12312058	-	ASS241,ASS63
novel_circ_0006594	CP026262.1	12313478	12315025	-	ASS242,ASS123
novel_circ_0006595	CP026262.1	12338767	12340600	-	ASS241,ASS243,ASS242,ASS961,ASS962,ASS963,ASS61,ASS62,ASS63,ASS02,ASS03,ASS01,ASS121,ASS122,ASS123
novel_circ_0006599	CP026262.1	12466397	12470347	+	ASS243,ASS242,ASS961,ASS963,ASS02,ASS01,ASS121,ASS122
novel_circ_0006601	CP026262.1	1253699	1256744	+	ASS243,ASS242,ASS61,ASS02,ASS03
novel_circ_0006602	CP026262.1	12540797	12548053	+	ASS01,ASS121
novel_circ_0006603	CP026262.1	12540797	12549397	+	ASS01
novel_circ_0006604	CP026262.1	1255057	1265001	+	ASS61
novel_circ_0006607	CP026262.1	1263054	1265001	+	ASS01
novel_circ_0006611	CP026262.1	13008826	13011037	-	ASS963,ASS121
novel_circ_0006612	CP026262.1	13100116	13101024	+	ASS963,ASS03
novel_circ_0006614	CP026262.1	13734565	13739391	+	ASS963
novel_circ_0006619	CP026262.1	14069248	14075278	-	ASS243,ASS961,ASS962,ASS963,ASS61,ASS62,ASS03,ASS01,ASS121,ASS122
novel_circ_0006620	CP026262.1	14069248	14077954	-	ASS243,ASS242,ASS961,ASS962,ASS62,ASS63,ASS03,ASS01,ASS121,ASS122
novel_circ_0006621	CP026262.1	14069248	14079814	-	ASS241,ASS243,ASS242,ASS961,ASS962,ASS963,ASS61,ASS62,ASS63,ASS03,ASS01,ASS121,ASS122,ASS123
novel_circ_0006622	CP026262.1	14074998	14075278	-	ASS243,ASS962,ASS01
novel_circ_0006623	CP026262.1	14074998	14079814	-	ASS241,ASS243,ASS242,ASS961,ASS962,ASS963,ASS61,ASS62,ASS63,ASS03,ASS01,ASS121,ASS122,ASS123
novel_circ_0006624	CP026262.1	14077858	14079814	-	ASS243
novel_circ_0006625	CP026262.1	14120367	14126138	+	ASS241,ASS243,ASS962,ASS01
novel_circ_0006626	CP026262.1	14120367	14130798	+	ASS241,ASS962
novel_circ_0006627	CP026262.1	14125842	14130798	+	ASS962
novel_circ_0006628	CP026262.1	14479315	14480718	+	ASS03
novel_circ_0006630	CP026262.1	14914002	14915082	+	ASS963,ASS61,ASS01
novel_circ_0006631	CP026262.1	14948737	14950281	-	ASS243,ASS01,ASS123
novel_circ_0006635	CP026262.1	15618175	15625172	-	ASS961
novel_circ_0006637	CP026262.1	15618175	15642680	-	ASS242,ASS63,ASS02
novel_circ_0006638	CP026262.1	15639266	15642680	-	ASS242,ASS961,ASS962,ASS963,ASS61,ASS62,ASS63,ASS03,ASS01,ASS121,ASS123
novel_circ_0006639	CP026262.1	1569489	1569833	+	ASS961,ASS61
novel_circ_0006640	CP026262.1	15972332	15972961	+	ASS243,ASS961,ASS962,ASS963,ASS61,ASS01,ASS121,ASS122
novel_circ_0006641	CP026262.1	15972332	15982921	+	ASS03
novel_circ_0006644	CP026262.1	15987355	15991099	+	ASS241,ASS243,ASS242,ASS961,ASS962,ASS963,ASS61,ASS62,ASS63,ASS02,ASS03,ASS01,ASS121,ASS122,ASS123
novel_circ_0006647	CP026262.1	1612410	1612578	-	ASS963,ASS61,ASS62,ASS02,ASS122
novel_circ_0006648	CP026262.1	1612410	1612961	-	ASS241,ASS961
novel_circ_0006649	CP026262.1	1612793	1612961	-	ASS242,ASS961,ASS61,ASS62,ASS01,ASS122
novel_circ_0006657	CP026262.1	16229903	16230827	+	ASS121
novel_circ_0006658	CP026262.1	16229903	16231979	+	ASS961,ASS963,ASS03
novel_circ_0006659	CP026262.1	1628375	1628683	-	ASS61
novel_circ_0006663	CP026262.1	1657356	1659158	-	ASS241,ASS243,ASS242,ASS961,ASS963,ASS61,ASS62,ASS63,ASS03,ASS01,ASS121,ASS123
novel_circ_0006664	CP026262.1	16663394	16666449	+	ASS241,ASS961,ASS63,ASS03,ASS01,ASS121
novel_circ_0006666	CP026262.1	16783484	16784379	+	ASS241,ASS963,ASS123
novel_circ_0006667	CP026262.1	16783484	16787903	+	ASS01
novel_circ_0006671	CP026262.1	16808308	16814595	+	ASS243,ASS01
novel_circ_0006672	CP026262.1	16814487	16821891	+	ASS01
novel_circ_0006673	CP026262.1	16821140	16821891	+	ASS241,ASS243,ASS242,ASS961,ASS962,ASS963,ASS61,ASS62,ASS63,ASS02,ASS03,ASS01,ASS121,ASS122,ASS123
novel_circ_0006674	CP026262.1	16821143	16821891	+	ASS121
novel_circ_0006679	CP026262.1	17564265	17564588	+	ASS961
novel_circ_0006680	CP026262.1	17961304	17963246	-	ASS122
novel_circ_0006681	CP026262.1	17963474	17964599	-	ASS243,ASS961,ASS962,ASS963,ASS01
novel_circ_0006682	CP026262.1	18010180	18010895	-	ASS961,ASS63,ASS03,ASS123
novel_circ_0006683	CP026262.1	18020892	18025463	-	ASS241,ASS243,ASS242,ASS961,ASS962,ASS963,ASS61,ASS62,ASS63,ASS02,ASS03,ASS01,ASS121,ASS122,ASS123
novel_circ_0006684	CP026262.1	18070637	18072037	-	ASS62
novel_circ_0006685	CP026262.1	18153191	18161061	-	ASS01
novel_circ_0006686	CP026262.1	18157183	18161061	-	ASS242,ASS123
novel_circ_0006687	CP026262.1	18158165	18161061	-	ASS241,ASS61,ASS121
novel_circ_0006688	CP026262.1	18312403	18316795	+	ASS61
novel_circ_0006692	CP026262.1	18556940	18559581	-	ASS243,ASS242,ASS961,ASS963,ASS61,ASS121
novel_circ_0006694	CP026262.1	18959664	18967225	-	ASS122
novel_circ_0006696	CP026262.1	19160653	19161854	-	ASS241,ASS242
novel_circ_0006699	CP026262.1	19335303	19340549	+	ASS241,ASS243,ASS242,ASS962,ASS963,ASS61,ASS63,ASS02,ASS03,ASS121,ASS123
novel_circ_0006700	CP026262.1	19538055	19539238	-	ASS61,ASS01
novel_circ_0006703	CP026262.1	19643478	19651163	+	ASS241,ASS243,ASS242,ASS961,ASS962,ASS963,ASS61,ASS62,ASS63,ASS02,ASS01,ASS121,ASS122,ASS123
novel_circ_0006706	CP026262.1	19649122	19651163	+	ASS241,ASS242,ASS961,ASS962,ASS61
novel_circ_0006711	CP026262.1	19684352	19688210	+	ASS243,ASS961,ASS962,ASS963,ASS03,ASS01,ASS122
novel_circ_0006712	CP026262.1	19813301	19813565	+	ASS241,ASS243,ASS961,ASS963,ASS63,ASS02,ASS121,ASS122
novel_circ_0006713	CP026262.1	19821995	19822199	+	ASS62
novel_circ_0006717	CP026262.1	19891	20546	-	ASS961,ASS963,ASS61,ASS63,ASS03,ASS121,ASS122
novel_circ_0006719	CP026262.1	19906589	19907328	-	ASS961,ASS963,ASS02,ASS03,ASS01
novel_circ_0006720	CP026262.1	19906589	19908820	-	ASS01
novel_circ_0006723	CP026262.1	2962760	2970429	+	ASS122
novel_circ_0006725	CP026262.1	3340042	3345971	-	ASS63,ASS02,ASS01
novel_circ_0006726	CP026262.1	3361072	3364102	-	ASS122
novel_circ_0006727	CP026262.1	3394951	3395271	-	ASS121
novel_circ_0006728	CP026262.1	3431088	3436502	-	ASS963,ASS01
novel_circ_0006730	CP026262.1	3587241	3593997	+	ASS963,ASS122,ASS123
novel_circ_0006731	CP026262.1	359014	360393	-	ASS03,ASS01,ASS121
novel_circ_0006735	CP026262.1	3794088	3794343	-	ASS963,ASS01
novel_circ_0006737	CP026262.1	4352460	4354540	+	ASS961
novel_circ_0006738	CP026262.1	4361440	4361860	+	ASS241,ASS962,ASS123
novel_circ_0006740	CP026262.1	4632113	4632639	+	ASS243,ASS962
novel_circ_0006741	CP026262.1	4686619	4689388	+	ASS241,ASS243,ASS963,ASS62,ASS03,ASS01
novel_circ_0006742	CP026262.1	4707526	4710061	+	ASS63
novel_circ_0006744	CP026262.1	5015711	5016099	-	ASS961,ASS962,ASS01,ASS122,ASS123
novel_circ_0006747	CP026262.1	5529518	5530118	-	ASS63,ASS01
novel_circ_0006748	CP026262.1	5659323	5664343	+	ASS243,ASS01,ASS121
novel_circ_0006749	CP026262.1	5660189	5664343	+	ASS61,ASS62,ASS01
novel_circ_0006750	CP026262.1	5663838	5664343	+	ASS63,ASS03,ASS121
novel_circ_0006752	CP026262.1	6382781	6386368	+	ASS961
novel_circ_0006754	CP026262.1	6390711	6393197	-	ASS62,ASS01
novel_circ_0006755	CP026262.1	6410020	6412028	+	ASS241
novel_circ_0006757	CP026262.1	6807569	6810396	+	ASS242,ASS961,ASS962,ASS61,ASS02,ASS01,ASS121,ASS122
novel_circ_0006758	CP026262.1	6830354	6830650	+	ASS243,ASS962,ASS963
novel_circ_0006759	CP026262.1	6879293	6901629	-	ASS243,ASS122
novel_circ_0006760	CP026262.1	7096506	7096760	-	ASS962
novel_circ_0006764	CP026262.1	7708299	7710758	-	ASS242,ASS962,ASS63,ASS02,ASS01,ASS121
novel_circ_0006765	CP026262.1	7708313	7710758	-	ASS243,ASS242,ASS962,ASS963,ASS63,ASS01,ASS122,ASS123
novel_circ_0006768	CP026262.1	8540290	8541699	-	ASS122
novel_circ_0006769	CP026262.1	8684154	8686972	+	ASS241,ASS243,ASS242,ASS961,ASS962,ASS963,ASS61,ASS62,ASS63,ASS02,ASS03,ASS01,ASS121,ASS122,ASS123
novel_circ_0006770	CP026262.1	8696990	8698565	+	ASS243,ASS962,ASS963,ASS61,ASS62,ASS63,ASS02,ASS03,ASS01,ASS121,ASS122,ASS123
novel_circ_0006773	CP026262.1	8831157	8833034	-	ASS123
novel_circ_0006774	CP026262.1	8965951	8967244	+	ASS03,ASS01
novel_circ_0006775	CP026262.1	8965951	8969570	+	ASS961,ASS121,ASS122
novel_circ_0006776	CP026262.1	8979452	8985194	+	ASS241,ASS243,ASS961,ASS962,ASS963,ASS62,ASS63,ASS03,ASS01,ASS121,ASS122
novel_circ_0006777	CP026262.1	8983307	8983664	+	ASS961,ASS01,ASS121
novel_circ_0006778	CP026262.1	8983307	8985194	+	ASS243,ASS242,ASS962,ASS963,ASS61,ASS63,ASS02,ASS01,ASS122,ASS123
novel_circ_0006781	CP026262.1	9301312	9305882	+	ASS123
novel_circ_0006782	CP026262.1	9318045	9318497	+	ASS243
novel_circ_0006783	CP026262.1	9318045	9322708	+	ASS961,ASS962,ASS63,ASS01,ASS122
novel_circ_0006786	CP026262.1	9436923	9437473	-	ASS122
novel_circ_0006787	CP026262.1	9443100	9447904	+	ASS122
novel_circ_0006788	CP026262.1	9466116	9468727	+	ASS242,ASS962,ASS963,ASS02,ASS03,ASS01
novel_circ_0006790	CP026262.1	9485765	9492814	+	ASS243,ASS961,ASS62,ASS01,ASS121
novel_circ_0006791	CP026262.1	9485765	9499214	+	ASS242,ASS961,ASS63,ASS02,ASS03,ASS121
novel_circ_0006792	CP026262.1	9495578	9499214	+	ASS01
novel_circ_0006793	CP026262.1	9495578	9508911	+	ASS63
novel_circ_0006794	CP026262.1	9508773	9519128	+	ASS02
novel_circ_0006795	CP026262.1	9536583	9537799	+	ASS243,ASS61,ASS62,ASS63,ASS03,ASS01,ASS123
novel_circ_0006799	CP026262.1	9615400	9618627	+	ASS01
novel_circ_0006803	CP026262.1	9823122	9823837	-	ASS962
novel_circ_0006804	CP026262.1	9824931	9825670	-	ASS241,ASS243,ASS242,ASS961,ASS962,ASS963,ASS61,ASS62,ASS63,ASS03,ASS01,ASS121,ASS122,ASS123
novel_circ_0006805	CP026262.1	9844142	9846258	+	ASS01
novel_circ_0006807	CP026262.1	9846140	9847749	+	ASS243
novel_circ_0001161	CP026246.1	11296218	11296957	+	ASS241,ASS243,ASS961,ASS962,ASS963,ASS62,ASS63,ASS03,ASS01,ASS121,ASS122,ASS123
novel_circ_0001163	CP026246.1	11515796	11517160	-	ASS243,ASS962,ASS963,ASS122
novel_circ_0001166	CP026246.1	1174252	1175127	+	ASS241,ASS243,ASS242,ASS961,ASS962,ASS963,ASS61,ASS62,ASS63,ASS02,ASS03,ASS01,ASS121,ASS122,ASS123
novel_circ_0001167	CP026246.1	11770435	11772388	+	ASS962,ASS61,ASS63,ASS03,ASS01,ASS122,ASS123
novel_circ_0001168	CP026246.1	11770438	11772388	+	ASS962
novel_circ_0001170	CP026246.1	12099406	12105773	-	ASS01
novel_circ_0001171	CP026246.1	12099574	12105773	-	ASS01
novel_circ_0001172	CP026246.1	12236321	12247272	-	ASS02,ASS01
novel_circ_0001173	CP026246.1	12245609	12247272	-	ASS241,ASS243,ASS242,ASS961,ASS61,ASS63,ASS03,ASS01
novel_circ_0001179	CP026246.1	12761839	12762400	+	ASS122
novel_circ_0001181	CP026246.1	13127022	13128064	-	ASS961,ASS61,ASS01
novel_circ_0001182	CP026246.1	13127022	13132163	-	ASS243,ASS242
novel_circ_0001183	CP026246.1	13128503	13132157	-	ASS243,ASS242,ASS961,ASS962,ASS61,ASS02,ASS03,ASS01,ASS121,ASS122,ASS123
novel_circ_0001184	CP026246.1	13128503	13132163	-	ASS241,ASS243,ASS242,ASS961,ASS962,ASS963,ASS61,ASS62,ASS63,ASS02,ASS03,ASS01,ASS121,ASS122,ASS123
novel_circ_0001185	CP026246.1	13521765	13527778	-	ASS03
novel_circ_0001188	CP026246.1	13537441	13548623	-	ASS61
novel_circ_0001190	CP026246.1	13642381	13645413	-	ASS02
novel_circ_0001191	CP026246.1	13697188	13697636	-	ASS241,ASS243,ASS242,ASS961,ASS962,ASS963,ASS61,ASS62,ASS63,ASS02,ASS03,ASS01,ASS121,ASS122,ASS123
novel_circ_0001192	CP026246.1	13742933	13744570	+	ASS961,ASS963
novel_circ_0001194	CP026246.1	13820584	13824266	+	ASS61
novel_circ_0001195	CP026246.1	13974906	13975706	-	ASS241,ASS243,ASS242,ASS961,ASS963,ASS61,ASS62,ASS03,ASS01,ASS123
novel_circ_0001196	CP026246.1	14032164	14033256	+	ASS963
novel_circ_0001198	CP026246.1	14182171	14186834	-	ASS241,ASS243,ASS242,ASS961,ASS962,ASS963,ASS61,ASS62,ASS63,ASS03,ASS01,ASS121,ASS122,ASS123
novel_circ_0001199	CP026246.1	14182171	14190742	-	ASS961,ASS963,ASS61,ASS01
novel_circ_0001200	CP026246.1	14182171	14202383	-	ASS961,ASS01
novel_circ_0001201	CP026246.1	14186679	14190742	-	ASS241,ASS243,ASS242,ASS961,ASS962,ASS963,ASS61,ASS62,ASS63,ASS02,ASS03,ASS01,ASS121,ASS122,ASS123
novel_circ_0001202	CP026246.1	14186679	14202383	-	ASS243,ASS961,ASS963,ASS01
novel_circ_0001206	CP026246.1	14435814	14436839	-	ASS961,ASS122
novel_circ_0001208	CP026246.1	14440302	14443302	-	ASS241,ASS61
novel_circ_0001213	CP026246.1	15963832	15964541	-	ASS62
novel_circ_0001214	CP026246.1	1612371	1615986	+	ASS241
novel_circ_0001215	CP026246.1	16262169	16272622	+	ASS123
novel_circ_0001216	CP026246.1	16270675	16272622	+	ASS241,ASS243,ASS961,ASS962,ASS61,ASS63,ASS03,ASS01,ASS121,ASS123
novel_circ_0001219	CP026246.1	16299039	16299359	+	ASS241,ASS243,ASS961,ASS962,ASS963,ASS63,ASS02,ASS03,ASS01,ASS121,ASS123
novel_circ_0001220	CP026246.1	16328868	16329657	+	ASS63,ASS121
novel_circ_0001221	CP026246.1	16339199	16339396	-	ASS961
novel_circ_0001222	CP026246.1	16357486	16357953	+	ASS241,ASS243,ASS242,ASS961,ASS962,ASS963,ASS61,ASS62,ASS63,ASS02,ASS03,ASS01,ASS121,ASS122,ASS123
novel_circ_0001224	CP026246.1	16448715	16452948	-	ASS962
novel_circ_0001225	CP026246.1	16448715	16455119	-	ASS63
novel_circ_0001226	CP026246.1	16452618	16455119	-	ASS961,ASS962,ASS963,ASS63,ASS01,ASS122
novel_circ_0001228	CP026246.1	16457955	16459172	-	ASS241,ASS243,ASS242,ASS961,ASS962,ASS963,ASS61,ASS62,ASS63,ASS02,ASS03,ASS01,ASS121,ASS122,ASS123
novel_circ_0001230	CP026246.1	16457955	16477625	-	ASS961
novel_circ_0001231	CP026246.1	16466457	16468765	-	ASS961,ASS03
novel_circ_0001235	CP026246.1	16474872	16477625	-	ASS241,ASS243,ASS242,ASS961,ASS962,ASS963,ASS61,ASS62,ASS63,ASS02,ASS03,ASS01,ASS121,ASS122,ASS123
novel_circ_0001238	CP026246.1	16532075	16532859	+	ASS962,ASS121
novel_circ_0001239	CP026246.1	16730403	16734551	-	ASS61
novel_circ_0001243	CP026246.1	16902822	16906406	-	ASS243,ASS62,ASS02,ASS03,ASS01
novel_circ_0001246	CP026246.1	17118328	17122768	-	ASS241,ASS961,ASS121
novel_circ_0001248	CP026246.1	17158487	17160723	-	ASS962,ASS963,ASS61,ASS03,ASS122,ASS123
novel_circ_0001249	CP026246.1	17163994	17166137	-	ASS241,ASS962,ASS122
novel_circ_0001250	CP026246.1	17172749	17174194	-	ASS243,ASS02,ASS03
novel_circ_0001252	CP026246.1	17178074	17184656	-	ASS961,ASS63,ASS02,ASS122,ASS123
novel_circ_0001253	CP026246.1	17320028	17323782	+	ASS243,ASS963,ASS01
novel_circ_0001254	CP026246.1	17320028	17326548	+	ASS243,ASS961,ASS61,ASS63
novel_circ_0001256	CP026246.1	17323630	17326548	+	ASS243,ASS01,ASS122
novel_circ_0001257	CP026246.1	17323630	17330751	+	ASS963,ASS61
novel_circ_0001258	CP026246.1	17323630	17333553	+	ASS963,ASS61,ASS02,ASS03,ASS121,ASS122
novel_circ_0001259	CP026246.1	17323630	17336789	+	ASS01
novel_circ_0001261	CP026246.1	17323630	17339193	+	ASS961,ASS963,ASS61,ASS01,ASS121
novel_circ_0001262	CP026246.1	17329278	17333553	+	ASS63
novel_circ_0001266	CP026246.1	174488	174979	-	ASS241,ASS243,ASS242,ASS961,ASS962,ASS963,ASS61,ASS63,ASS02,ASS03,ASS01,ASS121,ASS122,ASS123
novel_circ_0001268	CP026246.1	17495440	17496874	-	ASS243,ASS961,ASS962,ASS03,ASS01,ASS121,ASS122
novel_circ_0001269	CP026246.1	17663670	17674360	+	ASS243,ASS242,ASS962,ASS963,ASS01
novel_circ_0001270	CP026246.1	18095622	18097931	-	ASS241,ASS01,ASS121,ASS123
novel_circ_0001271	CP026246.1	18142427	18143947	-	ASS241,ASS961,ASS962,ASS963,ASS61,ASS62,ASS63,ASS02,ASS03,ASS01,ASS121,ASS123
novel_circ_0001273	CP026246.1	18291204	18292774	+	ASS241,ASS243,ASS242,ASS961,ASS962,ASS963,ASS61,ASS62,ASS63,ASS02,ASS03,ASS01,ASS121,ASS122,ASS123
novel_circ_0001275	CP026246.1	18307202	18321049	+	ASS962,ASS963,ASS61,ASS63,ASS01
novel_circ_0001276	CP026246.1	18307202	18335101	+	ASS962,ASS963,ASS63,ASS03,ASS01,ASS122
novel_circ_0001278	CP026246.1	18313237	18321049	+	ASS243,ASS961,ASS963,ASS121
novel_circ_0001280	CP026246.1	18317796	18321049	+	ASS241,ASS243,ASS961,ASS962,ASS963,ASS61,ASS62,ASS63,ASS03,ASS121,ASS122,ASS123
novel_circ_0001281	CP026246.1	18317796	18335101	+	ASS962,ASS963,ASS62,ASS63,ASS01,ASS121,ASS122
novel_circ_0001282	CP026246.1	18465286	18466047	-	ASS243
novel_circ_0001283	CP026246.1	18582528	18584106	+	ASS963,ASS03
novel_circ_0001286	CP026246.1	18766526	18767082	-	ASS243
novel_circ_0001287	CP026246.1	18926349	18927028	+	ASS03
novel_circ_0001289	CP026246.1	18926349	18930871	+	ASS243,ASS242,ASS961,ASS962,ASS963,ASS62,ASS63,ASS01,ASS122
novel_circ_0001290	CP026246.1	18928271	18929231	+	ASS241,ASS961,ASS03
novel_circ_0001291	CP026246.1	18943166	18948427	+	ASS63,ASS01
novel_circ_0001293	CP026246.1	18952833	18954624	+	ASS243,ASS961,ASS962,ASS963
novel_circ_0001294	CP026246.1	18952833	18956660	+	ASS01
novel_circ_0001295	CP026246.1	19189619	19191551	+	ASS02,ASS03
novel_circ_0001296	CP026246.1	19191422	19195601	+	ASS961
novel_circ_0001298	CP026246.1	19399855	19403742	+	ASS241,ASS243,ASS242,ASS961,ASS962,ASS963,ASS61,ASS62,ASS02,ASS03,ASS01,ASS121
novel_circ_0001299	CP026246.1	19399855	19408083	+	ASS243,ASS961,ASS962,ASS963,ASS62,ASS63,ASS03,ASS01,ASS121,ASS122
novel_circ_0001300	CP026246.1	19403585	19408083	+	ASS241,ASS243,ASS242,ASS961,ASS962,ASS61,ASS63,ASS02,ASS03,ASS01,ASS121,ASS122,ASS123
novel_circ_0001301	CP026246.1	19403585	19415321	+	ASS243,ASS961,ASS62,ASS03
novel_circ_0001302	CP026246.1	19407961	19415321	+	ASS123
novel_circ_0001303	CP026246.1	19413201	19415321	+	ASS241,ASS243,ASS242,ASS961,ASS962,ASS963,ASS61,ASS63,ASS02,ASS03,ASS01,ASS121,ASS122,ASS123
novel_circ_0001304	CP026246.1	19449166	19451543	-	ASS122
novel_circ_0001307	CP026246.1	19560420	19569499	+	ASS62,ASS121
novel_circ_0001309	CP026246.1	19568154	19571307	+	ASS241,ASS243,ASS242,ASS63,ASS03,ASS121,ASS122
novel_circ_0001310	CP026246.1	19568154	19577857	+	ASS242
novel_circ_0001312	CP026246.1	19569388	19572101	+	ASS01,ASS121
novel_circ_0001319	CP026246.1	2119218	2125805	-	ASS241,ASS242,ASS61,ASS02,ASS03,ASS121
novel_circ_0001321	CP026246.1	2125164	2125805	-	ASS241,ASS243,ASS242,ASS961,ASS962,ASS963,ASS61,ASS62,ASS63,ASS03,ASS01,ASS121,ASS122
novel_circ_0001324	CP026246.1	22106997	22109989	+	ASS243,ASS242,ASS961,ASS963,ASS61,ASS63,ASS01,ASS121,ASS122
novel_circ_0001331	CP026246.1	22426779	22427054	-	ASS241,ASS243,ASS242,ASS961,ASS962,ASS963,ASS63,ASS02,ASS03,ASS01,ASS121,ASS122,ASS123
novel_circ_0001333	CP026246.1	2252502	2254911	-	ASS962,ASS01
novel_circ_0001334	CP026246.1	22639860	22645071	-	ASS63
novel_circ_0001336	CP026246.1	22792029	22792754	+	ASS122
novel_circ_0001338	CP026246.1	22795868	22800973	+	ASS243,ASS961,ASS962,ASS963,ASS61,ASS63,ASS02,ASS01,ASS121,ASS122
novel_circ_0001339	CP026246.1	22993131	22997954	+	ASS961,ASS01
novel_circ_0001343	CP026246.1	23405932	23408382	-	ASS241,ASS243,ASS242,ASS962,ASS963,ASS61,ASS62,ASS63,ASS02,ASS03,ASS01,ASS121,ASS122,ASS123
novel_circ_0001344	CP026246.1	23524734	23529522	-	ASS241,ASS961,ASS962,ASS963,ASS61,ASS03,ASS123
novel_circ_0001345	CP026246.1	23524734	23531862	-	ASS961
novel_circ_0001346	CP026246.1	23524734	23539281	-	ASS03
novel_circ_0001347	CP026246.1	23529367	23530490	-	ASS962,ASS63
novel_circ_0001348	CP026246.1	23529367	23531862	-	ASS243,ASS962,ASS62,ASS03,ASS121,ASS122
novel_circ_0001349	CP026246.1	23529367	23539281	-	ASS243
novel_circ_0001350	CP026246.1	23536840	23539281	-	ASS243,ASS62,ASS01
novel_circ_0001351	CP026246.1	23775408	23782344	-	ASS241,ASS963,ASS63,ASS02
novel_circ_0001353	CP026246.1	24202205	24205060	-	ASS241,ASS243,ASS242,ASS961,ASS962,ASS963,ASS61,ASS62,ASS63,ASS02,ASS03,ASS01,ASS121,ASS122,ASS123
novel_circ_0001354	CP026246.1	24202205	24208467	-	ASS962
novel_circ_0001356	CP026246.1	24279691	24280520	-	ASS01
novel_circ_0001358	CP026246.1	24586166	24587724	-	ASS962,ASS62,ASS02
novel_circ_0001360	CP026246.1	24751538	24757229	-	ASS962
novel_circ_0001361	CP026246.1	24751538	24758580	-	ASS243,ASS961,ASS63,ASS01,ASS121
novel_circ_0001362	CP026246.1	24755566	24758580	-	ASS243,ASS242,ASS961,ASS962,ASS963,ASS61,ASS62,ASS63,ASS03,ASS01,ASS121,ASS122
novel_circ_0001363	CP026246.1	24755566	24761735	-	ASS961,ASS963,ASS01
novel_circ_0001364	CP026246.1	24756726	24758580	-	ASS961,ASS62,ASS03,ASS01
novel_circ_0001365	CP026246.1	24844293	24852888	-	ASS241
novel_circ_0001371	CP026246.1	25067669	25068572	-	ASS963,ASS03
novel_circ_0001373	CP026246.1	25318956	25324841	-	ASS241,ASS243,ASS962,ASS61,ASS02,ASS03,ASS121,ASS123
novel_circ_0001374	CP026246.1	25323127	25324841	-	ASS241,ASS243,ASS963,ASS62,ASS02,ASS122
novel_circ_0001375	CP026246.1	25332498	25340047	-	ASS121
novel_circ_0001376	CP026246.1	25339502	25340047	-	ASS121
novel_circ_0001377	CP026246.1	25655288	25663443	+	ASS243
novel_circ_0001378	CP026246.1	25676224	25678079	+	ASS241,ASS961,ASS62,ASS63,ASS01
novel_circ_0001379	CP026246.1	25679381	25680070	+	ASS243,ASS61
novel_circ_0001380	CP026246.1	26038736	26040873	-	ASS963,ASS01
novel_circ_0001382	CP026246.1	26087483	26089272	+	ASS243,ASS961,ASS63,ASS121
novel_circ_0001383	CP026246.1	26106589	26106986	+	ASS243,ASS961,ASS962,ASS963,ASS61,ASS63,ASS03,ASS121,ASS122
novel_circ_0001384	CP026246.1	26125693	26128094	+	ASS241,ASS243,ASS242,ASS961,ASS962,ASS963,ASS61,ASS62,ASS63,ASS02,ASS03,ASS01,ASS121,ASS122,ASS123
novel_circ_0001385	CP026246.1	26220607	26221504	-	ASS121
novel_circ_0001387	CP026246.1	26236065	26246649	+	ASS242,ASS962
novel_circ_0001389	CP026246.1	26237586	26239592	+	ASS61
novel_circ_0001391	CP026246.1	26241911	26246649	+	ASS241,ASS61
novel_circ_0001392	CP026246.1	26253491	26254561	+	ASS961,ASS963,ASS61,ASS62,ASS63,ASS03,ASS121
novel_circ_0001393	CP026246.1	26941618	26944775	-	ASS241,ASS243,ASS962,ASS963,ASS01
novel_circ_0001394	CP026246.1	26943607	26944775	-	ASS241,ASS962,ASS63,ASS122
novel_circ_0001396	CP026246.1	26990899	26993503	-	ASS241,ASS01
novel_circ_0001398	CP026246.1	27614756	27615533	+	ASS241,ASS243,ASS242,ASS962,ASS61,ASS63,ASS03,ASS01,ASS121,ASS122,ASS123
novel_circ_0001399	CP026246.1	27618149	27618508	+	ASS121
novel_circ_0001400	CP026246.1	27618149	27618811	+	ASS241,ASS961,ASS963,ASS123
novel_circ_0001401	CP026246.1	27636791	27637576	+	ASS962
novel_circ_0001404	CP026246.1	2813862	2814704	-	ASS01
novel_circ_0001405	CP026246.1	2836873	2837296	+	ASS63
novel_circ_0001406	CP026246.1	28535516	28537435	+	ASS243,ASS63
novel_circ_0001407	CP026246.1	28535516	28541288	+	ASS963
novel_circ_0001408	CP026246.1	28556818	28557085	+	ASS241,ASS243,ASS961,ASS962,ASS963,ASS61,ASS62,ASS63,ASS02,ASS03,ASS01,ASS121,ASS122,ASS123
novel_circ_0001410	CP026246.1	28563880	28565418	+	ASS241,ASS243,ASS242,ASS961,ASS962,ASS963,ASS61,ASS62,ASS63,ASS02,ASS03,ASS01,ASS121,ASS122,ASS123
novel_circ_0001412	CP026246.1	28625779	28626055	+	ASS121
novel_circ_0001414	CP026246.1	2871579	2876399	-	ASS243,ASS962,ASS963
novel_circ_0001417	CP026246.1	28757855	28767327	+	ASS241,ASS242,ASS123
novel_circ_0001418	CP026246.1	2876275	2881577	-	ASS62
novel_circ_0001420	CP026246.1	28828537	28829101	-	ASS241,ASS961,ASS963,ASS61,ASS01
novel_circ_0001421	CP026246.1	28980483	28983644	+	ASS243,ASS961,ASS962
novel_circ_0001422	CP026246.1	28980483	28993170	+	ASS243,ASS963,ASS63,ASS03,ASS121,ASS123
novel_circ_0001424	CP026246.1	2900835	2903448	-	ASS963
novel_circ_0001425	CP026246.1	29163442	29164283	+	ASS243,ASS242,ASS961,ASS962,ASS963,ASS61,ASS01,ASS121,ASS123
novel_circ_0001426	CP026246.1	29163442	29171557	+	ASS241,ASS01
novel_circ_0001428	CP026246.1	29395959	29401646	+	ASS243,ASS961,ASS962,ASS61,ASS62,ASS03,ASS121,ASS122
novel_circ_0001430	CP026246.1	29629203	29631216	-	ASS962,ASS963,ASS63,ASS02,ASS03,ASS01,ASS122,ASS123
novel_circ_0001433	CP026246.1	2984353	2986403	+	ASS241,ASS243,ASS242,ASS961,ASS962,ASS963,ASS61,ASS63,ASS03,ASS01,ASS121,ASS122,ASS123
novel_circ_0001434	CP026246.1	2984353	2988889	+	ASS63,ASS01
novel_circ_0001435	CP026246.1	2988408	2988889	+	ASS243,ASS963,ASS62,ASS121,ASS123
novel_circ_0001437	CP026246.1	29984630	29986515	-	ASS61,ASS121
novel_circ_0001438	CP026246.1	30312224	30314234	-	ASS03
novel_circ_0001441	CP026246.1	30558137	30559423	-	ASS03
novel_circ_0001443	CP026246.1	30573373	30575414	-	ASS241,ASS243,ASS242,ASS961,ASS963,ASS62,ASS63,ASS03,ASS01,ASS121,ASS122
novel_circ_0001444	CP026246.1	30573373	30585952	-	ASS961,ASS01
novel_circ_0001445	CP026246.1	30581788	30585952	-	ASS241,ASS242,ASS961,ASS962,ASS963,ASS61,ASS63,ASS03,ASS01,ASS121,ASS122,ASS123
novel_circ_0001446	CP026246.1	30801972	30803494	-	ASS03,ASS01
novel_circ_0001447	CP026246.1	30836655	30839185	-	ASS962
novel_circ_0001451	CP026246.1	30908766	30909704	-	ASS63,ASS01
novel_circ_0001455	CP026246.1	4223351	4223870	+	ASS241,ASS963,ASS61,ASS121
novel_circ_0001456	CP026246.1	4226448	4228040	+	ASS241,ASS122
novel_circ_0001457	CP026246.1	4690938	4691382	-	ASS122
novel_circ_0001458	CP026246.1	4695386	4699945	-	ASS241,ASS962,ASS963,ASS03
novel_circ_0001461	CP026246.1	4705093	4705471	-	ASS241,ASS961,ASS962,ASS03
novel_circ_0001464	CP026246.1	5045625	5047059	+	ASS243,ASS01,ASS122
novel_circ_0001465	CP026246.1	5121304	5127770	+	ASS03,ASS01
novel_circ_0001466	CP026246.1	5128550	5130074	+	ASS241
novel_circ_0001467	CP026246.1	5190075	5196608	-	ASS241,ASS243,ASS242,ASS961,ASS962,ASS62,ASS02,ASS03,ASS01,ASS121,ASS122
novel_circ_0001468	CP026246.1	5346845	5347630	+	ASS243,ASS242,ASS963
novel_circ_0001470	CP026246.1	5363153	5364620	+	ASS963,ASS01,ASS121
novel_circ_0001471	CP026246.1	5439910	5441871	+	ASS242,ASS961,ASS63
novel_circ_0001472	CP026246.1	5439910	5443403	+	ASS961,ASS123
novel_circ_0001475	CP026246.1	5539088	5539832	+	ASS63,ASS02,ASS01,ASS122
novel_circ_0001479	CP026246.1	601256	601857	-	ASS61
novel_circ_0001480	CP026246.1	6016948	6020718	-	ASS961,ASS962,ASS61,ASS63,ASS01,ASS121
novel_circ_0001481	CP026246.1	6018786	6020718	-	ASS241,ASS962,ASS03,ASS01
novel_circ_0001482	CP026246.1	6020267	6020718	-	ASS962,ASS03,ASS01,ASS121,ASS122
novel_circ_0001483	CP026246.1	6124037	6125257	-	ASS241,ASS243,ASS242,ASS961,ASS962,ASS963,ASS61,ASS62,ASS63,ASS02,ASS01,ASS121,ASS122
novel_circ_0001485	CP026246.1	6125649	6127606	-	ASS961,ASS62,ASS01,ASS123
novel_circ_0001486	CP026246.1	6125649	6127625	-	ASS241,ASS961,ASS962,ASS02,ASS03
novel_circ_0001487	CP026246.1	6135717	6137163	+	ASS962,ASS121
novel_circ_0001488	CP026246.1	619956	620279	-	ASS241,ASS243,ASS242,ASS962,ASS62,ASS63,ASS02,ASS01,ASS121
novel_circ_0001489	CP026246.1	6248940	6251412	-	ASS241,ASS243,ASS242,ASS961,ASS962,ASS963,ASS61,ASS63,ASS02,ASS03,ASS121,ASS122
novel_circ_0001491	CP026246.1	6248940	6257367	-	ASS241
novel_circ_0001493	CP026246.1	6256824	6257367	-	ASS242,ASS962,ASS963
novel_circ_0001494	CP026246.1	6256824	6262210	-	ASS241,ASS242,ASS62,ASS02,ASS121
novel_circ_0001495	CP026246.1	6331042	6343821	-	ASS241,ASS243,ASS242,ASS121
novel_circ_0001496	CP026246.1	6338997	6343821	-	ASS241,ASS243,ASS242,ASS962,ASS963,ASS61,ASS62,ASS63,ASS02,ASS03,ASS01,ASS121,ASS122,ASS123
novel_circ_0001498	CP026246.1	6422848	6428651	-	ASS242
novel_circ_0001500	CP026246.1	6593300	6594653	-	ASS241,ASS243,ASS242,ASS961,ASS962,ASS963,ASS61,ASS63,ASS02,ASS03,ASS01,ASS121,ASS122,ASS123
novel_circ_0001501	CP026246.1	6605889	6613762	-	ASS03,ASS01
novel_circ_0001502	CP026246.1	6605950	6613762	-	ASS961,ASS01
novel_circ_0001503	CP026246.1	6607402	6613762	-	ASS961,ASS962
novel_circ_0001504	CP026246.1	6612459	6613762	-	ASS241,ASS243,ASS242,ASS961,ASS962,ASS963,ASS61,ASS62,ASS63,ASS02,ASS03,ASS01,ASS121,ASS122,ASS123
novel_circ_0001506	CP026246.1	6893083	6894450	-	ASS03
novel_circ_0001507	CP026246.1	6899185	6900254	-	ASS241,ASS243,ASS242,ASS961,ASS962,ASS963,ASS61,ASS62,ASS63,ASS02,ASS03,ASS01,ASS121,ASS122,ASS123
novel_circ_0001508	CP026246.1	7151679	7154189	-	ASS243
novel_circ_0001509	CP026246.1	7581537	7588532	+	ASS241,ASS242,ASS961,ASS962,ASS963,ASS61,ASS62,ASS63,ASS02,ASS03,ASS01,ASS121,ASS122,ASS123
novel_circ_0001516	CP026246.1	7631907	7643401	-	ASS963
novel_circ_0001518	CP026246.1	7770445	7770845	-	ASS61
novel_circ_0001520	CP026246.1	7891980	7892587	+	ASS241,ASS243,ASS961,ASS963,ASS63,ASS01,ASS123
novel_circ_0001521	CP026246.1	7891980	7895028	+	ASS243,ASS242,ASS961,ASS962,ASS963,ASS61,ASS62,ASS63,ASS02,ASS03,ASS01,ASS121,ASS122,ASS123
novel_circ_0001522	CP026246.1	7891980	7902125	+	ASS241,ASS243,ASS242,ASS962,ASS963,ASS62,ASS63,ASS02,ASS03,ASS01,ASS122,ASS123
novel_circ_0001523	CP026246.1	7900542	7902125	+	ASS243,ASS961,ASS61
novel_circ_0001526	CP026246.1	79075	80812	-	ASS243,ASS963,ASS63
novel_circ_0001527	CP026246.1	7918747	7920172	-	ASS243,ASS962,ASS963,ASS62,ASS01
novel_circ_0001529	CP026246.1	8480393	8483733	-	ASS243,ASS961,ASS962,ASS963,ASS03,ASS01,ASS122
novel_circ_0001530	CP026246.1	8483598	8490263	-	ASS241
novel_circ_0001533	CP026246.1	8492694	8498361	-	ASS241,ASS243,ASS242,ASS961,ASS962,ASS963,ASS63,ASS02,ASS03,ASS01,ASS121,ASS122
novel_circ_0001534	CP026246.1	8696496	8705618	+	ASS241,ASS62,ASS02,ASS123
novel_circ_0001535	CP026246.1	8755812	8757118	+	ASS243,ASS03,ASS123
novel_circ_0001536	CP026246.1	8756903	8757118	+	ASS243,ASS242,ASS961,ASS962,ASS963,ASS61,ASS63,ASS02,ASS03,ASS121,ASS122,ASS123
novel_circ_0001537	CP026246.1	8758480	8759588	+	ASS962,ASS121
novel_circ_0001538	CP026246.1	8807182	8807934	-	ASS122
novel_circ_0001539	CP026246.1	8813891	8826505	+	ASS63
novel_circ_0001540	CP026246.1	8813891	8827418	+	ASS962,ASS03
novel_circ_0001543	CP026246.1	8860552	8866107	+	ASS63,ASS03,ASS01
novel_circ_0001544	CP026246.1	8864362	8866107	+	ASS243,ASS242,ASS962,ASS963,ASS61,ASS63,ASS01,ASS122,ASS123
novel_circ_0001549	CP026246.1	8870490	8876343	+	ASS03
novel_circ_0001551	CP026246.1	892535	903406	-	ASS241,ASS243,ASS242,ASS961,ASS962,ASS963,ASS61,ASS63,ASS03,ASS01,ASS121,ASS122,ASS123
novel_circ_0001553	CP026246.1	8967366	8973027	+	ASS241
novel_circ_0001555	CP026246.1	8967366	8978473	+	ASS122
novel_circ_0001556	CP026246.1	8967366	8982265	+	ASS03
novel_circ_0001557	CP026246.1	897170	900144	-	ASS243,ASS242,ASS961,ASS962,ASS61,ASS63,ASS121,ASS122,ASS123
novel_circ_0001558	CP026246.1	8975897	8977014	+	ASS03
novel_circ_0001559	CP026246.1	8981791	8982265	+	ASS241,ASS243,ASS242,ASS962,ASS963,ASS63,ASS01,ASS121,ASS122
novel_circ_0001560	CP026246.1	8991569	8995672	+	ASS243,ASS242,ASS961,ASS962,ASS963,ASS61,ASS62,ASS63,ASS03,ASS01,ASS121,ASS122,ASS123
novel_circ_0001561	CP026246.1	8991569	9000081	+	ASS123
novel_circ_0001564	CP026246.1	9435589	9438113	+	ASS963
novel_circ_0001566	CP026246.1	9489786	9494658	+	ASS242,ASS962,ASS61,ASS02,ASS121,ASS123
novel_circ_0001569	CP026246.1	9568243	9572156	+	ASS241,ASS243,ASS242,ASS961,ASS962,ASS963,ASS61,ASS63,ASS02,ASS03,ASS01,ASS121,ASS122,ASS123
novel_circ_0001570	CP026246.1	9568243	9589716	+	ASS243,ASS961,ASS962,ASS963,ASS61,ASS63,ASS03,ASS01,ASS121,ASS122,ASS123
novel_circ_0001572	CP026246.1	9589558	9627574	+	ASS241,ASS963,ASS63,ASS121
novel_circ_0001574	CP026246.1	9620884	9624352	+	ASS241,ASS243,ASS961,ASS61,ASS62,ASS63,ASS03,ASS121,ASS122,ASS123
novel_circ_0001575	CP026246.1	9620884	9627574	+	ASS963,ASS63,ASS01,ASS121
novel_circ_0001576	CP026246.1	9664817	9674760	+	ASS63,ASS122
novel_circ_0001577	CP026246.1	9925696	9927965	-	ASS241,ASS963,ASS62
novel_circ_0001579	CP026246.1	9930364	9932752	-	ASS63
novel_circ_0001580	CP026246.1	9930852	9932752	-	ASS62
novel_circ_0001583	CP026246.1	9939324	9941008	-	ASS243,ASS962,ASS61
novel_circ_0003000	CP026251.1	10310445	10311276	+	ASS241,ASS243,ASS242,ASS961,ASS962,ASS963,ASS61,ASS62,ASS63,ASS02,ASS03,ASS01,ASS121,ASS122,ASS123
novel_circ_0003001	CP026251.1	10314386	10315993	+	ASS03
novel_circ_0003002	CP026251.1	11092448	11093633	-	ASS961,ASS963,ASS63,ASS121,ASS123
novel_circ_0003004	CP026251.1	11153801	11155293	-	ASS962,ASS63,ASS01,ASS123
novel_circ_0003005	CP026251.1	11203458	11207512	+	ASS241,ASS243,ASS961,ASS962,ASS963,ASS61,ASS62,ASS63,ASS03,ASS01,ASS121,ASS122,ASS123
novel_circ_0003012	CP026251.1	11366693	11370727	-	ASS241,ASS963,ASS121
novel_circ_0003013	CP026251.1	11366693	11375290	-	ASS241,ASS243,ASS242,ASS961,ASS962,ASS963,ASS61,ASS62,ASS63,ASS02,ASS03,ASS01,ASS121,ASS122,ASS123
novel_circ_0003014	CP026251.1	11370609	11375290	-	ASS961,ASS62,ASS02,ASS121,ASS123
novel_circ_0003015	CP026251.1	11374216	11375290	-	ASS241,ASS243,ASS961,ASS962,ASS963,ASS61,ASS62,ASS02,ASS03,ASS121,ASS122,ASS123
novel_circ_0003017	CP026251.1	1146983	1149283	-	ASS241,ASS243,ASS242,ASS961,ASS962,ASS963,ASS61,ASS62,ASS63,ASS02,ASS03,ASS01,ASS121,ASS122,ASS123
novel_circ_0003019	CP026251.1	11548668	11549262	+	ASS241,ASS243,ASS961,ASS962,ASS963,ASS63,ASS03,ASS01,ASS121,ASS122,ASS123
novel_circ_0003020	CP026251.1	11830829	11831919	+	ASS963
novel_circ_0003021	CP026251.1	11884727	11887528	-	ASS243,ASS962,ASS963,ASS62,ASS03,ASS123
novel_circ_0003022	CP026251.1	1205403	1207211	+	ASS961
novel_circ_0003024	CP026251.1	12230882	12233761	+	ASS241,ASS243,ASS961,ASS962,ASS963,ASS61,ASS63,ASS03,ASS01,ASS121,ASS122
novel_circ_0003025	CP026251.1	12251311	12256854	+	ASS01
novel_circ_0003026	CP026251.1	12296238	12297183	+	ASS241,ASS961,ASS962,ASS963,ASS122
novel_circ_0003027	CP026251.1	12352973	12356183	-	ASS243
novel_circ_0003029	CP026251.1	12381945	12383139	-	ASS961
novel_circ_0003030	CP026251.1	12603695	12605059	+	ASS02
novel_circ_0003032	CP026251.1	12802786	12803692	+	ASS241,ASS243,ASS61,ASS62,ASS63,ASS02,ASS03,ASS122,ASS123
novel_circ_0003034	CP026251.1	12891875	12897935	+	ASS121
novel_circ_0003036	CP026251.1	12988468	12992708	-	ASS62
novel_circ_0003042	CP026251.1	13200768	13202220	+	ASS241,ASS242,ASS961,ASS962,ASS963,ASS62,ASS63,ASS03,ASS01,ASS121,ASS122
novel_circ_0003043	CP026251.1	13302625	13303185	-	ASS962
novel_circ_0003044	CP026251.1	13302625	13306381	-	ASS61,ASS63,ASS03,ASS01
novel_circ_0003045	CP026251.1	13302625	13312507	-	ASS241,ASS243,ASS961,ASS962,ASS963,ASS61,ASS62,ASS63,ASS03,ASS01,ASS121,ASS123
novel_circ_0003047	CP026251.1	13303101	13306381	-	ASS243,ASS242,ASS961,ASS962,ASS963,ASS61,ASS63,ASS03,ASS01,ASS121,ASS122,ASS123
novel_circ_0003048	CP026251.1	13303101	13312507	-	ASS241,ASS243,ASS961,ASS962,ASS963,ASS61,ASS63,ASS03,ASS01,ASS122
novel_circ_0003049	CP026251.1	13312040	13312507	-	ASS243,ASS242,ASS961,ASS962,ASS963,ASS61,ASS62,ASS63,ASS03,ASS01,ASS121,ASS122,ASS123
novel_circ_0003052	CP026251.1	13312040	13314013	-	ASS01
novel_circ_0003053	CP026251.1	13312040	13314245	-	ASS242,ASS961,ASS962,ASS963,ASS61,ASS122
novel_circ_0003054	CP026251.1	13312040	13314699	-	ASS241,ASS243,ASS242,ASS961,ASS962,ASS963,ASS61,ASS62,ASS63,ASS02,ASS03,ASS01,ASS121,ASS122,ASS123
novel_circ_0003055	CP026251.1	13312040	13317959	-	ASS01
novel_circ_0003056	CP026251.1	13312040	13328842	-	ASS63,ASS01
novel_circ_0003057	CP026251.1	13312375	13314245	-	ASS242,ASS63
novel_circ_0003058	CP026251.1	13312847	13314245	-	ASS241,ASS243,ASS242,ASS961,ASS962,ASS963,ASS61,ASS62,ASS63,ASS02,ASS03,ASS01,ASS121,ASS122,ASS123
novel_circ_0003059	CP026251.1	13312847	13317959	-	ASS241,ASS01,ASS123
novel_circ_0003061	CP026251.1	13320471	13328842	-	ASS241,ASS963,ASS61,ASS03
novel_circ_0003062	CP026251.1	13324970	13326181	-	ASS241,ASS03,ASS01
novel_circ_0003063	CP026251.1	13325688	13328842	-	ASS962,ASS61
novel_circ_0003065	CP026251.1	13328740	13332647	-	ASS241
novel_circ_0003069	CP026251.1	13510981	13513604	-	ASS241,ASS61,ASS63,ASS03,ASS01,ASS122,ASS123
novel_circ_0003071	CP026251.1	1354270	1355972	-	ASS241,ASS961,ASS962,ASS963,ASS61,ASS03,ASS01,ASS121
novel_circ_0003073	CP026251.1	13677710	13678643	+	ASS241,ASS243,ASS242,ASS961,ASS962,ASS963,ASS61,ASS62,ASS63,ASS02,ASS03,ASS01,ASS121,ASS122,ASS123
novel_circ_0003075	CP026251.1	13723036	13729935	-	ASS243,ASS242
novel_circ_0003082	CP026251.1	14650327	14656598	+	ASS963,ASS63,ASS03,ASS01,ASS123
novel_circ_0003084	CP026251.1	14947826	14953629	-	ASS62
novel_circ_0003088	CP026251.1	1529769	1530007	-	ASS61
novel_circ_0003089	CP026251.1	1563642	1563828	-	ASS241,ASS961,ASS61,ASS01
novel_circ_0003090	CP026251.1	1563658	1563813	-	ASS962
novel_circ_0003092	CP026251.1	1563662	1563828	-	ASS961
novel_circ_0003093	CP026251.1	1563662	1563828	-	ASS962
novel_circ_0003092	CP026251.1	1563662	1563830	-	ASS961
novel_circ_0003093	CP026251.1	1563662	1563830	-	ASS962
novel_circ_0003094	CP026251.1	15682166	15682960	+	ASS01
novel_circ_0003095	CP026251.1	15817317	15819753	-	ASS242,ASS61,ASS63,ASS121,ASS122
novel_circ_0003096	CP026251.1	16107146	16108677	+	ASS241,ASS961,ASS962,ASS963,ASS63,ASS03,ASS01,ASS121,ASS122,ASS123
novel_circ_0003097	CP026251.1	16107146	16113080	+	ASS61
novel_circ_0003098	CP026251.1	16107146	16113856	+	ASS241,ASS243,ASS962,ASS01,ASS121
novel_circ_0003102	CP026251.1	16167319	16168815	+	ASS241,ASS03,ASS122
novel_circ_0003104	CP026251.1	16177983	16183105	+	ASS03
novel_circ_0003105	CP026251.1	16201495	16208069	+	ASS241,ASS243,ASS961,ASS962,ASS963,ASS61,ASS62,ASS63,ASS02,ASS03,ASS01,ASS121,ASS122,ASS123
novel_circ_0003108	CP026251.1	16279789	16283736	-	ASS61
novel_circ_0003109	CP026251.1	16285843	16288526	-	ASS61
novel_circ_0003110	CP026251.1	16287838	16288526	-	ASS243,ASS961,ASS61,ASS01,ASS121,ASS122,ASS123
novel_circ_0003111	CP026251.1	16371012	16386085	+	ASS243
novel_circ_0003112	CP026251.1	16378500	16394968	+	ASS961
novel_circ_0003113	CP026251.1	16382331	16394968	+	ASS241,ASS243,ASS242,ASS961,ASS963,ASS02,ASS01,ASS122
novel_circ_0003114	CP026251.1	16424371	16426029	+	ASS242
novel_circ_0003119	CP026251.1	16648519	16648948	+	ASS01
novel_circ_0003124	CP026251.1	17158566	17160967	-	ASS03
novel_circ_0003125	CP026251.1	17170640	17173578	+	ASS01,ASS122
novel_circ_0003127	CP026251.1	17416464	17417249	+	ASS961,ASS962,ASS61
novel_circ_0003129	CP026251.1	17440063	17440611	-	ASS243,ASS962,ASS963,ASS61,ASS03,ASS01,ASS123
novel_circ_0003130	CP026251.1	17440063	17466284	-	ASS62,ASS03,ASS121
novel_circ_0003132	CP026251.1	1746474	1748258	-	ASS03
novel_circ_0003133	CP026251.1	1746474	1748268	-	ASS242,ASS962
novel_circ_0003135	CP026251.1	17622554	17623588	+	ASS241,ASS01
novel_circ_0003136	CP026251.1	17762854	17767345	-	ASS961
novel_circ_0003137	CP026251.1	17853704	17856984	-	ASS01
novel_circ_0003138	CP026251.1	17854254	17857495	-	ASS241,ASS243,ASS961,ASS963,ASS61,ASS01,ASS122,ASS123
novel_circ_0003139	CP026251.1	17987532	17989527	-	ASS121
[truncated: 2,434 more rows]
