# Supplementary material for: Revealing New Landscape of Turbot (Scophthalmus maximus) Spleen Infected with Aeromonas salmonicida through Immune Related circRNA-miRNA-mRNA Axis
Source: Biology (Basel). 2021 Jul 6;10(7):626. doi: 10.3390/biology10070626 (PMC8301059; doi:10.3390/biology10070626)
Supplement: Supplementary file 1 [file biology-10-00626-s001.zip › biology-1237292-supplementary/Manuscript-supplementary/í∙Supplementary Table 3 DE-circRNA.xlsx]

## Sheet: down
down		ID	ASS0_readcount	ASS6_readcount	log2FoldChange	pval	padj		ID	ASS0_readcount	ASS12_readcount	log2FoldChange	pval	padj		ID	ASS0_readcount	ASS24_readcount	log2FoldChange	pval	padj		ID	ASS0_readcount	ASS96_readcount	log2FoldChange	pval	padj
novel_circ_0000606		novel_circ_0000606	0	2.95171	-3.5773	0.042453	0.8137		novel_circ_0000189	0	3.27052	-3.6643	0.035399	0.75033		novel_circ_0000498	11.2062	36.1751	-1.6844	0.009139	0.75803		novel_circ_0003361	12.4057	68.2719	-2.5375	1.2474e-05	0.042912
novel_circ_0001032		novel_circ_0001032	0.377489	9.19692	-3.5312	0.0090479	0.8137		novel_circ_0000208	0	3.00065	-3.5322	0.044053	0.75033		novel_circ_0001034	0	3.27777	-3.7591	0.032818	0.75803		novel_circ_0000137	0	3.3824	-3.6306	0.036471	0.72867
novel_circ_0001600		novel_circ_0001600	0	3.24362	-3.5422	0.045734	0.8137		novel_circ_0000498	11.6416	37.4324	-1.695	0.0057605	0.75033		novel_circ_0001495	0	2.98795	-3.6184	0.041494	0.75803		novel_circ_0000189	0	3.97245	-3.8748	0.023556	0.72867
novel_circ_0001712		novel_circ_0001712	4.12491	22.0238	-2.1478	0.017688	0.8137		novel_circ_0000949	0	3.40723	-3.7303	0.031628	0.75033		novel_circ_0001557	0	4.36213	-3.9608	0.023888	0.75803		novel_circ_0000468	0	3.64791	-3.7472	0.029764	0.72867
novel_circ_0001732		novel_circ_0001732	3.47899	17.2264	-2.2344	0.012806	0.8137		novel_circ_0001088	0	3.24182	-3.642	0.036817	0.75033		novel_circ_0001688	0	4.8043	-4.1136	0.017917	0.75803		novel_circ_0000498	12.8315	37.9014	-1.5787	0.011969	0.72867
novel_circ_0002008		novel_circ_0002008	1.00192	7.98377	-2.8317	0.031211	0.8137		novel_circ_0001574	0.598134	6.43658	-2.773	0.042628	0.75033		novel_circ_0001732	3.66843	23.1891	-2.6383	0.00093873	0.75803		novel_circ_0000623	3.13472	19.1028	-2.3205	0.024293	0.72867
novel_circ_0002975		novel_circ_0002975	0	3.2662	-3.5754	0.04341	0.8137		novel_circ_0001612	0	4.16274	-4.0026	0.019128	0.75033		novel_circ_0001923	0	3.56377	-3.8658	0.027207	0.75803		novel_circ_0001688	0	5.10451	-4.0421	0.017847	0.72867
novel_circ_0003095		novel_circ_0003095	0	3.24116	-3.5213	0.047359	0.8137		novel_circ_0001732	3.78361	14.7014	-1.9183	0.030272	0.75033		novel_circ_0002033	0	4.58557	-4.2406	0.013197	0.75803		novel_circ_0002008	1.25748	8.53955	-2.7458	0.029975	0.72867
novel_circ_0004995		novel_circ_0004995	0	3.7988	-3.8068	0.02958	0.8137		novel_circ_0002223	0	4.05145	-3.9639	0.020705	0.75033		novel_circ_0002604	0	3.67487	-3.6743	0.038907	0.75803		novel_circ_0002188	0	3.67219	-3.5589	0.042101	0.72867
novel_circ_0005080		novel_circ_0005080	0	4.71891	-4.308	0.010745	0.8137		novel_circ_0002683	37.1602	81.5429	-1.1464	0.0093165	0.75033		novel_circ_0002683	35.8289	91.9085	-1.367	0.0045937	0.75803		novel_circ_0002223	0	3.97883	-3.8426	0.025182	0.72867
novel_circ_0005462		novel_circ_0005462	0	4.01693	-4.0619	0.017881	0.8137		novel_circ_0002771	0	3.97216	-3.9475	0.02125	0.75033		novel_circ_0002987	0	3.27777	-3.7591	0.032818	0.75803		novel_circ_0003053	0	3.36272	-3.6277	0.036627	0.72867
novel_circ_0005673		novel_circ_0005673	0	4.04197	-4.0565	0.018187	0.8137		novel_circ_0003147	0	3.8171	-3.684	0.035203	0.75033		novel_circ_0002996	0	3.97959	-3.5657	0.047169	0.75803		novel_circ_0003147	0	3.07753	-3.4837	0.046494	0.72867
novel_circ_0006815		novel_circ_0006815	0	4.21057	-3.89	0.02563	0.8137		novel_circ_0003361	11.0655	44.9612	-2.0521	0.0018425	0.75033		novel_circ_0003147	0	2.83178	-3.5231	0.048272	0.75803		novel_circ_0003379	0	5.19421	-4.2684	0.010594	0.72867
novel_circ_0000189									novel_circ_0003379	0	4.33521	-3.9083	0.023749	0.75033		novel_circ_0003303	0	3.43013	-3.8207	0.029463	0.75803		novel_circ_0005087	1.25389	9.17534	-2.4266	0.047156	0.72867
novel_circ_0000208									novel_circ_0004995	0	5.62013	-4.4626	0.007171	0.75033		novel_circ_0003361	10.7249	35.5882	-1.762	0.0099207	0.75803		novel_circ_0005387	0	3.35403	-3.6131	0.037605	0.72867
novel_circ_0000498									novel_circ_0005080	0	2.89618	-3.472	0.04858	0.75033		novel_circ_0003379	0	5.14648	-4.3944	0.0095688	0.75803		novel_circ_0005399	0	3.65429	-3.726	0.031026	0.72867
novel_circ_0000949									novel_circ_0005515	0	3.29923	-3.675	0.034761	0.75033		novel_circ_0003798	0	3.49268	-3.642	0.040992	0.75803		novel_circ_0005462	0	3.66758	-3.7578	0.029185	0.72867
novel_circ_0001088									novel_circ_0005673	0	5.4006	-4.3472	0.009418	0.75033		novel_circ_0003918	0	3.62375	-3.8806	0.026633	0.75803		novel_circ_0005673	0	4.26224	-3.9554	0.020306	0.72867
novel_circ_0001574									novel_circ_0005853	0	3.56228	-3.581	0.041809	0.75033		novel_circ_0004852	0	3.44504	-3.6141	0.042728	0.75803		novel_circ_0006006	0	14.8973	-4.0293	0.022279	0.72867
novel_circ_0001612									novel_circ_0007058	0	2.83877	-3.4585	0.049548	0.75033		novel_circ_0004951	0	5.33754	-4.2553	0.013579	0.75803		novel_circ_0006200	1.68857	9.15567	-2.3431	0.041604	0.72867
novel_circ_0002223																novel_circ_0005017	0	7.8157	-4.8114	0.0038752	0.75803		novel_circ_0006436	0	4.25764	-3.9715	0.019608	0.72867
novel_circ_0002683																novel_circ_0005297	0	7.49731	-4.7253	0.0048711	0.75803
novel_circ_0002771																novel_circ_0005328	0	5.64483	-4.5525	0.0066196	0.75803
novel_circ_0003147																novel_circ_0005673	0	5.09155	-4.4039	0.0093472	0.75803
novel_circ_0003361																novel_circ_0007106	0	3.3114	-3.5641	0.0462	0.75803
novel_circ_0003379																novel_circ_0007268	10.5581	29.2948	-1.4856	0.023883	0.75803
novel_circ_0005515																novel_circ_0007296	0	3.71613	-3.9033	0.0255	0.75803
novel_circ_0005853
novel_circ_0007058
novel_circ_0001034
novel_circ_0001495
novel_circ_0001557
novel_circ_0001688
novel_circ_0001923
novel_circ_0002033
novel_circ_0002604
novel_circ_0002987
novel_circ_0002996
novel_circ_0003303
novel_circ_0003798
novel_circ_0003918
novel_circ_0004852
novel_circ_0004951
novel_circ_0005017
novel_circ_0005297
novel_circ_0005328
novel_circ_0007106
novel_circ_0007268
novel_circ_0007296
novel_circ_0000137
novel_circ_0000468
novel_circ_0000623
novel_circ_0002188
novel_circ_0003053
novel_circ_0005087
novel_circ_0005387
novel_circ_0005399
novel_circ_0006006
novel_circ_0006200
novel_circ_0006436

## Sheet: up
Up		ID	ASS0_readcount	ASS6_readcount	log2FoldChange	pval	padj		ID	ASS0_readcount	ASS12_readcount	log2FoldChange	pval	padj		ID	ASS0_readcount	ASS24_readcount	log2FoldChange	pval	padj		ID	ASS0_readcount	ASS96_readcount	log2FoldChange	pval	padj
novel_circ_0000370		novel_circ_0000370	3.97832	0	3.7169	0.033611	0.8137		novel_circ_0000173	4.39886	0	4.0647	0.016829	0.75033		novel_circ_0001087	3.58635	0	3.7549	0.032474	0.75803		novel_circ_0000311	2.94246	0	3.4695	0.048205	0.72867
novel_circ_0000751		novel_circ_0000751	5.42763	0	4.0713	0.017729	0.8137		novel_circ_0000767	4.84526	0	4.2071	0.012494	0.75033		novel_circ_0001430	3.58635	0	3.7549	0.032474	0.75803		novel_circ_0000627	3.48758	0	3.6259	0.038287	0.72867
novel_circ_0000767		novel_circ_0000767	4.41836	0	4.012	0.018859	0.8137		novel_circ_0001071	10.2446	0	5.1214	0.0014098	0.75033		novel_circ_0001482	3.44922	0	3.5991	0.04321	0.75803		novel_circ_0001243	3.25593	0	3.6171	0.037987	0.72867
novel_circ_0000930		novel_circ_0000930	3.84043	0	3.8161	0.02736	0.8137		novel_circ_0001243	2.98627	0	3.4697	0.048615	0.75033		novel_circ_0001881	3.72984	0	3.7117	0.035966	0.75803		novel_circ_0001830	3.80106	0	3.7504	0.031033	0.72867
novel_circ_0001807		novel_circ_0001807	4.69577	0	4.0579	0.017328	0.8137		novel_circ_0001914	3.42333	0	3.567	0.042484	0.75033		novel_circ_0002055	3.38993	0	3.69	0.036423	0.75803		novel_circ_0001881	4.13422	0	3.8841	0.024455	0.72867
novel_circ_0002384		novel_circ_0002384	4.13226	0	3.7553	0.031527	0.8137		novel_circ_0001917	4.50703	0	4.1071	0.01544	0.75033		novel_circ_0003620	3.39466	0	3.5373	0.04774	0.75803		novel_circ_0002036	5.17795	0	4.3338	0.0093998	0.72867
novel_circ_0002585		novel_circ_0002585	4.16707	0	3.7862	0.02981	0.8137		novel_circ_0002061	3.3891	0	3.4748	0.049106	0.75033		novel_circ_0004121	4.22966	0	3.9949	0.02096	0.75803		novel_circ_0002061	3.80823	0	3.662	0.036018	0.72867
novel_circ_0002625		novel_circ_0002625	3.32071	0	3.5846	0.04075	0.8137		novel_circ_0002735	4.02146	0	3.7994	0.028722	0.75033		novel_circ_0004184	61.5555	18.9074	1.6561	0.0041435	0.75803		novel_circ_0002379	113.753	66.1576	0.77945	0.035112	0.72867
novel_circ_0002735		novel_circ_0002735	3.63565	0	3.5946	0.041162	0.8137		novel_circ_0003215	4.15168	0	3.9745	0.020067	0.75033		novel_circ_0004452	4.14733	0	3.9963	0.020996	0.75803		novel_circ_0002869	3.68343	0	3.6873	0.034615	0.72867
novel_circ_0002815		novel_circ_0002815	4.07133	0	3.8863	0.024088	0.8137		novel_circ_0003376	3.3891	0	3.4748	0.049106	0.75033		novel_circ_0004668	3.77803	0	3.599	0.043282	0.75803		novel_circ_0003376	3.80823	0	3.662	0.036018	0.72867
novel_circ_0003592		novel_circ_0003592	3.42813	0	3.6268	0.038131	0.8137		novel_circ_0004074	5.69112	0	4.1626	0.014574	0.75033		novel_circ_0004966	5.49585	0	4.3575	0.010153	0.75803		novel_circ_0003421	38.2717	13.205	1.4472	0.026716	0.72867
novel_circ_0003800		novel_circ_0003800	3.36994	0	3.487	0.048825	0.8137		novel_circ_0004184	64.3566	26.4543	1.2435	0.035353	0.75033		novel_circ_0005128	6.92148	0	4.7314	0.0041283	0.75803		novel_circ_0003494	526.893	180.546	1.5115	0.001959	0.72867
novel_circ_0004259		novel_circ_0004259	6.35231	0	4.5251	0.006233	0.8137		novel_circ_0006963	5.40086	0	4.1258	0.015656	0.75033		novel_circ_0006162	4.48463	0	3.9329	0.024754	0.75803		novel_circ_0004184	68.9653	28.19	1.2755	0.021698	0.72867
novel_circ_0004928		novel_circ_0004928	4.03815	0	3.5897	0.041722	0.8137		novel_circ_0006964	35.802	6.73163	2.3058	0.0023828	0.75033		novel_circ_0006963	5.18347	0	4.0806	0.018696	0.75803		novel_circ_0004201	5.04601	0	4.1782	0.013333	0.72867
novel_circ_0006883		novel_circ_0006883	4.25138	0	3.5348	0.046622	0.8137									novel_circ_0006964	34.3264	11.0236	1.5475	0.04442	0.75803		novel_circ_0004821	4.0166	0	3.8355	0.026705	0.72867
novel_circ_0000173																							novel_circ_0004890	4.00587	0	3.7064	0.033439	0.72867
novel_circ_0001071																							novel_circ_0005144	3.78853	0	3.7975	0.027747	0.72867
novel_circ_0001243																							novel_circ_0005254	3.47327	0	3.7048	0.032623	0.72867
novel_circ_0001914																							novel_circ_0005497	3.45357	0	3.503	0.046647	0.72867
novel_circ_0001917																							novel_circ_0005591	3.58551	0	3.6589	0.036262	0.72867
novel_circ_0002061																							novel_circ_0005815	3.86014	0	3.7518	0.031155	0.72867
novel_circ_0003215																							novel_circ_0006424	13.6829	1.85577	2.5548	0.017839	0.72867
novel_circ_0003376																							novel_circ_0006508	4.84298	0	4.2281	0.011919	0.72867
novel_circ_0004074																							novel_circ_0006964	39.3148	8.79229	2.0403	0.0077566	0.72867
novel_circ_0004184																							novel_circ_0007194	20.1493	6.17014	1.6548	0.039725	0.72867
novel_circ_0006963																							novel_circ_0007207	4.63461	0	3.9082	0.02344	0.72867
novel_circ_0006964
novel_circ_0001087
novel_circ_0001430
novel_circ_0001482
novel_circ_0001881
novel_circ_0002055
novel_circ_0003620
novel_circ_0004121
novel_circ_0004452
novel_circ_0004668
novel_circ_0004966
novel_circ_0005128
novel_circ_0006162
novel_circ_0000311
novel_circ_0000627
novel_circ_0001830
novel_circ_0002036
novel_circ_0002379
novel_circ_0002869
novel_circ_0003421
novel_circ_0003494
novel_circ_0004201
novel_circ_0004821
novel_circ_0004890
novel_circ_0005144
novel_circ_0005254
novel_circ_0005497
novel_circ_0005591
novel_circ_0005815
novel_circ_0006424
novel_circ_0006508
novel_circ_0007194
novel_circ_0007207
