# Supplementary material for: Revealing New Landscape of Turbot (Scophthalmus maximus) Spleen Infected with Aeromonas salmonicida through Immune Related circRNA-miRNA-mRNA Axis
Source: Biology (Basel). 2021 Jul 6;10(7):626. doi: 10.3390/biology10070626 (PMC8301059; doi:10.3390/biology10070626)
Supplement: Supplementary file 1 [file biology-10-00626-s001.zip › biology-1237292-supplementary/Manuscript-supplementary/í∙Supplementary Table 4 circRNA-miRNA.xlsx]

## Sheet: Sheet1
circRNA-miRNA pairs				circRNA	miRNA			miRNA target mRNA					mRNA_id	Official_Symbol	Description
novel_circ_0002735	dre-miR-15b-5p			novel_circ_0000370	dre-miR-15a-5p			dre-miR-15b-5p	014097T1				014097T1	SMAX5B_014097	putative interleukin-20-like
novel_circ_0003361	dre-miR-138-2-3p			novel_circ_0000606	dre-miR-15b-5p			dre-miR-138-2-3p	021634T1				021634T1	SMAX5B_021634	Interleukin 8
novel_circ_0006006	dre-miR-138-5p			novel_circ_0000751	dre-miR-16a			dre-miR-138-5p	005929T1				005929T1	SMAX5B_005929	Interferon regulatory factor-4
novel_circ_0002188	dre-miR-133a-3p			novel_circ_0000767	dre-miR-16b			dre-miR-133a-3p	019038T1				019038T1	SMAX5B_019038	putative c-X-C motif chemokine 14-like
novel_circ_0002188	dre-miR-133b-3p			novel_circ_0000930	dre-miR-16c-5p			dre-miR-133b-3p	013554T1				013554T1	SMAX5B_013554	Tumor necrosis factor beta
novel_circ_0002683	dre-miR-138-2-3p			novel_circ_0001032	dre-miR-457a			dre-let-7a	000683T1				000004T1	SMAX5B_000004	putative adenylate kinase 7-like
novel_circ_0001688	dre-miR-138-2-3p			novel_circ_0001600	dre-miR-457b-5p			dre-let-7a	000780T1				000006T1	SMAX5B_000006	Serine/threonine-protein kinase D
novel_circ_0001600	dre-miR-138-2-3p			novel_circ_0001712	dre-miR-724			dre-let-7a	001615T1				000007T1	SMAX5B_000007	Splicing factor arginine/serine-rich 5
novel_circ_0003800	dre-miR-138-2-3p			novel_circ_0001732	dre-miR-204-3p			dre-let-7a	003124T1				000009T1	SMAX5B_000009	putative protein CASC5 isoform 3||putative protein CASC5||putative protein CASC5 isoform 2
novel_circ_0006815	dre-miR-138-2-3p			novel_circ_0001807	dre-miR-219-5p			dre-let-7a	005963T1				000009T2	SMAX5B_000009	putative protein CASC5 isoform 3||putative protein CASC5||putative protein CASC5 isoform 2
novel_circ_0005328	dre-miR-138-2-3p			novel_circ_0002008	dre-miR-29b			dre-let-7a	006524T2				000010T1	SMAX5B_000010	putative disks large-associated protein 2-like
novel_circ_0000606	dre-miR-138-2-3p			novel_circ_0002384	dre-miR-29a			dre-let-7a	007421T1				000012T1	SMAX5B_000012	putative solute carrier family 35 member D3
novel_circ_0007194	dre-miR-138-2-3p			novel_circ_0002585	dre-miR-1306			dre-let-7a	007421T2				000014T1	SMAX5B_000014	putative 5'-nucleotidase-like||putative 5'-nucleotidase-like isoform 2
novel_circ_0006200	dre-miR-138-2-3p			novel_circ_0002625	dre-miR-138-2-3p			dre-let-7a	007421T3				000014T2	SMAX5B_000014	putative 5'-nucleotidase-like||putative 5'-nucleotidase-like isoform 2
novel_circ_0001917	dre-miR-138-2-3p			novel_circ_0002735	dre-miR-29b3-3p			dre-let-7a	007738T1				000017T1	SMAX5B_000017	putative transcription cofactor vestigial-like protein 2
novel_circ_0004852	dre-miR-138-2-3p			novel_circ_0002815	dre-miR-133a-2-5p			dre-let-7a	008788T1				000022T1	SMAX5B_000022	putative MAGUK p55 subfamily member 5
novel_circ_0007058	dre-miR-138-2-3p			novel_circ_0002975	dre-miR-133a-5p			dre-let-7a	009851T1				000026T1	SMAX5B_000026	Gap junction protein
novel_circ_0007268	dre-miR-138-2-3p			novel_circ_0003095	dre-miR-205-5p			dre-let-7a	011680T1				000029T1	SMAX5B_000029	Hypothetical protein
novel_circ_0007106	dre-miR-138-2-3p			novel_circ_0003592	dre-miR-455-3p			dre-let-7a	011694T4				000030T1	SMAX5B_000030	Hypothetical protein
novel_circ_0003592	dre-miR-138-2-3p			novel_circ_0003800	dre-miR-735-3p			dre-let-7a	014049T1				000032T1	SMAX5B_000032	putative cation-independent mannose-6-phosphate receptor
novel_circ_0002735	dre-miR-1306			novel_circ_0004259	dre-miR-124-5p			dre-let-7a	015425T1				000034T1	SMAX5B_000034	putative nesprin-2-like
novel_circ_0003379	dre-miR-1306			novel_circ_0004928	dre-miR-124-4-5p			dre-let-7a	015802T1				000038T1	SMAX5B_000038	putative peroxisomal biogenesis factor 7
novel_circ_0002061	dre-miR-1306			novel_circ_0004995	dre-miR-124-6-5p			dre-let-7a	017136T1				000039T1	SMAX5B_000039	putative protein FAM184A
novel_circ_0005462	dre-miR-1306			novel_circ_0005080	dre-miR-145-5p			dre-let-7a	017144T1				000044T1	SMAX5B_000044	putative high choriolytic enzyme 1-like isoform 2||putative high choriolytic enzyme 1-like
novel_circ_0000173	dre-miR-1306			novel_circ_0005462	dre-miR-301b-5p			dre-let-7a	017414T1				000047T1	SMAX5B_000047	Cleavage and polyadenylation specificity factor subunit 2
novel_circ_0001830	dre-miR-1306			novel_circ_0005673	dre-miR-727-3p			dre-let-7a	017480T1				000048T1	SMAX5B_000048	putative microtubule-associated protein RP/EB family member 3
novel_circ_0002771	dre-miR-1306			novel_circ_0006815	dre-miR-2185-5p			dre-let-7a	017480T4				000050T1	SMAX5B_000050	putative protein FAM89A-like
novel_circ_0002996	dre-miR-1306			novel_circ_0006883	dre-miR-181b-3-3p			dre-let-7a	018378T1				000052T1	SMAX5B_000052	Hypothetical protein
novel_circ_0001914	dre-miR-1306			novel_circ_0000173	dre-miR-181d-3p			dre-let-7a	019242T1				000057T1	SMAX5B_000057	putative NADH dehydrogenase
novel_circ_0005128	dre-miR-1306			novel_circ_0000189	dre-miR-182-5p			dre-let-7a	020346T1				000060T1	SMAX5B_000060	putative N-acetyltransferase ESCO2-like
novel_circ_0001087	dre-miR-1306			novel_circ_0000208	dre-miR-217			dre-let-7a	022238T1				000062T1	SMAX5B_000062	Hypothetical protein
novel_circ_0000606	dre-miR-1306			novel_circ_0000498	dre-miR-17a-3p			dre-let-7b	000069T1				000065T1	SMAX5B_000065	putative protein max-like
novel_circ_0005254	dre-miR-1306			novel_circ_0000949	dre-miR-17a-2-3p			dre-let-7b	000349T1				000066T1	SMAX5B_000066	putative meiosis-specific protein MEI4-like
novel_circ_0002055	dre-miR-1306			novel_circ_0001071	dre-miR-20a-3p			dre-let-7b	000531T1				000067T1	SMAX5B_000067	Alpha-(1-6)-fucosyltransferase
novel_circ_0003918	dre-miR-1306			novel_circ_0001088	dre-miR-22a-5p			dre-let-7b	000602T1				000069T1	SMAX5B_000069	Transcription factor AP-2-delta
novel_circ_0001032	dre-miR-1306			novel_circ_0001243	dre-miR-22b-5p			dre-let-7b	000665T1				000071T1	SMAX5B_000071	Hypothetical protein
novel_circ_0006006	dre-miR-455-3p			novel_circ_0001574	dre-miR-107a-5p			dre-let-7b	000683T1				000072T1	SMAX5B_000072	Hypothetical protein
novel_circ_0001034	dre-miR-455-3p			novel_circ_0001612	dre-miR-150			dre-let-7b	000780T1				000076T1	SMAX5B_000076	putative bifunctional protein GlmU-like
novel_circ_0003376	dre-miR-455-3p			novel_circ_0001914	dre-miR-193a-3p			dre-let-7b	000944T1				000083T1	SMAX5B_000083	putative ER membrane protein complex subunit 7||putative ER membrane protein complex subunit 7 isoform 2
novel_circ_0003376	dre-miR-455-3p			novel_circ_0001917	dre-miR-193b-3p			dre-let-7b	001088T1				000083T2	SMAX5B_000083	putative ER membrane protein complex subunit 7||putative ER membrane protein complex subunit 7 isoform 2
novel_circ_0002771	dre-miR-455-3p			novel_circ_0002061	dre-miR-1788-5p			dre-let-7b	001088T2				000084T1	SMAX5B_000084	putative homeobox protein Nkx-2.2a-like
novel_circ_0004951	dre-miR-455-3p			novel_circ_0002223	dre-miR-23a-3-5p			dre-let-7b	001217T1				000085T2	SMAX5B_000085	putative 3'(2')-5'-bisphosphate nucleotidase 1 isoform 2||putative 3'(2')-5'-bisphosphate nucleotidase 1
novel_circ_0000137	dre-miR-455-3p			novel_circ_0002683	dre-miR-145-3p			dre-let-7b	001218T1				000088T1	SMAX5B_000088	putative tripartite motif-containing protein 67-like
novel_circ_0005515	dre-miR-455-3p			novel_circ_0002771	dre-miR-148			dre-let-7b	001284T1				000093T1	SMAX5B_000093	putative afadin
novel_circ_0000311	dre-miR-455-3p			novel_circ_0003147	dre-miR-152			dre-let-7b	001862T1				000095T1	SMAX5B_000095	putative AN1-type zinc finger protein 3-like
novel_circ_0005328	dre-miR-455-3p			novel_circ_0003215	dre-miR-456			dre-let-7b	001868T1				000096T1	SMAX5B_000096	putative dystrobrevin beta-like
novel_circ_0000767	dre-miR-455-3p			novel_circ_0003361	dre-miR-489			dre-let-7b	001875T1				000100T1	SMAX5B_000100	Hypothetical protein
novel_circ_0000767	dre-miR-455-3p			novel_circ_0003376	dre-miR-15c			dre-let-7b	001964T1				000101T1	SMAX5B_000101	Cannabinoid receptor type 1A
novel_circ_0006436	dre-miR-455-3p			novel_circ_0003379	dre-miR-2186			dre-let-7b	002028T1				000109T1	SMAX5B_000109	putative urocortin
novel_circ_0002735	dre-miR-214			novel_circ_0004074	dre-miR-210-5p			dre-let-7b	002059T1				000115T1	SMAX5B_000115	putative zinc finger protein 512
novel_circ_0006006	dre-miR-29b			novel_circ_0004184	dre-miR-20b-3p			dre-let-7b	002364T1				000117T1	SMAX5B_000117	Polypeptide N-acetylgalactosaminyltransferase
novel_circ_0006006	dre-miR-29a			novel_circ_0005515	dre-miR-140-3p			dre-let-7b	002414T1				000118T1	SMAX5B_000118	putative lymphokine-activated killer T-cell-originated protein kinase
novel_circ_0006006	dre-miR-29b3-3p			novel_circ_0005853	dre-miR-1388-3p			dre-let-7b	002739T1				000120T1	SMAX5B_000120	Hypothetical protein
novel_circ_0002188	dre-miR-214			novel_circ_0006963	dre-miR-2198			dre-let-7b	003124T1				000121T1	SMAX5B_000121	Hypothetical protein
novel_circ_0001088	dre-miR-29b			novel_circ_0006964	dre-miR-2188-3p			dre-let-7b	003640T1				000122T1	SMAX5B_000122	putative receptor-type tyrosine-protein phosphatase kappa
novel_circ_0001088	dre-miR-29a			novel_circ_0007058	dre-miR-9-5p			dre-let-7b	003681T2				000123T1	SMAX5B_000123	hypothetical protein
novel_circ_0001088	dre-miR-29b3-3p			novel_circ_0001034	dre-miR-26a-2-3p			dre-let-7b	003919T1				000124T1	SMAX5B_000124	putative mucin-5B-like
novel_circ_0002033	dre-miR-214			novel_circ_0001087	dre-miR-430a-5p			dre-let-7b	004003T1				000126T1	SMAX5B_000126	putative 12-(S)-hydroxy-5-8-10-14-eicosatetraenoic acid receptor
novel_circ_0005017	dre-miR-214			novel_circ_0001430	dre-miR-430a-4-5p			dre-let-7b	004506T1				000130T1	SMAX5B_000130	putative tripartite motif-containing protein 54
novel_circ_0005017	dre-miR-138-5p			novel_circ_0001482	dre-miR-430a-11-5p			dre-let-7b	004798T1				000138T1	SMAX5B_000138	putative hydroxycarboxylic acid receptor 2-like
novel_circ_0005462	dre-miR-214			novel_circ_0001557	dre-miR-430a-12-5p			dre-let-7b	005071T1				000142T1	SMAX5B_000142	putative dihydroxyacetone phosphate acyltransferase
novel_circ_0000173	dre-miR-214			novel_circ_0001688	dre-miR-430a-13-5p			dre-let-7b	005139T1				000143T1	SMAX5B_000143	putative clusterin
novel_circ_0005462	dre-miR-214			novel_circ_0001923	dre-miR-430a-14-5p			dre-let-7b	005165T1				000144T1	SMAX5B_000144	putative CMP-sialic acid transporter
novel_circ_0005462	dre-miR-29b			novel_circ_0002033	dre-miR-430a-15-5p			dre-let-7b	005166T1				000146T1	SMAX5B_000146	Hypothetical protein
novel_circ_0005462	dre-miR-29a			novel_circ_0002055	dre-miR-430a-16-5p			dre-let-7b	005168T1				000147T1	SMAX5B_000147	putative brain-enriched guanylate kinase-associated protein-like
novel_circ_0005462	dre-miR-29b3-3p			novel_circ_0002604	dre-miR-430a-17-5p			dre-let-7b	005314T1				000148T1	SMAX5B_000148	hypothetical protein
novel_circ_0000189	dre-miR-29b			novel_circ_0002987	dre-miR-430i-5p			dre-let-7b	005327T1				000155T1	SMAX5B_000155	Hypothetical protein
novel_circ_0000189	dre-miR-29a			novel_circ_0002996	dre-miR-2191			dre-let-7b	005525T1				000160T1	SMAX5B_000160	MADF DNA bdg domain containing protein
novel_circ_0000189	dre-miR-29b3-3p			novel_circ_0003303	dre-miR-7b			dre-let-7b	005575T1				000162T1	SMAX5B_000162	selenoprotein L
novel_circ_0002223	dre-miR-29b			novel_circ_0003620	dre-miR-7a			dre-let-7b	005789T1				000164T1	SMAX5B_000164	putative sodium/bile acid cotransporter-like
novel_circ_0002223	dre-miR-29a			novel_circ_0003798	dre-miR-1388-5p			dre-let-7b	005944T1				000166T1	SMAX5B_000166	putative 6.8 kDa mitochondrial proteolipid||putative 6.8 kDa mitochondrial proteolipid isoform 3||putative 6.8 kDa mitochondrial proteolipid isoform 2
novel_circ_0002223	dre-miR-29b3-3p			novel_circ_0003918	dre-miR-34a			dre-let-7b	005962T1				000166T3	SMAX5B_000166	putative 6.8 kDa mitochondrial proteolipid||putative 6.8 kDa mitochondrial proteolipid isoform 3||putative 6.8 kDa mitochondrial proteolipid isoform 2
novel_circ_0000189	dre-miR-29b			novel_circ_0004121	dre-miR-103			dre-let-7b	005963T1				000167T1	SMAX5B_000167	putative cell death regulator Aven
novel_circ_0000189	dre-miR-29a			novel_circ_0004452	dre-miR-107a-3p			dre-let-7b	006524T2				000172T1	SMAX5B_000172	Hypothetical protein
novel_circ_0000189	dre-miR-29b3-3p			novel_circ_0004668	dre-miR-122			dre-let-7b	007063T1				000180T1	SMAX5B_000180	putative tudor domain-containing protein 15-like
novel_circ_0002223	dre-miR-29b			novel_circ_0004852	dre-miR-132-5p			dre-let-7b	007157T1				000183T1	SMAX5B_000183	ERbeta N multi-domain protein
novel_circ_0002223	dre-miR-29a			novel_circ_0004951	dre-miR-219-3p			dre-let-7b	007421T1				000185T1	SMAX5B_000185	putative interphotoreceptor matrix proteoglycan 2-like
novel_circ_0002223	dre-miR-29b3-3p			novel_circ_0005017	dre-miR-34c-5p			dre-let-7b	007421T2				000190T1	SMAX5B_000190	Hypothetical protein
novel_circ_0005462	dre-miR-29b			novel_circ_0005128	dre-miR-107b			dre-let-7b	007421T3				000192T1	SMAX5B_000192	putative arginine--tRNA ligase mitochondrial isoform 3||putative arginine--tRNA ligase mitochondrial isoform 2||putative arginine--tRNA ligase mitochondrial
novel_circ_0005462	dre-miR-29a			novel_circ_0005297	dre-miR-133c-5p			dre-let-7b	007468T1				000192T2	SMAX5B_000192	putative arginine--tRNA ligase mitochondrial isoform 3||putative arginine--tRNA ligase mitochondrial isoform 2||putative arginine--tRNA ligase mitochondrial
novel_circ_0005462	dre-miR-29b3-3p			novel_circ_0005328	dre-miR-214			dre-let-7b	007468T2				000192T3	SMAX5B_000192	putative arginine--tRNA ligase mitochondrial isoform 3||putative arginine--tRNA ligase mitochondrial isoform 2||putative arginine--tRNA ligase mitochondrial
novel_circ_0004995	dre-miR-29b			novel_circ_0006162	dre-miR-221-5p			dre-let-7b	007468T3				000193T1	SMAX5B_000193	putative mitochondrial peptide methionine sulfoxide reductase-like
novel_circ_0004995	dre-miR-29a			novel_circ_0007106	dre-miR-124-3p			dre-let-7b	007468T4				000196T1	SMAX5B_000196	Hypothetical protein
novel_circ_0004995	dre-miR-29b3-3p			novel_circ_0007268	dre-miR-31			dre-let-7b	008036T1				000204T1	SMAX5B_000204	putative zinc finger protein 512
novel_circ_0004995	dre-miR-29b			novel_circ_0007296	dre-miR-187			dre-let-7b	008114T1				000205T1	SMAX5B_000205	putative neurofilament heavy polypeptide-like
novel_circ_0004995	dre-miR-29a			novel_circ_0000137	dre-miR-17a-5p			dre-let-7b	008246T1				000209T1	SMAX5B_000209	putative peroxisomal biogenesis factor 3
novel_circ_0004995	dre-miR-29b3-3p			novel_circ_0000311	dre-miR-20b-5p			dre-let-7b	008263T1				000212T1	SMAX5B_000212	plg wu:fb70e09||plg wu:fb70e09 isoform 2||plg wu:fb70e09 isoform 3||plg wu:fb70e09 isoform 4
novel_circ_0001830	dre-miR-214			novel_circ_0000468	dre-miR-20a-5p			dre-let-7b	008264T1				000214T1	SMAX5B_000214	putative gremlin-1-like
novel_circ_0001430	dre-miR-138-5p			novel_circ_0000623	dre-miR-25-5p			dre-let-7b	008427T1				000215T1	SMAX5B_000215	putative protein FAM184A-like
novel_circ_0002771	dre-miR-214			novel_circ_0000627	dre-miR-93			dre-let-7b	008452T1				000216T1	SMAX5B_000216	putative rho GTPase-activating protein 11B
novel_circ_0006815	dre-miR-138-5p			novel_circ_0001830	dre-miR-128-3p			dre-let-7b	008491T1				000219T1	SMAX5B_000219	putative meiosis-specific protein MEI4-like
novel_circ_0004821	dre-miR-138-5p			novel_circ_0002036	dre-miR-2184			dre-let-7b	008562T1				000223T1	SMAX5B_000223	Hypothetical protein
novel_circ_0001087	dre-miR-138-5p			novel_circ_0002188	dre-miR-7149-3p			dre-let-7b	008631T1				000228T1	SMAX5B_000228	Hypothetical protein
novel_circ_0000606	dre-miR-29b			novel_circ_0002379	dre-miR-24			dre-let-7b	008656T1				000230T1	SMAX5B_000230	putative metal transporter CNNM4-like
novel_circ_0000606	dre-miR-29a			novel_circ_0002869	dre-miR-204-2-3p			dre-let-7b	008991T1				000233T1	SMAX5B_000233	putative protein transport protein Sec24C-like
novel_circ_0000606	dre-miR-29b3-3p			novel_circ_0003053	dre-miR-24b-3p			dre-let-7b	009088T2				000240T1	SMAX5B_000240	Hypothetical protein
novel_circ_0005297	dre-miR-214			novel_circ_0003421	dre-miR-7145			dre-let-7b	009088T3				000242T1	SMAX5B_000242	Interleukin 1 beta protein
novel_circ_0000208	dre-miR-138-5p			novel_circ_0003494	dre-miR-7132-3p			dre-let-7b	009088T4				000245T1	SMAX5B_000245	Hypothetical protein
novel_circ_0004121	dre-miR-138-5p			novel_circ_0004201	dre-miR-30a-5p			dre-let-7b	009122T1				000247T1	SMAX5B_000247	putative serine/threonine-protein kinase VRK1
novel_circ_0006436	dre-miR-138-5p			novel_circ_0004821	dre-miR-30b			dre-let-7b	009846T1				000248T1	SMAX5B_000248	Hypothetical protein
novel_circ_0004668	dre-miR-214			novel_circ_0004890	dre-miR-30c-5p			dre-let-7b	010203T1				000250T1	SMAX5B_000250	putative adenylate kinase 7
novel_circ_0001612	dre-miR-138-5p			novel_circ_0005087	dre-miR-30d			dre-let-7b	010320T1				000253T1	SMAX5B_000253	Hypothetical protein
novel_circ_0001923	dre-miR-138-5p			novel_circ_0005144	dre-miR-30e-5p			dre-let-7b	010426T1				000264T1	SMAX5B_000264	putative cannabinoid receptor type 1B-like
novel_circ_0002735	dre-miR-34a			novel_circ_0005254	dre-miR-153b-3p			dre-let-7b	010591T1				000265T1	SMAX5B_000265	putative ena/VASP-like protein-like
novel_circ_0002735	dre-miR-34c-5p			novel_circ_0005387	dre-miR-153a-3p			dre-let-7b	010950T1				000269T1	SMAX5B_000269	putative leucine-rich repeat-containing protein 9-like
novel_circ_0002735	dre-miR-15a-5p			novel_circ_0005399	dre-miR-153c-3p			dre-let-7b	011057T1				000273T1	SMAX5B_000273	putative mutS protein -like 4
novel_circ_0002735	dre-miR-16a			novel_circ_0005497	dre-miR-193b-5p			dre-let-7b	011680T1				000274T1	SMAX5B_000274	putative bcl-2-modifying factor-like
novel_circ_0002735	dre-miR-16b			novel_circ_0005591	dre-miR-727-5p			dre-let-7b	011775T1				000277T2	SMAX5B_000277	putative parkin coregulated protein||putative parkin coregulated protein isoform 2
novel_circ_0002735	dre-miR-16c-5p			novel_circ_0005815	dre-miR-2196			dre-let-7b	011883T1				000293T1	SMAX5B_000293	putative charged multivesicular body protein 3||putative charged multivesicular body protein 3 isoform 2||putative charged multivesicular body protein 3 isoform 3
novel_circ_0002735	dre-miR-457a			novel_circ_0006006	dre-miR-132-3p			dre-let-7b	012063T1				000293T2	SMAX5B_000293	putative charged multivesicular body protein 3||putative charged multivesicular body protein 3 isoform 2||putative charged multivesicular body protein 3 isoform 3
novel_circ_0002735	dre-miR-457b-5p			novel_circ_0006200	dre-miR-212			dre-let-7b	012063T2				000293T3	SMAX5B_000293	putative charged multivesicular body protein 3||putative charged multivesicular body protein 3 isoform 2||putative charged multivesicular body protein 3 isoform 3
novel_circ_0004184	dre-miR-34a			novel_circ_0006424	dre-miR-730			dre-let-7b	012211T1				000298T1	SMAX5B_000298	putative protein delta -like 1
novel_circ_0004184	dre-miR-34c-5p			novel_circ_0006436	dre-miR-212-3p			dre-let-7b	012448T1				000299T1	SMAX5B_000299	NK-lysin-like protein
novel_circ_0003361	dre-miR-210-5p			novel_circ_0006508	dre-miR-732			dre-let-7b	012535T1				000306T1	SMAX5B_000306	putative protein-L-isoaspartate(D-aspartate) O-methyltransferase-like||putative protein-L-isoaspartate(D-aspartate) O-methyltransferase-like isoform 2||putative protein-L-isoaspartate(D-aspartate) O-methyltransferase-like isoform 3
novel_circ_0003361	dre-miR-107a-5p			novel_circ_0007194	dre-miR-22a-3p			dre-let-7b	012542T1				000306T2	SMAX5B_000306	putative protein-L-isoaspartate(D-aspartate) O-methyltransferase-like||putative protein-L-isoaspartate(D-aspartate) O-methyltransferase-like isoform 2||putative protein-L-isoaspartate(D-aspartate) O-methyltransferase-like isoform 3
novel_circ_0001243	dre-miR-17a-3p			novel_circ_0007207	dre-miR-22b-3p			dre-let-7b	012638T1				000308T1	SMAX5B_000308	putative latent-transforming growth factor beta-binding protein 2
novel_circ_0001243	dre-miR-17a-2-3p				dre-miR-1788-3p			dre-let-7b	012798T1				000309T1	SMAX5B_000309	putative TMF-regulated nuclear protein 1
novel_circ_0001243	dre-miR-20a-3p				dre-miR-128-5p			dre-let-7b	012881T1				000310T1	SMAX5B_000310	putative bromo adjacent -likey domain-containing 1 protein
novel_circ_0001243	dre-miR-128-3p				dre-miR-363-5p			dre-let-7b	012962T1				000314T1	SMAX5B_000314	Hypothetical protein
novel_circ_0001243	dre-miR-17a-3p				dre-miR-128-3-5p			dre-let-7b	012967T1				000316T1	SMAX5B_000316	putative membrane-bound O-acyltransferase domain-containing protein 2-like
novel_circ_0001243	dre-miR-17a-2-3p				dre-miR-301c-5p			dre-let-7b	012987T1				000322T1	SMAX5B_000322	Purple acid phosphatase isoform 3||Purple acid phosphatase isoform 2||Purple acid phosphatase
novel_circ_0001243	dre-miR-20a-3p				dre-miR-183-5p			dre-let-7b	013145T1				000322T2	SMAX5B_000322	Purple acid phosphatase isoform 3||Purple acid phosphatase isoform 2||Purple acid phosphatase
novel_circ_0001243	dre-miR-128-3p				dre-miR-203a-5p			dre-let-7b	013322T1				000322T3	SMAX5B_000322	Purple acid phosphatase isoform 3||Purple acid phosphatase isoform 2||Purple acid phosphatase
novel_circ_0006006	dre-miR-17a-3p				dre-miR-92b-5p			dre-let-7b	013708T1				000324T1	SMAX5B_000324	putative protein dispatched -like 2
novel_circ_0006006	dre-miR-17a-2-3p				dre-miR-138-5p			dre-let-7b	013712T1				000330T1	SMAX5B_000330	putative protein ELYS-like
novel_circ_0006006	dre-miR-20a-3p				dre-miR-34b			dre-let-7b	013946T1				000333T1	SMAX5B_000333	DUF4594 domain containing protein
novel_circ_0001688	dre-miR-34a				dre-miR-140-5p			dre-let-7b	013946T2				000340T1	SMAX5B_000340	Protein phosphatase type 2C alpha 2
novel_circ_0001688	dre-miR-34c-5p				dre-miR-203b-5p			dre-let-7b	014043T1				000342T1	SMAX5B_000342	putative lateral signaling target protein 2 -like
novel_circ_0001688	dre-miR-34a				dre-miR-499-3p			dre-let-7b	014121T1				000343T1	SMAX5B_000343	Integrin beta 1 binding protein 1
novel_circ_0001688	dre-miR-34c-5p				dre-miR-23b-5p			dre-let-7b	014137T1				000346T1	SMAX5B_000346	putative ubiquinone biosynthesis monooxygenase COQ6
novel_circ_0001688	dre-miR-107a-5p				dre-miR-199-5p			dre-let-7b	014520T1				000347T1	SMAX5B_000347	Non-specific serine/threonine protein kinase
novel_circ_0001688	dre-miR-107a-5p				dre-miR-181a-3p			dre-let-7b	014698T1				000348T1	SMAX5B_000348	putative protein max-like
novel_circ_0004259	dre-miR-15a-5p				dre-miR-135b-5p			dre-let-7b	014714T1				000349T1	SMAX5B_000349	putative cation transport regulator-like protein 1
novel_circ_0004259	dre-miR-15b-5p				dre-miR-181a-2-3p			dre-let-7b	014793T1				000355T1	SMAX5B_000355	Protein Z-dependent protease inhibitor isoform 3||Protein Z-dependent protease inhibitor||Protein Z-dependent protease inhibitor isoform 2
novel_circ_0004259	dre-miR-16a				dre-miR-212-5p			dre-let-7b	014892T1				000355T3	SMAX5B_000355	Protein Z-dependent protease inhibitor isoform 3||Protein Z-dependent protease inhibitor||Protein Z-dependent protease inhibitor isoform 2
novel_circ_0004259	dre-miR-16b				dre-miR-181a-4-3p			dre-let-7b	014976T1				000356T1	SMAX5B_000356	putative heat shock 70 kDa protein 4L
novel_circ_0004259	dre-miR-16c-5p				dre-miR-181a-3-3p			dre-let-7b	015071T1				000359T1	SMAX5B_000359	putative iron-sulfur cluster assembly 2 -like mitochondrial||putative iron-sulfur cluster assembly 2 -like mitochondrial isoform 2
novel_circ_0004259	dre-miR-457a				dre-miR-181a-5-3p			dre-let-7b	015455T1				000359T2	SMAX5B_000359	putative iron-sulfur cluster assembly 2 -like mitochondrial||putative iron-sulfur cluster assembly 2 -like mitochondrial isoform 2
novel_circ_0004259	dre-miR-457b-5p				dre-miR-204-3-3p			dre-let-7b	015466T1				000360T1	SMAX5B_000360	putative WD repeat-containing protein 25
novel_circ_0004259	dre-miR-17a-3p				dre-miR-1			dre-let-7b	015604T1				000361T1	SMAX5B_000361	putative regulator of G-protein signaling 6-like
novel_circ_0004259	dre-miR-17a-2-3p				dre-miR-19d-5p			dre-let-7b	015604T2				000362T1	SMAX5B_000362	putative platelet-activating factor receptor
novel_circ_0004259	dre-miR-20a-3p				dre-miR-206-3p			dre-let-7b	015802T1				000367T1	SMAX5B_000367	putative interphotoreceptor matrix proteoglycan 2-like
novel_circ_0004259	dre-miR-128-3p				dre-miR-733			dre-let-7b	015967T1				000368T1	SMAX5B_000368	Iodothyronine deiodinase
novel_circ_0002061	dre-miR-128-3p				dre-miR-735-5p			dre-let-7b	015973T1				000370T1	SMAX5B_000370	putative serine/threonine-protein kinase PLK4
novel_circ_0002061	dre-miR-128-3p				dre-miR-196a-5p			dre-let-7b	015986T1				000375T1	SMAX5B_000375	putative solute carrier family 35 member F4
novel_circ_0001088	dre-miR-15a-5p				dre-miR-23a-3p			dre-let-7b	016120T1				000376T1	SMAX5B_000376	putative platelet-activating factor receptor
novel_circ_0001088	dre-miR-15b-5p				dre-miR-23b			dre-let-7b	016438T1				000380T1	SMAX5B_000380	Hypothetical protein
novel_circ_0001088	dre-miR-16a				dre-miR-141-3p			dre-let-7b	016626T1				000384T1	SMAX5B_000384	putative acyl-CoA-binding domain-containing protein 4-like
novel_circ_0001088	dre-miR-16b				dre-miR-196b			dre-let-7b	016894T1				000386T1	SMAX5B_000386	putative ALK tyrosine kinase receptor-like
novel_circ_0001088	dre-miR-16c-5p				dre-miR-200a-3p			dre-let-7b	017042T1				000389T1	SMAX5B_000389	putative fibroblast growth factor receptor-like 1-like
novel_circ_0001088	dre-miR-457a				dre-miR-218a			dre-let-7b	017136T1				000391T1	SMAX5B_000391	putative E3 ubiquitin-protein ligase pellino -like 2
novel_circ_0001088	dre-miR-457b-5p				dre-miR-218b			dre-let-7b	017144T1				000392T1	SMAX5B_000392	putative transmembrane protein INAFM2
novel_circ_0001732	dre-miR-210-5p				dre-miR-731			dre-let-7b	017216T1				000393T1	SMAX5B_000393	putative cilia- and flagella-associated protein 99
novel_circ_0001732	dre-miR-210-5p				dre-miR-196c			dre-let-7b	017371T1				000395T1	SMAX5B_000395	putative leucine-rich repeat-containing protein 74A
novel_circ_0001732	dre-miR-210-5p				dre-miR-196d			dre-let-7b	017383T1				000404T1	SMAX5B_000404	Hypothetical protein
novel_circ_0002033	dre-miR-210-5p				dre-miR-23b-3p			dre-let-7b	017579T1				000405T1	SMAX5B_000405	putative IQ domain-containing protein C
novel_circ_0005017	dre-miR-15a-5p				dre-miR-7133-5p			dre-let-7b	017610T1				000411T1	SMAX5B_000411	putative DNA-binding protein inhibitor ID-2
novel_circ_0005017	dre-miR-15b-5p				dre-miR-125a			dre-let-7b	017689T1				000413T1	SMAX5B_000413	putative RNA polymerase II-associated protein 1
novel_circ_0005017	dre-miR-16a				dre-miR-125b-5p			dre-let-7b	018057T1				000415T1	SMAX5B_000415	putative inositol-tetrakisphosphate 1-kinase-like
novel_circ_0005017	dre-miR-16b				dre-miR-125b-2-3p			dre-let-7b	018186T1				000416T1	SMAX5B_000416	Homeobox protein SIX1
novel_circ_0005017	dre-miR-16c-5p				dre-miR-125c-5p			dre-let-7b	018378T1				000420T1	SMAX5B_000420	putative transforming growth factor beta-3
novel_circ_0005017	dre-miR-457a				dre-miR-2188-5p			dre-let-7b	018537T1				000423T1	SMAX5B_000423	Hypothetical protein
novel_circ_0005017	dre-miR-457b-5p				dre-miR-27a-3p			dre-let-7b	018638T1				000424T1	SMAX5B_000424	putative E3 ubiquitin-protein ligase RNF144A-A
novel_circ_0005017	dre-miR-2185-5p				dre-miR-27b-3p			dre-let-7b	018785T1				000425T1	SMAX5B_000425	putative neuroglobin-1-like
novel_circ_0000189	dre-miR-128-3p				dre-miR-27c-3p			dre-let-7b	018825T1				000426T1	SMAX5B_000426	putative ectonucleoside triphosphate diphosphohydrolase 5
novel_circ_0003376	dre-miR-17a-3p				dre-miR-27d			dre-let-7b	018840T1				000429T1	SMAX5B_000429	putative apoptosis-resistant E3 ubiquitin protein ligase 1
novel_circ_0003376	dre-miR-17a-2-3p				dre-miR-27e			dre-let-7b	018840T2				000436T1	SMAX5B_000436	putative connector enhancer of kinase suppressor of ras 1
novel_circ_0003376	dre-miR-20a-3p				dre-miR-181c-3p			dre-let-7b	018990T1				000437T1	SMAX5B_000437	putative serine/threonine-protein kinase Nek9
novel_circ_0000189	dre-miR-128-3p				dre-miR-222a-5p			dre-let-7b	019095T1				000439T1	SMAX5B_000439	Homeobox protein OTX2
novel_circ_0003376	dre-miR-17a-3p				dre-miR-19b-5p			dre-let-7b	019108T1				000445T1	SMAX5B_000445	Hypothetical protein
novel_circ_0003376	dre-miR-17a-2-3p				dre-miR-19c-5p			dre-let-7b	019335T1				000446T1	SMAX5B_000446	hypothetical protein
novel_circ_0003376	dre-miR-20a-3p				dre-miR-7146-5p			dre-let-7b	019830T1				000452T1	SMAX5B_000452	Hypothetical protein
novel_circ_0002585	dre-miR-34a				dre-miR-144-5p			dre-let-7b	019891T1				000455T1	SMAX5B_000455	putative tRNA (guanine(37)-N1)-methyltransferase||putative tRNA (guanine(37)-N1)-methyltransferase isoform 2
novel_circ_0002585	dre-miR-34c-5p				dre-miR-430c-5p			dre-let-7b	019941T1				000455T2	SMAX5B_000455	putative tRNA (guanine(37)-N1)-methyltransferase||putative tRNA (guanine(37)-N1)-methyltransferase isoform 2
novel_circ_0002585	dre-miR-15a-5p				dre-miR-202-3p			dre-let-7b	019976T1				000457T1	SMAX5B_000457	putative pecanex-like protein 4
novel_circ_0002585	dre-miR-15b-5p				dre-miR-139-3p			dre-let-7b	020157T1				000461T1	SMAX5B_000461	putative receptor expression-enhancing protein 1
novel_circ_0002585	dre-miR-16a				dre-miR-92a-5p			dre-let-7b	020421T1				000462T1	SMAX5B_000462	putative pleckstrin -likey domain-containing family G member 3-like
novel_circ_0002585	dre-miR-16b				dre-miR-92a-2-5p			dre-let-7b	020597T1				000465T1	SMAX5B_000465	Phosphoinositide phospholipase C
novel_circ_0002585	dre-miR-16c-5p				dre-miR-133b-5p			dre-let-7b	020926T2				000469T1	SMAX5B_000469	putative claudin-23-like
novel_circ_0002585	dre-miR-457a				dre-miR-15a-3p			dre-let-7b	020926T3				000478T1	SMAX5B_000478	putative zinc finger FYVE domain-containing protein 1-like
novel_circ_0002585	dre-miR-457b-5p				dre-miR-206-5p			dre-let-7b	020926T4				000481T1	SMAX5B_000481	putative arf-GAP with SH3 domain ANK repeat and PH domain-containing protein 2||putative arf-GAP with SH3 domain ANK repeat and PH domain-containing protein 2 isoform 2
novel_circ_0004995	dre-miR-210-5p				dre-miR-199-3-3p			dre-let-7b	021036T1				000482T1	SMAX5B_000482	putative ankyrin repeat and SOCS box protein 2-like
novel_circ_0004995	dre-miR-210-5p				dre-miR-210-3p			dre-let-7b	021146T1				000487T3	SMAX5B_000487	putative DNA mismatch repair protein Mlh3 isoform 3||putative DNA mismatch repair protein Mlh3 isoform 2||putative DNA mismatch repair protein Mlh3||putative DNA mismatch repair protein Mlh3 isoform 4
novel_circ_0001600	dre-miR-107a-5p				dre-miR-365			dre-let-7b	021269T1				000487T4	SMAX5B_000487	putative DNA mismatch repair protein Mlh3 isoform 3||putative DNA mismatch repair protein Mlh3 isoform 2||putative DNA mismatch repair protein Mlh3||putative DNA mismatch repair protein Mlh3 isoform 4
novel_circ_0001600	dre-miR-17a-3p				dre-miR-7146-3p			dre-let-7b	021392T1				000491T1	SMAX5B_000491	putative AP-5 complex subunit mu-1
novel_circ_0001600	dre-miR-17a-2-3p				dre-miR-338-5p			dre-let-7b	021471T1				000498T1	SMAX5B_000498	putative coiled-coil domain-containing protein 42 -like
novel_circ_0001600	dre-miR-20a-3p				dre-miR-204-5p			dre-let-7b	021788T1				000500T1	SMAX5B_000500	putative protein kintoun
novel_circ_0001430	dre-miR-2185-5p				dre-miR-125b-3-3p			dre-let-7b	022238T1				000502T1	SMAX5B_000502	putative arf-GAP with SH3 domain ANK repeat and PH domain-containing protein 3
novel_circ_0006815	dre-miR-34a				dre-miR-199-3p			dre-let-7b	022358T1				000504T1	SMAX5B_000504	putative protein FAM179B-like
novel_circ_0006815	dre-miR-34c-5p				dre-miR-135c			dre-let-7b	022408T1				000505T1	SMAX5B_000505	putative syncoilin
novel_circ_0006815	dre-miR-107a-5p				dre-miR-338			dre-let-7b	022410T1				000510T1	SMAX5B_000510	putative cytosolic 5'-nucleotidase 1A-like
novel_circ_0003494	dre-miR-210-5p				dre-miR-135a			dre-let-7b	022522T1				000511T1	SMAX5B_000511	Muscarinic acetylcholine receptor
novel_circ_0002771	dre-miR-15a-5p				dre-miR-3906			dre-let-7c-3p	015760T1				000513T1	SMAX5B_000513	putative intraflagellar transport protein 43 -like
novel_circ_0002771	dre-miR-15b-5p				dre-miR-338-3p			dre-let-7c-5p	000531T1				000516T1	SMAX5B_000516	putative paired box protein Pax-7-like
novel_circ_0002771	dre-miR-16a				dre-miR-202-5p			dre-let-7c-5p	000602T1				000521T1	SMAX5B_000521	putative voltage-gated potassium channel subunit beta-2
novel_circ_0002771	dre-miR-16b				dre-miR-460-3p			dre-let-7c-5p	000683T1				000523T1	SMAX5B_000523	putative serine/threonine-protein kinase 35-like
novel_circ_0002771	dre-miR-16c-5p				dre-miR-7132-5p			dre-let-7c-5p	000705T1				000524T1	SMAX5B_000524	putative Polycomb group protein ASXL1
novel_circ_0002771	dre-miR-457a				dre-miR-143			dre-let-7c-5p	000780T1				000529T1	SMAX5B_000529	Guanylin
novel_circ_0002771	dre-miR-457b-5p				dre-miR-723-5p			dre-let-7c-5p	000955T1				000530T1	SMAX5B_000530	Natriuretic peptide
novel_circ_0004951	dre-miR-15a-5p				dre-miR-430a-3p			dre-let-7c-5p	000955T2				000531T1	SMAX5B_000531	putative zinc finger protein PLAGL2-like
novel_circ_0004951	dre-miR-15b-5p				dre-miR-430b-3p			dre-let-7c-5p	000955T3				000533T1	SMAX5B_000533	putative TBC1 domain family member 25
novel_circ_0004951	dre-miR-16a				dre-miR-430c-3p			dre-let-7c-5p	000955T4				000538T1	SMAX5B_000538	Mitofusin-2
novel_circ_0004951	dre-miR-16b				dre-let-7a			dre-let-7c-5p	001088T2				000544T1	SMAX5B_000544	putative regulator of telomere elongation helicase 1
novel_circ_0004951	dre-miR-16c-5p				dre-let-7b			dre-let-7c-5p	001218T1				000546T1	SMAX5B_000546	putative solute carrier family 2 facilitated glucose transporter member 1-like
novel_circ_0004951	dre-miR-457a				dre-let-7c-5p			dre-let-7c-5p	001875T1				000550T1	SMAX5B_000550	putative G-protein coupled receptor 173
novel_circ_0004951	dre-miR-457b-5p				dre-let-7d-5p			dre-let-7c-5p	001964T1				000551T1	SMAX5B_000551	Serine/threonine-protein kinase 38
novel_circ_0006815	dre-miR-128-3p				dre-let-7e			dre-let-7c-5p	002364T1				000552T1	SMAX5B_000552	putative coiled-coil domain-containing protein 22
novel_circ_0006162	dre-miR-34a				dre-let-7f			dre-let-7c-5p	003168T1				000553T1	SMAX5B_000553	putative myelin transcription factor 1-like
novel_circ_0006162	dre-miR-34c-5p				dre-let-7g			dre-let-7c-5p	003471T1				000554T1	SMAX5B_000554	putative C-type natriuretic peptide 3-like
novel_circ_0002996	dre-miR-15a-5p				dre-let-7h			dre-let-7c-5p	003681T2				000558T1	SMAX5B_000558	putative STAGA complex 65 subunit gamma
novel_circ_0002996	dre-miR-15b-5p				dre-let-7i			dre-let-7c-5p	004003T1				000571T1	SMAX5B_000571	putative intraflagellar transport protein 57 -like
novel_circ_0002996	dre-miR-16a				dre-miR-430i-3p			dre-let-7c-5p	004506T1				000578T1	SMAX5B_000578	putative ankyrin repeat domain-containing protein 9-like
novel_circ_0002996	dre-miR-16b				dre-let-7j			dre-let-7c-5p	005963T1				000585T1	SMAX5B_000585	putative leucine-rich repeat and immunoglobulin-like domain-containing nogo receptor-interacting protein 1-like
novel_circ_0002996	dre-miR-16c-5p				dre-miR-29b3-5p			dre-let-7c-5p	006524T2				000591T1	SMAX5B_000591	putative complement C1q-like protein 2-like
novel_circ_0002996	dre-miR-457a				dre-miR-129-5p			dre-let-7c-5p	006611T1				000593T1	SMAX5B_000593	putative Down syndrome cell adhesion molecule-like
novel_circ_0002996	dre-miR-457b-5p				dre-miR-129-3p			dre-let-7c-5p	008036T1				000594T1	SMAX5B_000594	putative NACHT LRR and PYD domains-containing protein 12-like
novel_circ_0004890	dre-miR-15a-5p				dre-miR-129-1-3p			dre-let-7c-5p	008246T1				000596T1	SMAX5B_000596	putative dapper 1-like
novel_circ_0004890	dre-miR-15b-5p				dre-miR-194a			dre-let-7c-5p	008606T1				000598T1	SMAX5B_000598	putative tumor necrosis factor receptor superfamily member 19
novel_circ_0004890	dre-miR-16a				dre-miR-194b			dre-let-7c-5p	009088T2				000601T1	SMAX5B_000601	putative BTB/POZ domain-containing protein KCTD14
novel_circ_0004890	dre-miR-16b				dre-miR-129-3-3p			dre-let-7c-5p	009088T3				000602T1	SMAX5B_000602	putative beta-secretase 2
novel_circ_0004890	dre-miR-16c-5p				dre-miR-216a			dre-let-7c-5p	009088T4				000605T1	SMAX5B_000605	putative SPRY domain-containing SOCS box protein 4
novel_circ_0004890	dre-miR-457a				dre-miR-458-5p			dre-let-7c-5p	009851T1				000606T1	SMAX5B_000606	putative signal recognition particle receptor subunit alpha
novel_circ_0004890	dre-miR-457b-5p				dre-miR-455-5p			dre-let-7c-5p	010426T1				000609T1	SMAX5B_000609	putative von Willebrand factor A domain-containing protein 5A
novel_circ_0000137	dre-miR-2185-5p				dre-miR-457b-3p			dre-let-7c-5p	011680T1				000613T1	SMAX5B_000613	putative ARF GTPase-activating protein GIT1
novel_circ_0004821	dre-miR-34a				dre-miR-740			dre-let-7c-5p	011775T1				000614T1	SMAX5B_000614	putative immunoglobulin superfamily member 5-like
novel_circ_0004821	dre-miR-34c-5p				dre-miR-181b-5p			dre-let-7c-5p	011883T1				000617T1	SMAX5B_000617	putative galactosylgalactosylxylosylprotein 3-beta-glucuronosyltransferase 1
novel_circ_0002815	dre-miR-128-3p				dre-miR-181a-5p			dre-let-7c-5p	012063T1				000618T1	SMAX5B_000618	putative transcription cofactor HES-6-like
novel_circ_0001914	dre-miR-17a-3p				dre-miR-146a			dre-let-7c-5p	012063T2				000619T1	SMAX5B_000619	Hypothetical protein
novel_circ_0001914	dre-miR-17a-2-3p				dre-miR-146b			dre-let-7c-5p	012211T1				000620T1	SMAX5B_000620	Hypothetical protein
novel_circ_0001914	dre-miR-20a-3p				dre-miR-181c-5p			dre-let-7c-5p	012448T1				000623T1	SMAX5B_000623	putative period circadian protein -like 2-like
novel_circ_0005128	dre-miR-34a				dre-miR-181d-5p			dre-let-7c-5p	012796T1				000625T1	SMAX5B_000625	putative lebercilin-like protein
novel_circ_0005128	dre-miR-34c-5p				dre-miR-216b			dre-let-7c-5p	012881T1				000626T1	SMAX5B_000626	putative serine-protein kinase ATM
novel_circ_0000930	dre-miR-2185-5p				dre-miR-100-3p			dre-let-7c-5p	014121T1				000631T1	SMAX5B_000631	Clathrin heavy chain 1||Clathrin heavy chain 1 isoform 2
novel_circ_0000311	dre-miR-17a-3p				dre-miR-7148-5p			dre-let-7c-5p	014137T1				000631T2	SMAX5B_000631	Clathrin heavy chain 1||Clathrin heavy chain 1 isoform 2
novel_circ_0000311	dre-miR-17a-2-3p				dre-miR-18a			dre-let-7c-5p	014265T1				000632T1	SMAX5B_000632	putative T-box transcription factor TBX1-A-like
novel_circ_0000311	dre-miR-20a-3p				dre-miR-18b-5p			dre-let-7c-5p	014520T1				000633T1	SMAX5B_000633	putative coiled-coil domain-containing protein 19 mitochondrial
novel_circ_0000311	dre-miR-2185-5p				dre-miR-18c			dre-let-7c-5p	014793T1				000634T1	SMAX5B_000634	putative collagenase 3
novel_circ_0005399	dre-miR-128-3p				dre-miR-21			dre-let-7c-5p	015071T1				000643T1	SMAX5B_000643	putative homeobox protein BarH-like 2
novel_circ_0005328	dre-miR-107a-5p				dre-miR-153b-5p			dre-let-7c-5p	015425T1				000644T1	SMAX5B_000644	putative glycerophosphodiester phosphodiesterase domain-containing protein 5 isoform 2||putative glycerophosphodiester phosphodiesterase domain-containing protein 5
novel_circ_0000370	dre-miR-15a-5p				dre-miR-153a-5p			dre-let-7c-5p	015615T1				000644T2	SMAX5B_000644	putative glycerophosphodiester phosphodiesterase domain-containing protein 5 isoform 2||putative glycerophosphodiester phosphodiesterase domain-containing protein 5
novel_circ_0000370	dre-miR-15b-5p				dre-miR-153c-5p			dre-let-7c-5p	015802T1				000645T1	SMAX5B_000645	putative sodium/glucose cotransporter 2
novel_circ_0000370	dre-miR-16a				dre-miR-30c-3p			dre-let-7c-5p	015973T1				000647T1	SMAX5B_000647	putative protein numb -like
novel_circ_0000370	dre-miR-16b				dre-miR-2185-3p			dre-let-7c-5p	017136T1				000648T1	SMAX5B_000648	Gap junction protein
novel_circ_0000370	dre-miR-16c-5p				dre-miR-2189			dre-let-7c-5p	017144T1				000649T1	SMAX5B_000649	putative sacsin-like
novel_circ_0000370	dre-miR-457a				dre-miR-155			dre-let-7c-5p	017371T1				000654T1	SMAX5B_000654	Hypothetical protein
novel_circ_0000370	dre-miR-457b-5p				dre-miR-459-5p			dre-let-7c-5p	017414T1				000657T1	SMAX5B_000657	putative kin of IRRE-like protein 3-like
novel_circ_0005328	dre-miR-17a-3p				dre-miR-725-5p			dre-let-7c-5p	018057T1				000659T1	SMAX5B_000659	putative matrix metalloproteinase-20-like
novel_circ_0005328	dre-miR-17a-2-3p				dre-miR-2194			dre-let-7c-5p	018378T1				000660T1	SMAX5B_000660	putative tripartite motif-containing protein 16-like
novel_circ_0005328	dre-miR-20a-3p				dre-miR-99			dre-let-7c-5p	018638T1				000661T1	SMAX5B_000661	putative transforming protein p68/c-ets-1-like
novel_circ_0002036	dre-miR-2185-5p				dre-miR-100-5p			dre-let-7c-5p	019188T1				000662T1	SMAX5B_000662	putative lysophosphatidic acid receptor 6-like
novel_circ_0005254	dre-miR-107a-5p				dre-miR-139-5p			dre-let-7c-5p	019941T1				000663T1	SMAX5B_000663	putative beta-secretase 2
novel_circ_0007194	dre-miR-107a-5p				dre-miR-96-5p			dre-let-7c-5p	019976T1				000665T1	SMAX5B_000665	putative serine/threonine-protein kinase SIK3
novel_circ_0003421	dre-miR-34a				dre-miR-726			dre-let-7c-5p	020346T1				000666T1	SMAX5B_000666	putative centrosomal protein of 164 kDa
novel_circ_0003421	dre-miR-34c-5p				dre-miR-34c-3p			dre-let-7c-5p	021036T1				000669T1	SMAX5B_000669	putative serpin H1-like
novel_circ_0001917	dre-miR-210-5p				dre-miR-30e-3p			dre-let-7c-5p	021403T1				000674T1	SMAX5B_000674	Hypothetical protein
novel_circ_0004852	dre-miR-107a-5p				dre-miR-138-3p			dre-let-7c-5p	022358T1				000675T1	SMAX5B_000675	putative limbic system-associated membrane protein
novel_circ_0002625	dre-miR-210-5p				dre-miR-142a-3p			dre-let-7c-5p	022410T1				000678T2	SMAX5B_000678	Histone H3.3||Histone H3.3 isoform 2||Histone H3.3 isoform 3
novel_circ_0007268	dre-miR-107a-5p				dre-miR-461			dre-let-7c-5p	022522T1				000681T1	SMAX5B_000681	Receptor protein-tyrosine kinase
novel_circ_0005673	dre-miR-2185-5p				dre-miR-133a-3p			dre-let-7d-5p	000413T1				000683T1	SMAX5B_000683	Hypothetical protein
novel_circ_0005673	dre-miR-2185-5p				dre-miR-133b-3p			dre-let-7d-5p	000531T1				000684T1	SMAX5B_000684	putative calsyntenin-2-like
novel_circ_0005673	dre-miR-2185-5p				dre-miR-133c-3p			dre-let-7d-5p	000602T1				000687T1	SMAX5B_000687	putative protein LBH-like
novel_circ_0005673	dre-miR-2185-5p				dre-miR-7133-3p			dre-let-7d-5p	000634T1				000688T1	SMAX5B_000688	putative Down syndrome cell adhesion molecule
novel_circ_0003361	dre-miR-199-5p				dre-miR-182-3p			dre-let-7d-5p	000683T1				000689T1	SMAX5B_000689	Hypothetical protein
novel_circ_0003379	dre-miR-199-5p				dre-miR-25-3p			dre-let-7d-5p	001025T1				000697T1	SMAX5B_000697	putative transcription cofactor HES-6-like
novel_circ_0000173	dre-miR-199-5p				dre-miR-92a-3p			dre-let-7d-5p	001025T2				000698T1	SMAX5B_000698	putative solute carrier family 25 member 36
novel_circ_0000189	dre-miR-199-5p				dre-miR-92b-3p			dre-let-7d-5p	001217T1				000702T1	SMAX5B_000702	putative splicing regulatory glutamine/lysine-rich protein 1-like
novel_circ_0000189	dre-miR-199-5p				dre-miR-144-3p			dre-let-7d-5p	001218T1				000705T1	SMAX5B_000705	putative von Willebrand factor A domain-containing protein 7-like
novel_circ_0001914	dre-miR-199-5p				dre-miR-458-3p			dre-let-7d-5p	001497T1				000707T1	SMAX5B_000707	putative phosphatidylinositol 4-5-bisphosphate 3-kinase catalytic subunit beta
novel_circ_0005497	dre-miR-199-5p				dre-miR-722			dre-let-7d-5p	001895T1				000712T1	SMAX5B_000712	putative vasodilator-stimulated phosphoprotein-like
novel_circ_0001574	dre-miR-199-5p				dre-let-7c-3p			dre-let-7d-5p	001895T2				000716T1	SMAX5B_000716	putative caprin-2-like
novel_circ_0006424	dre-miR-199-5p				dre-let-7d-3p			dre-let-7d-5p	001895T3				000719T1	SMAX5B_000719	putative GRAM domain-containing protein 1B-like
novel_circ_0004184	dre-miR-27a-3p				dre-miR-205-3p			dre-let-7d-5p	001996T1				000720T1	SMAX5B_000720	putative beta-galactosidase-1-like protein 2||putative beta-galactosidase-1-like protein 2 isoform 2
novel_circ_0004184	dre-miR-27b-3p				dre-miR-725-3p			dre-let-7d-5p	002026T1				000721T1	SMAX5B_000721	putative DNA ligase 1-like
novel_circ_0004184	dre-miR-27c-3p				dre-miR-728			dre-let-7d-5p	002191T1				000725T1	SMAX5B_000725	putative transmembrane protein 25||putative transmembrane protein 25 isoform 2
novel_circ_0004184	dre-miR-27d				dre-miR-7147			dre-let-7d-5p	003817T1				000725T2	SMAX5B_000725	putative transmembrane protein 25||putative transmembrane protein 25 isoform 2
novel_circ_0004184	dre-miR-27e				dre-miR-10b-3p			dre-let-7d-5p	004628T1				000726T1	SMAX5B_000726	putative endonuclease domain-containing 1 protein-like
novel_circ_0001243	dre-miR-27a-3p				dre-miR-181b-3p			dre-let-7d-5p	005575T1				000728T1	SMAX5B_000728	putative serine--tRNA ligase mitochondrial
novel_circ_0001243	dre-miR-27b-3p				dre-miR-30a-3p			dre-let-7d-5p	005680T1				000731T1	SMAX5B_000731	putative complement C1q-like protein 2
novel_circ_0001243	dre-miR-27c-3p				dre-miR-10a-5p			dre-let-7d-5p	005748T1				000734T1	SMAX5B_000734	putative beta-secretase 2
novel_circ_0001243	dre-miR-27d				dre-miR-10b-5p			dre-let-7d-5p	006001T1				000736T1	SMAX5B_000736	Hypothetical protein
novel_circ_0001243	dre-miR-27e				dre-miR-10c-5p			dre-let-7d-5p	007591T1				000738T1	SMAX5B_000738	putative mitochondrial intermediate peptidase isoform 2||putative mitochondrial intermediate peptidase
novel_circ_0001243	dre-miR-27a-3p				dre-miR-10d-5p			dre-let-7d-5p	007776T1				000738T2	SMAX5B_000738	putative mitochondrial intermediate peptidase isoform 2||putative mitochondrial intermediate peptidase
novel_circ_0001243	dre-miR-27b-3p				dre-miR-96-3p			dre-let-7d-5p	008114T1				000741T1	SMAX5B_000741	putative F-box only protein 46-like
novel_circ_0001243	dre-miR-27c-3p				dre-miR-23a-5p			dre-let-7d-5p	008398T1				000742T1	SMAX5B_000742	Somatolactin
novel_circ_0001243	dre-miR-27d				dre-miR-27a-5p			dre-let-7d-5p	008452T1				000743T1	SMAX5B_000743	Hypothetical protein
novel_circ_0001243	dre-miR-27e				dre-miR-137-3p			dre-let-7d-5p	008606T1				000745T1	SMAX5B_000745	Fli-1 protein
novel_circ_0006006	dre-miR-456				dre-miR-16c-3p			dre-let-7d-5p	008837T1				000747T1	SMAX5B_000747	Hypothetical protein
novel_circ_0007296	dre-miR-735-3p				dre-miR-2193			dre-let-7d-5p	009687T1				000749T1	SMAX5B_000749	putative neuromodulin
novel_circ_0002061	dre-miR-27a-3p				dre-miR-375			dre-let-7d-5p	010187T1				000750T1	SMAX5B_000750	Hypothetical protein
novel_circ_0002061	dre-miR-27b-3p				dre-miR-7149-5p			dre-let-7d-5p	010203T1				000752T1	SMAX5B_000752	putative RNA-binding protein 7 isoform 2||putative RNA-binding protein 7
novel_circ_0002061	dre-miR-27c-3p							dre-let-7d-5p	011311T1				000752T2	SMAX5B_000752	putative RNA-binding protein 7 isoform 2||putative RNA-binding protein 7
novel_circ_0002061	dre-miR-27d							dre-let-7d-5p	012063T1				000753T1	SMAX5B_000753	CD3 epsilon
novel_circ_0002061	dre-miR-27e							dre-let-7d-5p	012063T2				000754T1	SMAX5B_000754	putative gamma-sarcoglycan
novel_circ_0002061	dre-miR-27a-3p							dre-let-7d-5p	012211T1				000757T1	SMAX5B_000757	Hypothetical protein
novel_circ_0002061	dre-miR-27b-3p							dre-let-7d-5p	012448T1				000758T3	SMAX5B_000758	putative sialate O-acetylesterase||putative sialate O-acetylesterase isoform 2||putative sialate O-acetylesterase isoform 3
novel_circ_0002061	dre-miR-27c-3p							dre-let-7d-5p	012638T1				000759T1	SMAX5B_000759	putative rap1 GTPase-activating protein 2
novel_circ_0002061	dre-miR-27d							dre-let-7d-5p	012816T1				000760T1	SMAX5B_000760	putative tsukushin
novel_circ_0002061	dre-miR-27e							dre-let-7d-5p	012881T1				000765T1	SMAX5B_000765	putative tetratricopeptide repeat protein 16-like
novel_circ_0004259	dre-miR-456							dre-let-7d-5p	013322T1				000766T1	SMAX5B_000766	putative transmembrane protein 8C-like
novel_circ_0001732	dre-miR-140-3p							dre-let-7d-5p	014031T1				000768T1	SMAX5B_000768	Protein HIRA
novel_circ_0001732	dre-miR-140-3p							dre-let-7d-5p	014082T1				000769T1	SMAX5B_000769	putative centrosomal protein of 120 kDa
novel_circ_0001732	dre-miR-140-3p							dre-let-7d-5p	014137T1				000771T1	SMAX5B_000771	putative protein FAM163B-like
novel_circ_0005017	dre-miR-140-3p							dre-let-7d-5p	014265T1				000773T1	SMAX5B_000773	putative GRAM domain-containing protein 3||putative GRAM domain-containing protein 3 isoform 2
novel_circ_0005462	dre-miR-735-3p							dre-let-7d-5p	014520T1				000773T2	SMAX5B_000773	putative GRAM domain-containing protein 3||putative GRAM domain-containing protein 3 isoform 2
novel_circ_0000173	dre-miR-140-3p							dre-let-7d-5p	014714T1				000774T1	SMAX5B_000774	putative peroxisomal NADH pyrophosphatase NUDT12
novel_circ_0000173	dre-miR-735-3p							dre-let-7d-5p	014841T1				000777T1	SMAX5B_000777	putative zinc finger protein 608
novel_circ_0000189	dre-miR-140-3p							dre-let-7d-5p	014841T2				000778T1	SMAX5B_000778	Hypothetical protein
novel_circ_0000189	dre-miR-140-3p							dre-let-7d-5p	015281T1				000779T1	SMAX5B_000779	putative ADAMTS-like protein 2
novel_circ_0005462	dre-miR-735-3p							dre-let-7d-5p	015802T1				000780T1	SMAX5B_000780	Hypothetical protein
novel_circ_0006815	dre-miR-456							dre-let-7d-5p	015967T1				000781T1	SMAX5B_000781	Hypothetical protein
novel_circ_0006964	dre-miR-128-5p							dre-let-7d-5p	016833T1				000783T1	SMAX5B_000783	putative melanophilin-like
novel_circ_0006964	dre-miR-128-3-5p							dre-let-7d-5p	016833T2				000800T1	SMAX5B_000800	Ventricular myosin heavy chain
novel_circ_0004951	dre-miR-140-3p							dre-let-7d-5p	017144T1				000805T1	SMAX5B_000805	putative inositol monophosphatase 3
novel_circ_0006964	dre-miR-128-5p							dre-let-7d-5p	017371T1				000809T1	SMAX5B_000809	putative fat storage-inducing transmembrane protein 1-like
novel_circ_0006964	dre-miR-128-3-5p							dre-let-7d-5p	018057T1				000813T1	SMAX5B_000813	putative homeobox protein engrailed-2b-like
novel_circ_0006964	dre-miR-128-5p							dre-let-7d-5p	019001T1				000814T1	SMAX5B_000814	putative dual specificity protein phosphatase 12 isoform 3||putative dual specificity protein phosphatase 12 isoform 2||putative dual specificity protein phosphatase 12||putative dual specificity protein phosphatase 12 isoform 4
novel_circ_0006964	dre-miR-128-3-5p							dre-let-7d-5p	019188T1				000814T2	SMAX5B_000814	putative dual specificity protein phosphatase 12 isoform 3||putative dual specificity protein phosphatase 12 isoform 2||putative dual specificity protein phosphatase 12||putative dual specificity protein phosphatase 12 isoform 4
novel_circ_0002869	dre-miR-456							dre-let-7d-5p	019711T1				000814T3	SMAX5B_000814	putative dual specificity protein phosphatase 12 isoform 3||putative dual specificity protein phosphatase 12 isoform 2||putative dual specificity protein phosphatase 12||putative dual specificity protein phosphatase 12 isoform 4
novel_circ_0004821	dre-miR-735-3p							dre-let-7d-5p	019830T1				000814T4	SMAX5B_000814	putative dual specificity protein phosphatase 12 isoform 3||putative dual specificity protein phosphatase 12 isoform 2||putative dual specificity protein phosphatase 12||putative dual specificity protein phosphatase 12 isoform 4
novel_circ_0005399	dre-miR-27a-3p							dre-let-7d-5p	019955T1				000815T1	SMAX5B_000815	Hypothetical protein
novel_circ_0005399	dre-miR-27b-3p							dre-let-7d-5p	020222T1				000816T1	SMAX5B_000816	putative potassium voltage-gated channel subfamily H member 6-like
novel_circ_0005399	dre-miR-27c-3p							dre-let-7d-5p	020421T1				000818T1	SMAX5B_000818	putative myosin-6-like
novel_circ_0005399	dre-miR-27d							dre-let-7d-5p	020867T1				000819T1	SMAX5B_000819	putative myosin-7-like
novel_circ_0005399	dre-miR-27e							dre-let-7d-5p	021036T1				000822T1	SMAX5B_000822	putative chromodomain-helicase-DNA-binding protein 7-like
novel_circ_0001712	dre-miR-456							dre-let-7d-5p	021243T1				000825T1	SMAX5B_000825	Hypothetical protein
novel_circ_0007207	dre-miR-27a-3p							dre-let-7d-5p	021269T1				000827T1	SMAX5B_000827	Ventricular myosin heavy chain
novel_circ_0007207	dre-miR-27b-3p							dre-let-7d-5p	021403T1				000828T1	SMAX5B_000828	Hypothetical protein
novel_circ_0007207	dre-miR-27c-3p							dre-let-7d-5p	022325T1				000833T1	SMAX5B_000833	putative IgGFc-binding protein-like
novel_circ_0007207	dre-miR-27d							dre-let-7d-5p	022522T1				000834T1	SMAX5B_000834	putative sialic acid-binding Ig-like lectin 15
novel_circ_0007207	dre-miR-27e							dre-let-7e	000780T1				000836T1	SMAX5B_000836	putative protocadherin gamma-A4-like
novel_circ_0006963	dre-miR-128-5p							dre-let-7e	008658T1				000848T1	SMAX5B_000848	putative ADM2-like
novel_circ_0006963	dre-miR-128-3-5p							dre-let-7e	010426T1				000849T1	SMAX5B_000849	putative phosphorylated adapter RNA export protein
novel_circ_0006963	dre-miR-128-5p							dre-let-7e	012211T1				000853T1	SMAX5B_000853	putative ankyrin repeat domain-containing protein 16-like
novel_circ_0006963	dre-miR-128-3-5p							dre-let-7e	019527T1				000854T1	SMAX5B_000854	putative potassium voltage-gated channel subfamily C member 2-like
novel_circ_0000767	dre-miR-735-3p							dre-let-7f	000780T1				000857T1	SMAX5B_000857	putative prestin
novel_circ_0005080	dre-miR-128-5p							dre-let-7f	008658T1				000867T1	SMAX5B_000867	Heat shock 70kDa protein 14
novel_circ_0005080	dre-miR-128-3-5p							dre-let-7f	010426T1				000869T1	SMAX5B_000869	putative myotubularin-related protein 5
novel_circ_0000767	dre-miR-735-3p							dre-let-7f	017414T1				000871T1	SMAX5B_000871	putative interleukin-1 receptor-associated kinase 3
novel_circ_0005080	dre-miR-128-5p							dre-let-7g	000006T1				000872T1	SMAX5B_000872	putative rab GDP dissociation inhibitor beta-like||putative rab GDP dissociation inhibitor beta-like isoform 2||putative rab GDP dissociation inhibitor beta-like isoform 3||putative rab GDP dissociation inhibitor beta-like isoform 4
novel_circ_0005080	dre-miR-128-3-5p							dre-let-7g	000602T1				000872T2	SMAX5B_000872	putative rab GDP dissociation inhibitor beta-like||putative rab GDP dissociation inhibitor beta-like isoform 2||putative rab GDP dissociation inhibitor beta-like isoform 3||putative rab GDP dissociation inhibitor beta-like isoform 4
novel_circ_0004201	dre-miR-27a-3p							dre-let-7g	000780T1				000872T3	SMAX5B_000872	putative rab GDP dissociation inhibitor beta-like||putative rab GDP dissociation inhibitor beta-like isoform 2||putative rab GDP dissociation inhibitor beta-like isoform 3||putative rab GDP dissociation inhibitor beta-like isoform 4
novel_circ_0004201	dre-miR-27b-3p							dre-let-7g	001615T1				000872T4	SMAX5B_000872	putative rab GDP dissociation inhibitor beta-like||putative rab GDP dissociation inhibitor beta-like isoform 2||putative rab GDP dissociation inhibitor beta-like isoform 3||putative rab GDP dissociation inhibitor beta-like isoform 4
novel_circ_0004201	dre-miR-27c-3p							dre-let-7g	002642T1				000874T1	SMAX5B_000874	putative ankyrin repeat and SOCS box protein 13-like
novel_circ_0004201	dre-miR-27d							dre-let-7g	002719T1				000881T1	SMAX5B_000881	Magnesium transporter protein 1||Magnesium transporter protein 1 isoform 2
novel_circ_0004201	dre-miR-27e							dre-let-7g	014265T1				000881T2	SMAX5B_000881	Magnesium transporter protein 1||Magnesium transporter protein 1 isoform 2
novel_circ_0001917	dre-miR-456							dre-let-7g	015615T1				000882T1	SMAX5B_000882	putative storkhead-box protein 2-like
novel_circ_0006436	dre-miR-456							dre-let-7g	017414T1				000883T3	SMAX5B_000883	putative serine protease inhibitor Kazal-type 2-like isoform 2||putative serine protease inhibitor Kazal-type 2-like isoform 3||putative serine protease inhibitor Kazal-type 2-like||putative serine protease inhibitor Kazal-type 2-like isoform 4
novel_circ_0001923	dre-miR-456							dre-let-7g	017640T1				000887T2	SMAX5B_000887	putative immunoglobulin-binding protein 1||putative immunoglobulin-binding protein 1 isoform 2
novel_circ_0001574	dre-miR-128-5p							dre-let-7g	017640T2				000888T1	SMAX5B_000888	Storkhead-box protein 2
novel_circ_0001574	dre-miR-128-3-5p							dre-let-7h	000531T1				000891T1	SMAX5B_000891	Hypothetical protein
novel_circ_0005815	dre-miR-735-3p							dre-let-7h	000602T1				000892T1	SMAX5B_000892	putative ubiquitin-protein ligase E3A
novel_circ_0006006	dre-miR-139-3p							dre-let-7h	000780T1				000893T1	SMAX5B_000893	putative heat shock factor 2-binding protein
novel_circ_0002683	dre-miR-133b-5p							dre-let-7h	001615T1				000894T1	SMAX5B_000894	Vasa isoform 4||Vasa isoform 2||Vasa||Vasa isoform 3||Vasa isoform 5
novel_circ_0002683	dre-miR-363-5p							dre-let-7h	002028T1				000894T2	SMAX5B_000894	Vasa isoform 4||Vasa isoform 2||Vasa||Vasa isoform 3||Vasa isoform 5
novel_circ_0002683	dre-miR-133b-5p							dre-let-7h	003640T1				000894T5	SMAX5B_000894	Vasa isoform 4||Vasa isoform 2||Vasa||Vasa isoform 3||Vasa isoform 5
novel_circ_0002683	dre-miR-363-5p							dre-let-7h	003644T1				000895T1	SMAX5B_000895	putative thiamine transporter 1
novel_circ_0002061	dre-miR-205-5p							dre-let-7h	005478T1				000897T1	SMAX5B_000897	Hypothetical protein
novel_circ_0002061	dre-miR-205-5p							dre-let-7h	005944T1				000899T1	SMAX5B_000899	putative rho GTPase-activating protein 1
novel_circ_0001088	dre-miR-7133-5p							dre-let-7h	010950T1				000900T1	SMAX5B_000900	putative cysteine--tRNA ligase mitochondrial
novel_circ_0002188	dre-miR-139-3p							dre-let-7h	012211T1				000903T1	SMAX5B_000903	putative glycogenin-1-like
novel_circ_0002188	dre-miR-2196							dre-let-7h	012881T1				000905T1	SMAX5B_000905	Endonuclease-reverse transcriptase HmRTE-e01
novel_circ_0001732	dre-miR-1388-3p							dre-let-7h	018052T1				000906T1	SMAX5B_000906	Hypothetical protein
novel_circ_0001732	dre-miR-1388-3p							dre-let-7h	019064T1				000910T1	SMAX5B_000910	Autophagy-related protein 3
novel_circ_0001732	dre-miR-1388-3p							dre-let-7h	020421T1				000912T1	SMAX5B_000912	putative coiled-coil domain-containing protein 14
novel_circ_0005017	dre-miR-2196							dre-let-7h	020520T1				000915T1	SMAX5B_000915	putative ankyrin repeat domain-containing protein 10-like
novel_circ_0005462	dre-miR-301c-5p							dre-let-7i	000006T1				000936T1	SMAX5B_000936	Interleukin 17A/F
novel_circ_0005462	dre-miR-2196							dre-let-7i	000384T1				000939T1	SMAX5B_000939	putative protein similar to vertebrate nuclear factor I/C (CCAAT-binding transcription factor) (NFIC)
novel_circ_0000173	dre-miR-15c							dre-let-7i	000439T1				000941T1	SMAX5B_000941	Hypothetical protein
novel_circ_0002223	dre-miR-139-3p							dre-let-7i	000531T1				000943T1	SMAX5B_000943	putative prothymosin alpha
novel_circ_0002223	dre-miR-15c							dre-let-7i	000602T1				000944T1	SMAX5B_000944	putative rho GTPase-activating protein 39
novel_circ_0002223	dre-miR-139-3p							dre-let-7i	000780T1				000954T1	SMAX5B_000954	Hypothetical protein
novel_circ_0002223	dre-miR-15c							dre-let-7i	001122T1				000955T1	SMAX5B_000955	putative cystinosin isoform 4||putative cystinosin isoform 3||putative cystinosin||putative cystinosin isoform 2
novel_circ_0005462	dre-miR-301c-5p							dre-let-7i	001713T1				000955T2	SMAX5B_000955	putative cystinosin isoform 4||putative cystinosin isoform 3||putative cystinosin||putative cystinosin isoform 2
novel_circ_0005462	dre-miR-2196							dre-let-7i	002028T1				000955T3	SMAX5B_000955	putative cystinosin isoform 4||putative cystinosin isoform 3||putative cystinosin||putative cystinosin isoform 2
novel_circ_0000949	dre-miR-7133-5p							dre-let-7i	002037T1				000955T4	SMAX5B_000955	putative cystinosin isoform 4||putative cystinosin isoform 3||putative cystinosin||putative cystinosin isoform 2
novel_circ_0001430	dre-miR-15c							dre-let-7i	002522T1				000957T1	SMAX5B_000957	putative COMM domain-containing protein 2||putative COMM domain-containing protein 2 isoform 2
novel_circ_0001430	dre-miR-7133-5p							dre-let-7i	002743T1				000957T2	SMAX5B_000957	putative COMM domain-containing protein 2||putative COMM domain-containing protein 2 isoform 2
novel_circ_0001830	dre-miR-133b-5p							dre-let-7i	003134T1				000958T1	SMAX5B_000958	Retinal rod rhodopsin-sensitive cGMP 3'-5'-cyclic phosphodiesterase subunit delta
novel_circ_0003800	dre-miR-2196							dre-let-7i	003272T1				000959T1	SMAX5B_000959	putative lamin-B2
novel_circ_0006815	dre-miR-301c-5p							dre-let-7i	003272T2				000960T1	SMAX5B_000960	putative leucine-rich repeat-containing protein 40 isoform 2||putative leucine-rich repeat-containing protein 40 isoform 3||putative leucine-rich repeat-containing protein 40
novel_circ_0006964	dre-miR-7132-5p							dre-let-7i	003272T3				000960T2	SMAX5B_000960	putative leucine-rich repeat-containing protein 40 isoform 2||putative leucine-rich repeat-containing protein 40 isoform 3||putative leucine-rich repeat-containing protein 40
novel_circ_0006964	dre-miR-7132-5p							dre-let-7i	003437T1				000960T3	SMAX5B_000960	putative leucine-rich repeat-containing protein 40 isoform 2||putative leucine-rich repeat-containing protein 40 isoform 3||putative leucine-rich repeat-containing protein 40
novel_circ_0006964	dre-miR-7132-5p							dre-let-7i	003952T1				000966T1	SMAX5B_000966	XK-related protein
novel_circ_0006162	dre-miR-7132-5p							dre-let-7i	005895T1				000968T1	SMAX5B_000968	putative calmodulin-binding transcription activator 1-like
novel_circ_0000137	dre-miR-1388-3p							dre-let-7i	005936T1				000970T1	SMAX5B_000970	putative syntaphilin-like
novel_circ_0001914	dre-miR-363-5p							dre-let-7i	005944T1				000980T1	SMAX5B_000980	putative protein-cysteine N-palmitoyltransferase porcupine
novel_circ_0004452	dre-miR-1388-3p							dre-let-7i	006001T1				000991T1	SMAX5B_000991	putative semaphorin-3F-like
novel_circ_0004452	dre-miR-7133-5p							dre-let-7i	006598T1				000994T1	SMAX5B_000994	putative calmodulin-binding transcription activator 1-like
novel_circ_0004821	dre-miR-133b-5p							dre-let-7i	006851T1				000997T1	SMAX5B_000997	putative matrix-remodeling-associated protein 8
novel_circ_0004821	dre-miR-139-3p							dre-let-7i	006941T1				001003T1	SMAX5B_001003	Hypothetical protein
novel_circ_0005144	dre-miR-205-5p							dre-let-7i	007646T1				001004T1	SMAX5B_001004	putative voltage-dependent L-type calcium channel subunit alpha-1F
novel_circ_0005144	dre-miR-301c-5p							dre-let-7i	007646T2				001012T1	SMAX5B_001012	putative protein FAM110A-like
novel_circ_0001712	dre-miR-15c							dre-let-7i	007646T3				001018T1	SMAX5B_001018	putative coiled-coil domain-containing protein 50-like
novel_circ_0005399	dre-miR-15c							dre-let-7i	007646T4				001020T1	SMAX5B_001020	putative dnaJ -like subfamily C member 5
novel_circ_0006963	dre-miR-7132-5p							dre-let-7i	008038T1				001025T1	SMAX5B_001025	putative solute carrier family 17 member 9-like||putative solute carrier family 17 member 9-like isoform 2
novel_circ_0005328	dre-miR-139-3p							dre-let-7i	008264T1				001025T2	SMAX5B_001025	putative solute carrier family 17 member 9-like||putative solute carrier family 17 member 9-like isoform 2
novel_circ_0006963	dre-miR-7132-5p							dre-let-7i	009051T1				001035T1	SMAX5B_001035	putative membralin
novel_circ_0002036	dre-miR-139-3p							dre-let-7i	009363T1				001042T1	SMAX5B_001042	putative lipid phosphate phosphatase-related protein type 3-like
novel_circ_0002036	dre-miR-7133-5p							dre-let-7i	009895T1				001045T1	SMAX5B_001045	putative dual specificity protein phosphatase CDC14A-like
novel_circ_0007194	dre-miR-7132-5p							dre-let-7i	010176T2				001047T1	SMAX5B_001047	putative lipoamide acyltransferase component of branched-chain alpha-keto acid dehydrogenase complex-mitochondrial
novel_circ_0000767	dre-miR-205-5p							dre-let-7i	010176T3				001048T1	SMAX5B_001048	GL18568 product from transcript GL18568-RA
novel_circ_0005080	dre-miR-363-5p							dre-let-7i	010384T1				001052T1	SMAX5B_001052	Hypothetical protein
novel_circ_0000767	dre-miR-205-5p							dre-let-7i	010950T1				001053T1	SMAX5B_001053	putative vascular cell adhesion protein 1
novel_circ_0005080	dre-miR-363-5p							dre-let-7i	011103T2				001056T1	SMAX5B_001056	putative microtubule-associated protein 1B-like
novel_circ_0005297	dre-miR-1388-3p							dre-let-7i	011103T3				001061T1	SMAX5B_001061	putative protein TALPID3-like
novel_circ_0003421	dre-miR-205-5p							dre-let-7i	011492T1				001063T1	SMAX5B_001063	putative dapper -like 1-like
novel_circ_0003421	dre-miR-301c-5p							dre-let-7i	012211T1				001064T2	SMAX5B_001064	Hypothetical protein
novel_circ_0003421	dre-miR-2196							dre-let-7i	012448T1				001083T1	SMAX5B_001083	putative zinc-binding protein A33-like
novel_circ_0002055	dre-miR-1388-3p							dre-let-7i	013886T1				001087T1	SMAX5B_001087	Hypothetical protein
novel_circ_0002055	dre-miR-7133-5p							dre-let-7i	014137T1				001088T1	SMAX5B_001088	Hypothetical protein
novel_circ_0001612	dre-miR-301c-5p							dre-let-7i	014265T1				001088T2	SMAX5B_001088	Hypothetical protein
novel_circ_0001482	dre-miR-133b-5p							dre-let-7i	014566T1				001092T1	SMAX5B_001092	putative protein DENND6A
novel_circ_0001482	dre-miR-363-5p							dre-let-7i	014566T2				001094T1	SMAX5B_001094	putative perilipin-2
novel_circ_0004668	dre-miR-133b-5p							dre-let-7i	014747T1				001100T1	SMAX5B_001100	putative DENN domain-containing protein 4C-like
novel_circ_0004668	dre-miR-2196							dre-let-7i	015071T1				001101T1	SMAX5B_001101	putative borealin-2-like||putative borealin-2-like isoform 4||putative borealin-2-like isoform 5||putative borealin-2-like isoform 2||putative borealin-2-like isoform 3
novel_circ_0007268	dre-miR-205-5p							dre-let-7i	015615T1				001101T3	SMAX5B_001101	putative borealin-2-like||putative borealin-2-like isoform 4||putative borealin-2-like isoform 5||putative borealin-2-like isoform 2||putative borealin-2-like isoform 3
novel_circ_0006508	dre-miR-7133-5p							dre-let-7i	015967T1				001101T4	SMAX5B_001101	putative borealin-2-like||putative borealin-2-like isoform 4||putative borealin-2-like isoform 5||putative borealin-2-like isoform 2||putative borealin-2-like isoform 3
novel_circ_0005853	dre-miR-133b-5p							dre-let-7i	015999T1				001104T1	SMAX5B_001104	Hypothetical protein
novel_circ_0007106	dre-miR-301c-5p							dre-let-7i	016065T1				001108T1	SMAX5B_001108	putative interleukin-1 receptor type 2-like
novel_circ_0002604	dre-miR-15c							dre-let-7i	016316T1				001109T1	SMAX5B_001109	putative protein disulfide-isomerase A5
novel_circ_0005591	dre-miR-363-5p							dre-let-7i	016558T1				001112T1	SMAX5B_001112	putative disrupted in renal carcinoma protein 2
novel_circ_0002735	dre-miR-2191							dre-let-7i	016558T2				001113T1	SMAX5B_001113	putative RING finger protein 17
novel_circ_0003361	dre-miR-203a-5p							dre-let-7i	016559T1				001114T1	SMAX5B_001114	putative WD repeat-containing protein 3
novel_circ_0003379	dre-miR-2188-5p							dre-let-7i	017031T1				001116T1	SMAX5B_001116	putative dehydrogenase/reductase SDR family member 12
novel_circ_0002008	dre-miR-2191							dre-let-7i	017042T1				001117T1	SMAX5B_001117	WD repeat and fyve domain-containing protein 2
novel_circ_0002008	dre-miR-2191							dre-let-7i	017368T1				001118T1	SMAX5B_001118	Hypothetical protein
novel_circ_0002008	dre-miR-727-3p							dre-let-7i	017610T1				001120T1	SMAX5B_001120	Hypothetical protein
novel_circ_0002008	dre-miR-727-3p							dre-let-7i	017640T1				001121T1	SMAX5B_001121	putative translin
novel_circ_0001243	dre-miR-203a-5p							dre-let-7i	017640T2				001122T1	SMAX5B_001122	putative gap junction beta-2 protein-like
novel_circ_0001243	dre-miR-203a-5p							dre-let-7i	017857T1				001129T1	SMAX5B_001129	putative integrator complex subunit 6-like isoform 2||putative integrator complex subunit 6-like
novel_circ_0006006	dre-miR-122							dre-let-7i	017892T1				001129T2	SMAX5B_001129	putative integrator complex subunit 6-like isoform 2||putative integrator complex subunit 6-like
novel_circ_0006006	dre-miR-733							dre-let-7i	018057T1				001130T1	SMAX5B_001130	Hypothetical protein
novel_circ_0002683	dre-miR-19d-5p							dre-let-7i	018996T1				001135T1	SMAX5B_001135	hypothetical protein
novel_circ_0002683	dre-miR-122							dre-let-7i	019402T1				001135T2	SMAX5B_001135	hypothetical protein
novel_circ_0002683	dre-miR-125b-2-3p							dre-let-7i	020398T1				001137T1	SMAX5B_001137	putative popeye domain-containing protein 2
novel_circ_0002683	dre-miR-19d-5p							dre-let-7i	020421T1				001138T1	SMAX5B_001138	Hypothetical protein
novel_circ_0002683	dre-miR-122							dre-let-7i	020520T1				001139T1	SMAX5B_001139	Hypothetical protein
novel_circ_0002683	dre-miR-125b-2-3p							dre-let-7i	020574T1				001140T1	SMAX5B_001140	Voltage-gated calcium channel beta 4 subunit transcript variant 2
novel_circ_0007296	dre-miR-22a-3p							dre-let-7i	020926T2				001142T1	SMAX5B_001142	Exportin-4
novel_circ_0007296	dre-miR-22b-3p							dre-let-7i	020926T3				001147T1	SMAX5B_001147	Aryl hydrocarbon receptor 2
novel_circ_0007296	dre-miR-125b-2-3p							dre-let-7i	020926T4				001148T1	SMAX5B_001148	putative aryl hydrocarbon receptor-like
novel_circ_0007296	dre-miR-460-3p							dre-let-7i	021197T1				001150T1	SMAX5B_001150	putative ribonuclease ZC3H12C
novel_circ_0007296	dre-miR-733							dre-let-7j	000482T1				001152T1	SMAX5B_001152	putative hydroxyacid oxidase 2-like
novel_circ_0001034	dre-miR-9-5p							dre-let-7j	001996T1				001154T1	SMAX5B_001154	Hypothetical protein
novel_circ_0002061	dre-miR-2191							dre-let-7j	002655T1				001158T1	SMAX5B_001158	2-Mannosidase
novel_circ_0002061	dre-miR-2191							dre-let-7j	003952T1				001159T1	SMAX5B_001159	putative LON peptidase N-terminal domain and RING finger protein 2
novel_circ_0001688	dre-miR-1788-5p							dre-let-7j	005895T1				001160T1	SMAX5B_001160	Hypothetical protein
novel_circ_0001688	dre-miR-1788-5p							dre-let-7j	006193T1				001168T1	SMAX5B_001168	putative semaphorin-5B-like
novel_circ_0001088	dre-miR-2188-5p							dre-let-7j	006598T1				001171T1	SMAX5B_001171	putative interleukin-1 receptor type 1-like isoform 3||putative interleukin-1 receptor type 1-like isoform 2||putative interleukin-1 receptor type 1-like
novel_circ_0001088	dre-miR-125b-2-3p							dre-let-7j	007887T1				001171T2	SMAX5B_001171	putative interleukin-1 receptor type 1-like isoform 3||putative interleukin-1 receptor type 1-like isoform 2||putative interleukin-1 receptor type 1-like
novel_circ_0002188	dre-miR-204-3p							dre-let-7j	009065T1				001176T1	SMAX5B_001176	putative tripartite motif-containing protein 45
novel_circ_0001732	dre-miR-2188-3p							dre-let-7j	011322T1				001179T1	SMAX5B_001179	Hypothetical protein
novel_circ_0001732	dre-miR-2188-3p							dre-let-7j	011795T1				001182T1	SMAX5B_001182	putative protein FAM124A
novel_circ_0001732	dre-miR-2188-3p							dre-let-7j	012069T1				001189T1	SMAX5B_001189	putative C- U-editing enzyme APOBEC-2 isoform 2||putative C- U-editing enzyme APOBEC-2
novel_circ_0005017	dre-miR-132-5p							dre-let-7j	012211T1				001189T2	SMAX5B_001189	putative C- U-editing enzyme APOBEC-2 isoform 2||putative C- U-editing enzyme APOBEC-2
novel_circ_0000173	dre-miR-22a-3p							dre-let-7j	012938T1				001190T1	SMAX5B_001190	putative pleckstrin -likey domain-containing family A member 6
novel_circ_0000173	dre-miR-22b-3p							dre-let-7j	013877T1				001191T1	SMAX5B_001191	putative dihydropyridine-sensitive L-type skeletal muscle calcium channel subunit alpha-1-like
novel_circ_0002223	dre-miR-732							dre-let-7j	014393T1				001212T1	SMAX5B_001212	putative E3 ubiquitin-protein ligase RNF152
novel_circ_0002223	dre-miR-732							dre-let-7j	014892T1				001217T1	SMAX5B_001217	putative late secretory pathway protein AVL9 -like
novel_circ_0002585	dre-miR-122							dre-let-7j	015162T1				001218T1	SMAX5B_001218	hypothetical protein
novel_circ_0002585	dre-miR-132-5p							dre-let-7j	016065T1				001221T1	SMAX5B_001221	putative ER membrane protein complex subunit 9-like
novel_circ_0004995	dre-miR-22a-3p							dre-let-7j	016558T1				001223T1	SMAX5B_001223	Protein CBG24524
novel_circ_0004995	dre-miR-22b-3p							dre-let-7j	016558T2				001228T1	SMAX5B_001228	Hypothetical protein
novel_circ_0004995	dre-miR-22a-3p							dre-let-7j	017031T1				001234T1	SMAX5B_001234	putative potassium voltage-gated channel subfamily B member 2-like
novel_circ_0004995	dre-miR-22b-3p							dre-let-7j	017640T1				001236T1	SMAX5B_001236	putative aspartyl/asparaginyl beta-hydroxylase-like||putative aspartyl/asparaginyl beta-hydroxylase-like isoform 2
novel_circ_0001600	dre-miR-1788-5p							dre-let-7j	017640T2				001236T2	SMAX5B_001236	putative aspartyl/asparaginyl beta-hydroxylase-like||putative aspartyl/asparaginyl beta-hydroxylase-like isoform 2
novel_circ_0001430	dre-miR-132-5p							dre-let-7j	017857T1				001239T1	SMAX5B_001239	Actin-related protein 2/3 complex subunit 5
novel_circ_0001830	dre-miR-9-5p							dre-let-7j	017978T1				001245T1	SMAX5B_001245	putative ADAMTS-like protein 2
novel_circ_0006815	dre-miR-203a-5p							dre-let-7j	019017T1				001247T1	SMAX5B_001247	Hypothetical protein
novel_circ_0006964	dre-miR-460-3p							dre-let-7j	019823T1				001252T1	SMAX5B_001252	putative UPF0489 protein C5orf22 -like
novel_circ_0004951	dre-miR-2188-3p							dre-let-7j	020454T1				001253T1	SMAX5B_001253	putative phospholipase DDHD1-like
novel_circ_0006964	dre-miR-460-3p							dre-let-7j	020881T1				001254T1	SMAX5B_001254	putative cyclin-dependent kinase 19-like
novel_circ_0003494	dre-miR-9-5p							dre-let-7j	022567T1				001260T1	SMAX5B_001260	Hypothetical protein
novel_circ_0006964	dre-miR-460-3p							dre-miR-1	017404T1				001267T1	SMAX5B_001267	putative mixed lineage kinase domain-like protein-like
novel_circ_0002996	dre-miR-132-5p							dre-miR-100-3p	009482T1				001274T1	SMAX5B_001274	putative DNA polymerase zeta catalytic subunit isoform 2||putative DNA polymerase zeta catalytic subunit
novel_circ_0002996	dre-miR-727-3p							dre-miR-100-5p	006353T1				001274T2	SMAX5B_001274	putative DNA polymerase zeta catalytic subunit isoform 2||putative DNA polymerase zeta catalytic subunit
novel_circ_0006162	dre-miR-204-3p							dre-miR-100-5p	012742T1				001275T1	SMAX5B_001275	putative G-protein coupled receptor 139
novel_circ_0002869	dre-miR-727-3p							dre-miR-100-5p	019598T1				001280T2	SMAX5B_001280	putative tubulin epsilon chain isoform 3||putative tubulin epsilon chain isoform 2||putative tubulin epsilon chain isoform 5||putative tubulin epsilon chain isoform 4||putative tubulin epsilon chain isoform 6||putative tubulin epsilon chain
novel_circ_0002815	dre-miR-204-3p							dre-miR-103	000122T1				001280T3	SMAX5B_001280	putative tubulin epsilon chain isoform 3||putative tubulin epsilon chain isoform 2||putative tubulin epsilon chain isoform 5||putative tubulin epsilon chain isoform 4||putative tubulin epsilon chain isoform 6||putative tubulin epsilon chain
novel_circ_0004821	dre-miR-204-3p							dre-miR-103	000183T1				001280T4	SMAX5B_001280	putative tubulin epsilon chain isoform 3||putative tubulin epsilon chain isoform 2||putative tubulin epsilon chain isoform 5||putative tubulin epsilon chain isoform 4||putative tubulin epsilon chain isoform 6||putative tubulin epsilon chain
novel_circ_0004821	dre-miR-735-5p							dre-miR-103	000209T1				001280T5	SMAX5B_001280	putative tubulin epsilon chain isoform 3||putative tubulin epsilon chain isoform 2||putative tubulin epsilon chain isoform 5||putative tubulin epsilon chain isoform 4||putative tubulin epsilon chain isoform 6||putative tubulin epsilon chain
novel_circ_0005128	dre-miR-2188-5p							dre-miR-103	000274T1				001280T6	SMAX5B_001280	putative tubulin epsilon chain isoform 3||putative tubulin epsilon chain isoform 2||putative tubulin epsilon chain isoform 5||putative tubulin epsilon chain isoform 4||putative tubulin epsilon chain isoform 6||putative tubulin epsilon chain
novel_circ_0005399	dre-miR-2191							dre-miR-103	000362T1				001282T1	SMAX5B_001282	DNA-directed RNA polymerase II subunit RPB3||DNA-directed RNA polymerase II subunit RPB3 isoform 2
novel_circ_0000930	dre-miR-727-3p							dre-miR-103	000598T1				001282T2	SMAX5B_001282	DNA-directed RNA polymerase II subunit RPB3||DNA-directed RNA polymerase II subunit RPB3 isoform 2
novel_circ_0001712	dre-miR-1788-5p							dre-miR-103	000766T1				001284T1	SMAX5B_001284	putative fibulin-7-like
novel_circ_0003303	dre-miR-732							dre-miR-103	000895T1				001286T1	SMAX5B_001286	putative TGF-beta-activated kinase 1 and MAP3K7-binding protein 2
novel_circ_0003303	dre-miR-735-5p							dre-miR-103	000957T1				001287T1	SMAX5B_001287	putative E3 ubiquitin-protein ligase RFWD3
novel_circ_0000623	dre-miR-22a-3p							dre-miR-103	000957T2				001292T1	SMAX5B_001292	Hypothetical protein
novel_circ_0000623	dre-miR-22b-3p							dre-miR-103	001052T1				001296T1	SMAX5B_001296	putative ribonuclease ZC3H12D
novel_circ_0005497	dre-miR-732							dre-miR-103	001113T1				001297T1	SMAX5B_001297	Hypothetical protein
novel_circ_0001087	dre-miR-2188-5p							dre-miR-103	001159T1				001299T1	SMAX5B_001299	putative glutamate decarboxylase 1-like
novel_circ_0005328	dre-miR-2188-5p							dre-miR-103	001545T1				001303T1	SMAX5B_001303	putative B2 bradykinin receptor-like
novel_circ_0006963	dre-miR-460-3p							dre-miR-103	001550T1				001304T1	SMAX5B_001304	Hypothetical protein
novel_circ_0001087	dre-miR-732							dre-miR-103	001820T1				001305T1	SMAX5B_001305	putative tRNA wybutosine-synthesizing protein 3 -like
novel_circ_0001087	dre-miR-1788-5p							dre-miR-103	001875T1				001306T1	SMAX5B_001306	Myogenic factor MyoD
novel_circ_0006963	dre-miR-460-3p							dre-miR-103	001980T1				001310T1	SMAX5B_001310	S-adenosylmethionine decarboxylase proenzyme
novel_circ_0002036	dre-miR-733							dre-miR-103	002049T1				001311T1	SMAX5B_001311	putative ubiquinone biosynthesis protein COQ9 mitochondrial||putative ubiquinone biosynthesis protein COQ9 mitochondrial isoform 2
novel_circ_0002036	dre-miR-2188-3p							dre-miR-103	002110T1				001311T2	SMAX5B_001311	putative ubiquinone biosynthesis protein COQ9 mitochondrial||putative ubiquinone biosynthesis protein COQ9 mitochondrial isoform 2
novel_circ_0007207	dre-miR-125b-2-3p							dre-miR-103	002158T1				001312T1	SMAX5B_001312	Hypothetical protein
novel_circ_0006883	dre-miR-203a-5p							dre-miR-103	002299T1				001313T1	SMAX5B_001313	putative monocarboxylate transporter 10
novel_circ_0000606	dre-miR-204-3p							dre-miR-103	002584T1				001315T1	SMAX5B_001315	Brix domain-containing protein 1||Brix domain-containing protein 1 isoform 2
novel_circ_0006883	dre-miR-22a-3p							dre-miR-103	002629T1				001315T2	SMAX5B_001315	Brix domain-containing protein 1||Brix domain-containing protein 1 isoform 2
novel_circ_0006883	dre-miR-22b-3p							dre-miR-103	002650T1				001320T1	SMAX5B_001320	putative transmembrane emp24 domain-containing protein 6-like
novel_circ_0007194	dre-miR-9-5p							dre-miR-103	002750T1				001326T1	SMAX5B_001326	putative WNT1-inducible-signaling pathway protein 3
novel_circ_0007194	dre-miR-19d-5p							dre-miR-103	002794T1				001343T1	SMAX5B_001343	putative diphthamide biosynthesis protein 1-like
novel_circ_0007194	dre-miR-132-5p							dre-miR-103	003046T1				001344T1	SMAX5B_001344	Hypothetical protein
novel_circ_0007194	dre-miR-733							dre-miR-103	003118T1				001351T1	SMAX5B_001351	putative periphilin-1-like
novel_circ_0002379	dre-miR-125b-2-3p							dre-miR-103	003218T1				001352T1	SMAX5B_001352	p65 transcription factor
novel_circ_0006200	dre-miR-19d-5p							dre-miR-103	003236T1				001353T1	SMAX5B_001353	putative disintegrin and metalloproteinase with thrombospondin motifs 20
novel_circ_0002975	dre-miR-204-3p							dre-miR-103	003360T1				001354T1	SMAX5B_001354	putative UPF0696 protein C11orf68 -like
novel_circ_0000208	dre-miR-19d-5p							dre-miR-103	003402T1				001355T1	SMAX5B_001355	putative neurexin-2-beta
novel_circ_0000208	dre-miR-733							dre-miR-103	003616T1				001361T1	SMAX5B_001361	Hypothetical protein
novel_circ_0003215	dre-miR-122							dre-miR-103	004028T1				001372T1	SMAX5B_001372	putative acidic repeat-containing protein-like
novel_circ_0001923	dre-miR-203a-5p							dre-miR-103	004140T1				001376T1	SMAX5B_001376	putative junction plakoglobin-like
novel_circ_0001612	dre-miR-1788-5p							dre-miR-103	004189T1				001377T1	SMAX5B_001377	putative neuronal-specific septin-3-like
novel_circ_0006508	dre-miR-19d-5p							dre-miR-103	004373T1				001378T1	SMAX5B_001378	putative methyltransferase-like protein 22||putative methyltransferase-like protein 22 isoform 3||putative methyltransferase-like protein 22 isoform 2||putative methyltransferase-like protein 22 isoform 5||putative methyltransferase-like protein 22 isoform 4
novel_circ_0006508	dre-miR-733							dre-miR-103	004373T2				001378T2	SMAX5B_001378	putative methyltransferase-like protein 22||putative methyltransferase-like protein 22 isoform 3||putative methyltransferase-like protein 22 isoform 2||putative methyltransferase-like protein 22 isoform 5||putative methyltransferase-like protein 22 isoform 4
novel_circ_0000498	dre-miR-735-5p							dre-miR-103	004373T3				001378T4	SMAX5B_001378	putative methyltransferase-like protein 22||putative methyltransferase-like protein 22 isoform 3||putative methyltransferase-like protein 22 isoform 2||putative methyltransferase-like protein 22 isoform 5||putative methyltransferase-like protein 22 isoform 4
novel_circ_0000498	dre-miR-735-5p							dre-miR-103	004668T1				001379T1	SMAX5B_001379	putative RNA binding protein fox-1 -like 1
novel_circ_0003620	dre-miR-132-5p							dre-miR-103	004874T1				001381T1	SMAX5B_001381	Hypothetical protein
novel_circ_0003620	dre-miR-735-5p							dre-miR-103	004879T1				001386T1	SMAX5B_001386	Hypothetical protein
novel_circ_0003918	dre-miR-9-5p							dre-miR-103	005058T1				001387T1	SMAX5B_001387	putative serine/threonine-protein kinase SMG1 isoform 2||putative serine/threonine-protein kinase SMG1
novel_circ_0000498	dre-miR-735-5p							dre-miR-103	005234T1				001387T2	SMAX5B_001387	putative serine/threonine-protein kinase SMG1 isoform 2||putative serine/threonine-protein kinase SMG1
novel_circ_0005387	dre-miR-727-3p							dre-miR-103	005253T1				001389T1	SMAX5B_001389	putative hydroxyacid oxidase 1
novel_circ_0004928	dre-miR-732							dre-miR-103	005253T2				001392T1	SMAX5B_001392	putative dual specificity protein phosphatase DDB G0281963
novel_circ_0004928	dre-miR-2188-3p							dre-miR-103	005253T3				001393T1	SMAX5B_001393	putative sterile alpha motif domain-containing protein 3-like
novel_circ_0003798	dre-miR-122							dre-miR-103	005253T4				001396T1	SMAX5B_001396	hypothetical protein
novel_circ_0004074	dre-miR-2188-5p							dre-miR-103	005277T1				001397T1	SMAX5B_001397	putative apoptosis facilitator Bcl-2-like protein 14-like
novel_circ_0001807	dre-miR-9-5p							dre-miR-103	005487T1				001399T1	SMAX5B_001399	Hypothetical protein
novel_circ_0004184	dre-miR-148							dre-miR-103	005605T1				001401T1	SMAX5B_001401	putative F-box/LRR-repeat protein 16-like
novel_circ_0004184	dre-miR-152							dre-miR-103	006092T1				001403T1	SMAX5B_001403	Hypothetical protein
novel_circ_0003147	dre-miR-141-3p							dre-miR-103	006092T2				001404T1	SMAX5B_001404	putative transmembrane gamma-carboxyglutamic acid protein 2-like
novel_circ_0003147	dre-miR-200a-3p							dre-miR-103	006092T3				001405T1	SMAX5B_001405	Hypothetical protein
novel_circ_0003361	dre-miR-203b-5p							dre-miR-103	006299T1				001406T1	SMAX5B_001406	Hypothetical protein
novel_circ_0003361	dre-miR-7146-3p							dre-miR-103	006473T1				001409T1	SMAX5B_001409	Hypothetical protein
novel_circ_0003379	dre-miR-20b-3p							dre-miR-103	006512T1				001415T1	SMAX5B_001415	putative delta-sarcoglycan
novel_circ_0001243	dre-miR-203b-5p							dre-miR-103	006573T1				001416T1	SMAX5B_001416	putative rho GTPase-activating protein 7-like
novel_circ_0001243	dre-miR-203b-5p							dre-miR-103	006662T1				001417T1	SMAX5B_001417	Hypothetical protein
novel_circ_0001243	dre-miR-1388-5p							dre-miR-103	006774T1				001421T1	SMAX5B_001421	putative protein KIBRA
novel_circ_0001243	dre-miR-1388-5p							dre-miR-103	006926T1				001422T1	SMAX5B_001422	putative arginine--tRNA ligase cytoplasmic
novel_circ_0006006	dre-miR-222a-5p							dre-miR-103	007401T1				001425T1	SMAX5B_001425	putative rho GTPase-activating protein 7-like
novel_circ_0002683	dre-miR-148							dre-miR-103	007401T2				001426T1	SMAX5B_001426	Hypothetical protein
novel_circ_0002683	dre-miR-152							dre-miR-103	007401T3				001433T1	SMAX5B_001433	putative claudin domain-containing protein 1-like
novel_circ_0002683	dre-miR-148							dre-miR-103	007401T4				001434T1	SMAX5B_001434	putative breakpoint cluster region protein-like
novel_circ_0002683	dre-miR-152							dre-miR-103	007401T6				001439T1	SMAX5B_001439	putative monocarboxylate transporter 13-like
novel_circ_0007296	dre-miR-20b-3p							dre-miR-103	007456T1				001445T2	SMAX5B_001445	Eukaryotic translation initiation factor 5A isoform 2||Eukaryotic translation initiation factor 5A
novel_circ_0002683	dre-miR-2186							dre-miR-103	007464T1				001446T1	SMAX5B_001446	putative cellular tumor antigen p53||putative cellular tumor antigen p53 isoform 4||putative cellular tumor antigen p53 isoform 3||putative cellular tumor antigen p53 isoform 2
novel_circ_0002683	dre-miR-2186							dre-miR-103	007817T1				001449T1	SMAX5B_001449	Hypothetical protein
novel_circ_0007296	dre-miR-212-5p							dre-miR-103	007817T2				001454T1	SMAX5B_001454	putative arf-GAP with coiled-coil ANK repeat and PH domain-containing protein 1-like
novel_circ_0001688	dre-miR-727-5p							dre-miR-103	008283T1				001456T1	SMAX5B_001456	Hypothetical protein
novel_circ_0001688	dre-miR-212-5p							dre-miR-103	008348T1				001459T1	SMAX5B_001459	G-protein coupled receptor 26
novel_circ_0001688	dre-miR-727-5p							dre-miR-103	008348T2				001461T1	SMAX5B_001461	putative Y-box-binding protein 2-A-like
novel_circ_0001688	dre-miR-212-5p							dre-miR-103	008348T3				001464T1	SMAX5B_001464	putative arf-GAP with Rho-GAP domain ANK repeat and PH domain-containing protein 2
novel_circ_0002188	dre-miR-2198							dre-miR-103	008348T4				001465T1	SMAX5B_001465	Hypothetical protein
novel_circ_0002188	dre-miR-2186							dre-miR-103	008444T1				001473T1	SMAX5B_001473	Hypothetical protein
novel_circ_0001732	dre-miR-20b-3p							dre-miR-103	009162T1				001474T1	SMAX5B_001474	putative vigilin-like
novel_circ_0001732	dre-miR-20b-3p							dre-miR-103	009235T1				001475T1	SMAX5B_001475	Hypothetical protein
novel_circ_0001732	dre-miR-20b-3p							dre-miR-103	009445T1				001482T1	SMAX5B_001482	putative thyroid receptor-interacting protein 6-like
novel_circ_0001732	dre-miR-2198							dre-miR-103	009445T2				001486T1	SMAX5B_001486	putative protocadherin-7
novel_circ_0001732	dre-miR-2198							dre-miR-103	009452T1				001497T1	SMAX5B_001497	putative non-receptor tyrosine-protein kinase TNK1
novel_circ_0001732	dre-miR-2198							dre-miR-103	009452T2				001499T1	SMAX5B_001499	putative somatostatin-1A-like
novel_circ_0002033	dre-miR-1388-5p							dre-miR-103	009452T3				001500T1	SMAX5B_001500	putative regulator of G-protein signaling 12-like
novel_circ_0002033	dre-miR-1788-3p							dre-miR-103	009452T4				001503T1	SMAX5B_001503	putative induced myeloid leukemia cell differentiation protein Mcl-1 -like
novel_circ_0000173	dre-miR-1788-3p							dre-miR-103	009476T1				001504T1	SMAX5B_001504	putative G2/M phase-specific E3 ubiquitin-protein ligase-like
novel_circ_0000173	dre-miR-212-5p							dre-miR-103	009590T1				001505T1	SMAX5B_001505	Hypothetical protein
novel_circ_0004995	dre-miR-1788-3p							dre-miR-103	009638T1				001508T1	SMAX5B_001508	putative protocadherin Fat 3
novel_circ_0004995	dre-miR-1788-3p							dre-miR-103	009954T1				001511T1	SMAX5B_001511	Hypothetical protein
novel_circ_0000949	dre-miR-141-3p							dre-miR-103	010208T1				001512T1	SMAX5B_001512	Hypothetical protein
novel_circ_0000949	dre-miR-200a-3p							dre-miR-103	010234T1				001520T1	SMAX5B_001520	putative ankyrin repeat domain-containing protein 1
novel_circ_0003800	dre-miR-727-5p							dre-miR-103	010393T2				001535T1	SMAX5B_001535	putative alpha-internexin-like
novel_circ_0003494	dre-miR-222a-5p							dre-miR-103	010393T3				001537T1	SMAX5B_001537	putative G-protein coupled receptor 64-like
novel_circ_0006162	dre-miR-141-3p							dre-miR-103	010634T1				001538T1	SMAX5B_001538	putative ral guanine nucleotide dissociation stimulator-like 1-like
novel_circ_0006162	dre-miR-200a-3p							dre-miR-103	010637T1				001539T1	SMAX5B_001539	putative lipid phosphate phosphatase-related protein type 4-like
novel_circ_0000137	dre-miR-141-3p							dre-miR-103	010858T1				001541T1	SMAX5B_001541	Carboxypeptidase A6
novel_circ_0000137	dre-miR-200a-3p							dre-miR-103	010920T1				001545T1	SMAX5B_001545	putative metal transporter CNNM2-like
novel_circ_0006162	dre-miR-222a-5p							dre-miR-103	010927T1				001548T1	SMAX5B_001548	COP9 signalosome complex subunit 5
novel_circ_0001914	dre-miR-222a-5p							dre-miR-103	010953T1				001549T1	SMAX5B_001549	putative disks large-associated protein 1
novel_circ_0005144	dre-miR-212-5p							dre-miR-103	011022T2				001550T1	SMAX5B_001550	Dopamine receptor
novel_circ_0001712	dre-miR-148							dre-miR-103	011022T3				001551T1	SMAX5B_001551	putative 2-oxo-4-hydroxy-4-carboxy-5-ureidoimidazoline decarboxylase
novel_circ_0001712	dre-miR-152							dre-miR-103	011041T1				001552T1	SMAX5B_001552	putative acyl-CoA dehydrogenase family member 11 isoform 2||putative acyl-CoA dehydrogenase family member 11
novel_circ_0005399	dre-miR-7146-3p							dre-miR-103	011066T1				001552T2	SMAX5B_001552	putative acyl-CoA dehydrogenase family member 11 isoform 2||putative acyl-CoA dehydrogenase family member 11
novel_circ_0001712	dre-miR-2186							dre-miR-103	011093T1				001558T1	SMAX5B_001558	putative patched domain-containing protein 1-like
novel_circ_0001087	dre-miR-7146-3p							dre-miR-103	011095T1				001560T1	SMAX5B_001560	Protein phosphatase 1 regulatory subunit 16A
novel_circ_0007207	dre-miR-2198							dre-miR-103	011320T1				001561T1	SMAX5B_001561	putative orofacial cleft 1 candidate 1 protein
novel_circ_0006883	dre-miR-203b-5p							dre-miR-103	011380T1				001564T1	SMAX5B_001564	putative VPS10 domain-containing receptor SorCS3-like
novel_circ_0006200	dre-miR-7146-3p							dre-miR-103	011486T1				001568T1	SMAX5B_001568	Myotubularin-related protein 6||Myotubularin-related protein 6 isoform 2
novel_circ_0005297	dre-miR-1388-5p							dre-miR-103	011693T1				001568T2	SMAX5B_001568	Myotubularin-related protein 6||Myotubularin-related protein 6 isoform 2
novel_circ_0005297	dre-miR-1788-3p							dre-miR-103	011733T1				001570T1	SMAX5B_001570	putative high affinity cAMP-specific 3'-5'-cyclic phosphodiesterase 7A-like
novel_circ_0003421	dre-miR-2186							dre-miR-103	011876T2				001573T1	SMAX5B_001573	putative protein arginine N-methyltransferase 6
novel_circ_0004852	dre-miR-141-3p							dre-miR-103	011876T3				001574T2	SMAX5B_001574	Hypothetical protein
novel_circ_0004852	dre-miR-200a-3p							dre-miR-103	011876T4				001574T4	SMAX5B_001574	Hypothetical protein
novel_circ_0001923	dre-miR-203b-5p							dre-miR-103	011876T5				001579T1	SMAX5B_001579	Semaphorin 5a
novel_circ_0002384	dre-miR-1388-5p							dre-miR-103	011993T1				001580T1	SMAX5B_001580	putative retinol dehydrogenase 12-like
novel_circ_0007268	dre-miR-727-5p							dre-miR-103	012170T1				001584T1	SMAX5B_001584	Hypothetical protein
novel_circ_0003620	dre-miR-7146-3p							dre-miR-103	012260T1				001598T1	SMAX5B_001598	Phosphoinositide phospholipase C
novel_circ_0005387	dre-miR-222a-5p							dre-miR-103	012360T1				001600T1	SMAX5B_001600	putative xylosyltransferase 1
novel_circ_0001071	dre-miR-148							dre-miR-103	012360T2				001602T1	SMAX5B_001602	putative arylamine N-acetyltransferase 2-like
novel_circ_0001071	dre-miR-152							dre-miR-103	012390T1				001604T1	SMAX5B_001604	putative lanC-like protein 2
novel_circ_0003798	dre-miR-727-5p							dre-miR-103	012451T1				001605T1	SMAX5B_001605	suppressor of cytokine signaling 6-like
novel_circ_0002735	dre-miR-430a-5p							dre-miR-103	012580T1				001607T1	SMAX5B_001607	putative protein DPCD
novel_circ_0002735	dre-miR-430a-4-5p							dre-miR-103	012675T1				001608T1	SMAX5B_001608	Hypothetical protein
novel_circ_0002735	dre-miR-430a-11-5p							dre-miR-103	012762T1				001612T1	SMAX5B_001612	hypothetical protein
novel_circ_0002735	dre-miR-430a-12-5p							dre-miR-103	013168T1				001615T1	SMAX5B_001615	Forkhead box protein H1
novel_circ_0002735	dre-miR-430a-13-5p							dre-miR-103	013391T1				001616T1	SMAX5B_001616	putative threonine synthase-like 1
novel_circ_0002735	dre-miR-430a-14-5p							dre-miR-103	013395T1				001617T1	SMAX5B_001617	putative CDGSH iron-sulfur domain-containing protein 3 mitochondrial
novel_circ_0002735	dre-miR-430a-15-5p							dre-miR-103	013395T2				001619T1	SMAX5B_001619	putative DNA endonuclease RBBP8-like||putative DNA endonuclease RBBP8-like isoform 2||putative DNA endonuclease RBBP8-like isoform 3
novel_circ_0002735	dre-miR-430a-16-5p							dre-miR-103	013698T1				001619T2	SMAX5B_001619	putative DNA endonuclease RBBP8-like||putative DNA endonuclease RBBP8-like isoform 2||putative DNA endonuclease RBBP8-like isoform 3
novel_circ_0002735	dre-miR-430a-17-5p							dre-miR-103	013770T1				001619T3	SMAX5B_001619	putative DNA endonuclease RBBP8-like||putative DNA endonuclease RBBP8-like isoform 2||putative DNA endonuclease RBBP8-like isoform 3
novel_circ_0002735	dre-miR-430i-5p							dre-miR-103	014086T2				001624T1	SMAX5B_001624	putative protein phosphatase 1 regulatory subunit 42
novel_circ_0002735	dre-miR-182-5p							dre-miR-103	014128T1				001626T1	SMAX5B_001626	putative intraflagellar transport protein 74 -like
novel_circ_0004184	dre-miR-338							dre-miR-103	014151T2				001627T1	SMAX5B_001627	putative bone morphogenetic protein 6
novel_circ_0004184	dre-miR-7132-3p							dre-miR-103	014188T1				001628T2	SMAX5B_001628	Phosphatidylinositol 3-4-5-trisphosphate-dependent Rac exchanger 2 protein isoform 6||Phosphatidylinositol 3-4-5-trisphosphate-dependent Rac exchanger 2 protein isoform 2||Phosphatidylinositol 3-4-5-trisphosphate-dependent Rac exchanger 2 protein||Phosphatidylinositol 3-4-5-trisphosphate-dependent Rac exchanger 2 protein isoform 4||Phosphatidylinositol 3-4-5-trisphosphate-dependent Rac exchanger …
novel_circ_0004184	dre-miR-338-3p							dre-miR-103	014621T1				001628T5	SMAX5B_001628	Phosphatidylinositol 3-4-5-trisphosphate-dependent Rac exchanger 2 protein isoform 6||Phosphatidylinositol 3-4-5-trisphosphate-dependent Rac exchanger 2 protein isoform 2||Phosphatidylinositol 3-4-5-trisphosphate-dependent Rac exchanger 2 protein||Phosphatidylinositol 3-4-5-trisphosphate-dependent Rac exchanger 2 protein isoform 4||Phosphatidylinositol 3-4-5-trisphosphate-dependent Rac exchanger …
novel_circ_0003147	dre-miR-430a-5p							dre-miR-103	014819T1				001628T6	SMAX5B_001628	Phosphatidylinositol 3-4-5-trisphosphate-dependent Rac exchanger 2 protein isoform 6||Phosphatidylinositol 3-4-5-trisphosphate-dependent Rac exchanger 2 protein isoform 2||Phosphatidylinositol 3-4-5-trisphosphate-dependent Rac exchanger 2 protein||Phosphatidylinositol 3-4-5-trisphosphate-dependent Rac exchanger 2 protein isoform 4||Phosphatidylinositol 3-4-5-trisphosphate-dependent Rac exchanger …
novel_circ_0003147	dre-miR-430a-4-5p							dre-miR-103	014839T1				001629T1	SMAX5B_001629	Hypothetical protein
novel_circ_0003147	dre-miR-430a-11-5p							dre-miR-103	014934T1				001631T1	SMAX5B_001631	Transcription factor AP2 alpha 2
novel_circ_0003147	dre-miR-430a-12-5p							dre-miR-103	014934T2				001636T2	SMAX5B_001636	putative MCM domain-containing protein 2||putative MCM domain-containing protein 2 isoform 4||putative MCM domain-containing protein 2 isoform 2||putative MCM domain-containing protein 2 isoform 3
novel_circ_0003147	dre-miR-430a-13-5p							dre-miR-103	014987T1				001636T3	SMAX5B_001636	putative MCM domain-containing protein 2||putative MCM domain-containing protein 2 isoform 4||putative MCM domain-containing protein 2 isoform 2||putative MCM domain-containing protein 2 isoform 3
novel_circ_0003147	dre-miR-430a-14-5p							dre-miR-103	015056T1				001637T2	SMAX5B_001637	putative peptidyl-prolyl cis-trans isomerase G-like||putative peptidyl-prolyl cis-trans isomerase G-like isoform 3||putative peptidyl-prolyl cis-trans isomerase G-like isoform 2
novel_circ_0003147	dre-miR-430a-15-5p							dre-miR-103	015134T1				001639T1	SMAX5B_001639	putative WAP Kazal immunoglobulin Kunitz and NTR domain-containing protein 1
novel_circ_0003147	dre-miR-430a-16-5p							dre-miR-103	015311T1				001647T1	SMAX5B_001647	putative otospiralin
novel_circ_0003147	dre-miR-430a-17-5p							dre-miR-103	015642T1				001650T1	SMAX5B_001650	putative U2 snRNP-associated SURP motif-containing protein
novel_circ_0003147	dre-miR-430i-5p							dre-miR-103	015657T1				001651T1	SMAX5B_001651	putative serine/threonine-protein kinase H1-like
novel_circ_0003361	dre-miR-210-3p							dre-miR-103	015663T1				001653T1	SMAX5B_001653	Hypothetical protein
novel_circ_0003361	dre-miR-7149-3p							dre-miR-103	015967T1				001658T1	SMAX5B_001658	putative matrix metalloproteinase-16-like
novel_circ_0003379	dre-miR-133a-2-5p							dre-miR-103	016070T1				001661T2	SMAX5B_001661	putative protein phosphatase 1 regulatory subunit 12C isoform 2||putative protein phosphatase 1 regulatory subunit 12C
novel_circ_0003379	dre-miR-133a-5p							dre-miR-103	016207T1				001663T1	SMAX5B_001663	putative coiled-coil domain-containing protein 85A-like
novel_circ_0002008	dre-miR-430a-5p							dre-miR-103	016441T1				001664T1	SMAX5B_001664	hypothetical protein
novel_circ_0002008	dre-miR-430a-4-5p							dre-miR-103	016515T1				001665T1	SMAX5B_001665	carboxypeptidase B1 (tissue)
novel_circ_0002008	dre-miR-430a-11-5p							dre-miR-103	016637T1				001666T1	SMAX5B_001666	Rab effector MyRIP
novel_circ_0002008	dre-miR-430a-12-5p							dre-miR-103	016848T1				001678T1	SMAX5B_001678	putative RNA-binding Raly-like protein
novel_circ_0002008	dre-miR-430a-13-5p							dre-miR-103	016851T1				001679T1	SMAX5B_001679	putative mpv17-like protein
novel_circ_0002008	dre-miR-430a-14-5p							dre-miR-103	016952T1				001681T1	SMAX5B_001681	putative protein FAM92B-like
novel_circ_0002008	dre-miR-430a-15-5p							dre-miR-103	016952T2				001685T1	SMAX5B_001685	Nanos -like 2
novel_circ_0002008	dre-miR-430a-16-5p							dre-miR-103	017140T1				001687T1	SMAX5B_001687	Hypothetical protein
novel_circ_0002008	dre-miR-430a-17-5p							dre-miR-103	017140T2				001690T1	SMAX5B_001690	putative homeobox protein ARX
novel_circ_0002008	dre-miR-430i-5p							dre-miR-103	017262T1				001691T1	SMAX5B_001691	Hypothetical protein
novel_circ_0002008	dre-miR-430a-5p							dre-miR-103	017350T1				001693T5	SMAX5B_001693	putative 40S ribosomal protein S15a isoform 4||putative 40S ribosomal protein S15a isoform 5||putative 40S ribosomal protein S15a isoform 6||putative 40S ribosomal protein S15a isoform 7||putative 40S ribosomal protein S15a isoform 2||putative 40S ribosomal protein S15a isoform 3||putative 40S ribosomal protein S15a
novel_circ_0002008	dre-miR-430a-4-5p							dre-miR-103	017350T2				001693T6	SMAX5B_001693	putative 40S ribosomal protein S15a isoform 4||putative 40S ribosomal protein S15a isoform 5||putative 40S ribosomal protein S15a isoform 6||putative 40S ribosomal protein S15a isoform 7||putative 40S ribosomal protein S15a isoform 2||putative 40S ribosomal protein S15a isoform 3||putative 40S ribosomal protein S15a
novel_circ_0002008	dre-miR-430a-11-5p							dre-miR-103	017350T3				001693T7	SMAX5B_001693	putative 40S ribosomal protein S15a isoform 4||putative 40S ribosomal protein S15a isoform 5||putative 40S ribosomal protein S15a isoform 6||putative 40S ribosomal protein S15a isoform 7||putative 40S ribosomal protein S15a isoform 2||putative 40S ribosomal protein S15a isoform 3||putative 40S ribosomal protein S15a
novel_circ_0002008	dre-miR-430a-12-5p							dre-miR-103	017600T1				001697T1	SMAX5B_001697	bcmo1 b-diox bcdo bcdo1 bcox
novel_circ_0002008	dre-miR-430a-13-5p							dre-miR-103	017624T1				001712T1	SMAX5B_001712	putative DNA polymerase lambda
novel_circ_0002008	dre-miR-430a-14-5p							dre-miR-103	017678T1				001713T1	SMAX5B_001713	putative tissue factor
novel_circ_0002008	dre-miR-430a-15-5p							dre-miR-103	018220T1				001714T1	SMAX5B_001714	putative villin-like protein
novel_circ_0002008	dre-miR-430a-16-5p							dre-miR-103	018365T3				001717T1	SMAX5B_001717	putative wiskott-Aldrich syndrome protein family member 3
novel_circ_0002008	dre-miR-430a-17-5p							dre-miR-103	018385T1				001719T1	SMAX5B_001719	putative microtubule-associated protein 4-like
novel_circ_0002008	dre-miR-430i-5p							dre-miR-103	018448T1				001720T1	SMAX5B_001720	Homeodomain transcription factor Nanog
novel_circ_0007296	dre-miR-210-3p							dre-miR-103	018501T1				001724T1	SMAX5B_001724	putative G-protein coupled receptor 158
novel_circ_0007296	dre-miR-193a-3p							dre-miR-103	018638T1				001726T1	SMAX5B_001726	putative nuclear receptor coactivator 2-like
novel_circ_0007296	dre-miR-193b-3p							dre-miR-103	018656T1				001727T1	SMAX5B_001727	Potassium voltage-gated channel subfamily B member 2
novel_circ_0001034	dre-miR-29b3-5p							dre-miR-103	018661T1				001735T1	SMAX5B_001735	putative E3 ubiquitin-protein ligase NEURL1-like
novel_circ_0004259	dre-miR-25-5p							dre-miR-103	018661T2				001736T1	SMAX5B_001736	Pabpn1 protein isoform 2||Pabpn1 protein
novel_circ_0005017	dre-miR-7132-3p							dre-miR-103	018665T1				001736T2	SMAX5B_001736	Pabpn1 protein isoform 2||Pabpn1 protein
novel_circ_0002033	dre-miR-25-5p							dre-miR-103	019561T1				001737T1	SMAX5B_001737	Hypothetical protein
novel_circ_0002033	dre-miR-731							dre-miR-103	019855T1				001738T1	SMAX5B_001738	putative platelet endothelial cell adhesion molecule-like
novel_circ_0003376	dre-miR-19b-5p							dre-miR-103	019855T2				001748T1	SMAX5B_001748	Hypothetical protein
novel_circ_0003376	dre-miR-19c-5p							dre-miR-103	019867T1				001748T2	SMAX5B_001748	Hypothetical protein
novel_circ_0003376	dre-miR-219-3p							dre-miR-103	019885T1				001749T1	SMAX5B_001749	Hypothetical protein
novel_circ_0003376	dre-miR-19b-5p							dre-miR-103	020038T1				001754T1	SMAX5B_001754	putative trichohyalin-like
novel_circ_0003376	dre-miR-19c-5p							dre-miR-103	020049T1				001757T1	SMAX5B_001757	putative gastrin/cholecystokinin-like peptide-like
novel_circ_0003376	dre-miR-219-3p							dre-miR-103	020168T1				001758T1	SMAX5B_001758	Transcription factor mafG2
novel_circ_0002585	dre-miR-219-3p							dre-miR-103	020988T1				001761T1	SMAX5B_001761	putative inactive phospholipase D5-like
novel_circ_0001430	dre-miR-338							dre-miR-103	021322T1				001762T1	SMAX5B_001762	putative WW domain-containing adapter protein with coiled-coil-like
novel_circ_0001430	dre-miR-338-3p							dre-miR-103	021374T1				001769T2	SMAX5B_001769	putative transmembrane protein 241 isoform 2||putative transmembrane protein 241
novel_circ_0001830	dre-miR-338							dre-miR-103	021604T1				001775T1	SMAX5B_001775	Pleckstrin -likey-like domain family B member 2
novel_circ_0001830	dre-miR-338-3p							dre-miR-103	021604T2				001780T1	SMAX5B_001780	putative membrane-bound transcription factor site-2 protease-like
novel_circ_0001600	dre-miR-182-5p							dre-miR-103	021720T1				001783T1	SMAX5B_001783	putative protein AF-17
novel_circ_0001600	dre-miR-193a-3p							dre-miR-103	021779T1				001784T1	SMAX5B_001784	putative sperm-associated antigen 6
novel_circ_0001600	dre-miR-193b-3p							dre-miR-103	021972T1				001786T1	SMAX5B_001786	putative solute carrier organic anion transporter family member 5A1-like
novel_circ_0000949	dre-miR-731							dre-miR-103	022113T1				001788T1	SMAX5B_001788	Transmembrane protein 14C isoform 3||Transmembrane protein 14C isoform 2||Transmembrane protein 14C||Transmembrane protein 14C isoform 4
novel_circ_0001830	dre-miR-193a-3p							dre-miR-103	022242T1				001789T1	SMAX5B_001789	putative type-1 angiotensin II receptor
novel_circ_0001830	dre-miR-193b-3p							dre-miR-103	022323T1				001792T1	SMAX5B_001792	putative retinal-specific ATP-binding cassette transporter
novel_circ_0003494	dre-miR-7149-3p							dre-miR-103	022360T1				001795T1	SMAX5B_001795	putative germ cell-specific 1-like protein
novel_circ_0006162	dre-miR-338							dre-miR-103	022433T1				001796T1	SMAX5B_001796	putative nodal modulator 1-like
novel_circ_0006162	dre-miR-338-3p							dre-miR-103	022710T1				001800T1	SMAX5B_001800	Transcription elongation factor B polypeptide 1||Transcription elongation factor B polypeptide 1 isoform 2||Transcription elongation factor B polypeptide 1 isoform 5||Transcription elongation factor B polypeptide 1 isoform 3||Transcription elongation factor B polypeptide 1 isoform 4
novel_circ_0002996	dre-miR-29b3-5p							dre-miR-107a-3p	000183T1				001800T2	SMAX5B_001800	Transcription elongation factor B polypeptide 1||Transcription elongation factor B polypeptide 1 isoform 2||Transcription elongation factor B polypeptide 1 isoform 5||Transcription elongation factor B polypeptide 1 isoform 3||Transcription elongation factor B polypeptide 1 isoform 4
novel_circ_0006162	dre-miR-301b-5p							dre-miR-107a-3p	000209T1				001800T3	SMAX5B_001800	Transcription elongation factor B polypeptide 1||Transcription elongation factor B polypeptide 1 isoform 2||Transcription elongation factor B polypeptide 1 isoform 5||Transcription elongation factor B polypeptide 1 isoform 3||Transcription elongation factor B polypeptide 1 isoform 4
novel_circ_0000137	dre-miR-25-5p							dre-miR-107a-3p	000274T1				001800T4	SMAX5B_001800	Transcription elongation factor B polypeptide 1||Transcription elongation factor B polypeptide 1 isoform 2||Transcription elongation factor B polypeptide 1 isoform 5||Transcription elongation factor B polypeptide 1 isoform 3||Transcription elongation factor B polypeptide 1 isoform 4
novel_circ_0004890	dre-miR-23b-5p							dre-miR-107a-3p	000362T1				001801T1	SMAX5B_001801	putative ribosomal protein S6 kinase beta-2-like
novel_circ_0002815	dre-miR-7149-3p							dre-miR-107a-3p	000594T1				001803T1	SMAX5B_001803	putative sorting nexin-16
novel_circ_0002815	dre-miR-25-5p							dre-miR-107a-3p	000598T1				001805T1	SMAX5B_001805	putative potassium voltage-gated channel subfamily H member 2-like
novel_circ_0001914	dre-miR-19b-5p							dre-miR-107a-3p	000626T1				001813T1	SMAX5B_001813	Hypothetical protein
novel_circ_0001914	dre-miR-19c-5p							dre-miR-107a-3p	000766T1				001816T1	SMAX5B_001816	Fibroblast growth factor
novel_circ_0005515	dre-miR-7149-3p							dre-miR-107a-3p	000895T1				001820T1	SMAX5B_001820	Hypothetical protein
novel_circ_0000930	dre-miR-301b-5p							dre-miR-107a-3p	001052T1				001824T1	SMAX5B_001824	putative SCO-spondin-like
novel_circ_0005515	dre-miR-19b-5p							dre-miR-107a-3p	001113T1				001827T1	SMAX5B_001827	putative annexin A13-like
novel_circ_0005515	dre-miR-19c-5p							dre-miR-107a-3p	001376T1				001829T1	SMAX5B_001829	putative ligand of Numb protein X 2
novel_circ_0005128	dre-miR-219-3p							dre-miR-107a-3p	001541T1				001830T1	SMAX5B_001830	putative tartrate-resistant acid phosphatase type 5-like
novel_circ_0006883	dre-miR-23b-5p							dre-miR-107a-3p	001748T1				001832T1	SMAX5B_001832	Hypothetical protein
novel_circ_0002379	dre-miR-301b-5p							dre-miR-107a-3p	001748T2				001834T1	SMAX5B_001834	putative calcium/calmodulin-dependent 3'-5'-cyclic nucleotide phosphodiesterase 1C-like
novel_circ_0004121	dre-miR-133a-2-5p							dre-miR-107a-3p	001783T1				001835T1	SMAX5B_001835	putative hepatocyte nuclear factor 4-gamma
novel_circ_0004121	dre-miR-133a-5p							dre-miR-107a-3p	001820T1				001838T1	SMAX5B_001838	Copine-3
novel_circ_0003215	dre-miR-731							dre-miR-107a-3p	001875T1				001840T2	SMAX5B_001840	putative GPI ethanolamine phosphate transferase 1 isoform 2||putative GPI ethanolamine phosphate transferase 1||putative GPI ethanolamine phosphate transferase 1 isoform 3
novel_circ_0002055	dre-miR-23b-5p							dre-miR-107a-3p	002110T1				001840T3	SMAX5B_001840	putative GPI ethanolamine phosphate transferase 1 isoform 2||putative GPI ethanolamine phosphate transferase 1||putative GPI ethanolamine phosphate transferase 1 isoform 3
novel_circ_0004121	dre-miR-29b3-5p							dre-miR-107a-3p	002158T1				001844T1	SMAX5B_001844	putative E3 ubiquitin-protein ligase HECW1
novel_circ_0002625	dre-miR-133a-2-5p							dre-miR-107a-3p	002299T1				001845T1	SMAX5B_001845	Homeobox protein Mohawk
novel_circ_0002625	dre-miR-133a-5p							dre-miR-107a-3p	002650T1				001847T1	SMAX5B_001847	putative keratin type I cytoskeletal 19-like isoform 2||putative keratin type I cytoskeletal 19-like isoform 3||putative keratin type I cytoskeletal 19-like
novel_circ_0001482	dre-miR-7132-3p							dre-miR-107a-3p	002794T1				001847T3	SMAX5B_001847	putative keratin type I cytoskeletal 19-like isoform 2||putative keratin type I cytoskeletal 19-like isoform 3||putative keratin type I cytoskeletal 19-like
novel_circ_0002987	dre-miR-210-3p							dre-miR-107a-3p	003046T1				001849T1	SMAX5B_001849	Hypothetical protein
novel_circ_0006508	dre-miR-210-3p							dre-miR-107a-3p	003218T1				001851T1	SMAX5B_001851	Hypothetical protein
novel_circ_0002987	dre-miR-182-5p							dre-miR-107a-3p	003236T1				001861T1	SMAX5B_001861	putative reversion-inducing cysteine-rich protein with Kazal motifs
novel_circ_0007058	dre-miR-23b-5p							dre-miR-107a-3p	003360T1				001862T1	SMAX5B_001862	putative sodium-independent sulfate anion transporter
novel_circ_0006424	dre-miR-182-5p							dre-miR-107a-3p	003402T1				001863T1	SMAX5B_001863	Interferon inducible Mx protein
novel_circ_0005853	dre-miR-731							dre-miR-107a-3p	003656T1				001864T1	SMAX5B_001864	Hypothetical protein
novel_circ_0000627	dre-miR-193a-3p							dre-miR-107a-3p	003896T1				001865T1	SMAX5B_001865	Hypothetical protein
novel_circ_0000627	dre-miR-193b-3p							dre-miR-107a-3p	004028T1				001866T3	SMAX5B_001866	Abhydrolase domain-containing protein 10 mitochondrial'||Abhydrolase domain-containing protein 10 mitochondrial' isoform 3||Abhydrolase domain-containing protein 10 mitochondrial' isoform 2||Abhydrolase domain-containing protein 10 mitochondrial' isoform 5||Abhydrolase domain-containing protein 10 mitochondrial' isoform 4||Abhydrolase domain-containing protein 10 mitochondrial' isoform 6
novel_circ_0000751	dre-miR-133a-2-5p							dre-miR-107a-3p	004030T1				001866T4	SMAX5B_001866	Abhydrolase domain-containing protein 10 mitochondrial'||Abhydrolase domain-containing protein 10 mitochondrial' isoform 3||Abhydrolase domain-containing protein 10 mitochondrial' isoform 2||Abhydrolase domain-containing protein 10 mitochondrial' isoform 5||Abhydrolase domain-containing protein 10 mitochondrial' isoform 4||Abhydrolase domain-containing protein 10 mitochondrial' isoform 6
novel_circ_0000751	dre-miR-133a-5p							dre-miR-107a-3p	004030T2				001866T5	SMAX5B_001866	Abhydrolase domain-containing protein 10 mitochondrial'||Abhydrolase domain-containing protein 10 mitochondrial' isoform 3||Abhydrolase domain-containing protein 10 mitochondrial' isoform 2||Abhydrolase domain-containing protein 10 mitochondrial' isoform 5||Abhydrolase domain-containing protein 10 mitochondrial' isoform 4||Abhydrolase domain-containing protein 10 mitochondrial' isoform 6
novel_circ_0003095	dre-miR-7132-3p							dre-miR-107a-3p	004189T1				001866T6	SMAX5B_001866	Abhydrolase domain-containing protein 10 mitochondrial'||Abhydrolase domain-containing protein 10 mitochondrial' isoform 3||Abhydrolase domain-containing protein 10 mitochondrial' isoform 2||Abhydrolase domain-containing protein 10 mitochondrial' isoform 5||Abhydrolase domain-containing protein 10 mitochondrial' isoform 4||Abhydrolase domain-containing protein 10 mitochondrial' isoform 6
novel_circ_0000468	dre-miR-301b-5p							dre-miR-107a-3p	004373T1				001868T1	SMAX5B_001868	putative mitogen-activated protein kinase kinase kinase 8
novel_circ_0005087	dre-miR-29b3-5p							dre-miR-107a-3p	004373T2				001871T1	SMAX5B_001871	putative fat storage-inducing transmembrane protein 1
novel_circ_0002735	dre-miR-22a-5p							dre-miR-107a-3p	004373T3				001872T1	SMAX5B_001872	putative V-set and transmembrane domain-containing protein 2A
novel_circ_0002735	dre-miR-22b-5p							dre-miR-107a-3p	004668T1				001873T1	SMAX5B_001873	putative RNA-dependent helicase p72 (DEAD-box protein p72) (DEAD-box protein 17)
novel_circ_0003147	dre-miR-206-5p							dre-miR-107a-3p	004738T1				001874T1	SMAX5B_001874	Insulin-like growth factor binding protein 4
novel_circ_0003361	dre-miR-206-5p							dre-miR-107a-3p	004738T2				001875T1	SMAX5B_001875	putative prostaglandin E2 receptor EP1 subtype-like
novel_circ_0003379	dre-miR-204-5p							dre-miR-107a-3p	004874T1				001877T1	SMAX5B_001877	putative somatomedin-B and thrombospondin type-1 domain-containing protein-like
novel_circ_0003379	dre-miR-92b-5p							dre-miR-107a-3p	004879T1				001881T1	SMAX5B_001881	putative F-box only protein 15
novel_circ_0003379	dre-miR-125b-3-3p							dre-miR-107a-3p	004924T1				001882T1	SMAX5B_001882	putative sodium/potassium/calcium exchanger 3-like
novel_circ_0006006	dre-miR-204-5p							dre-miR-107a-3p	005058T1				001883T1	SMAX5B_001883	putative transmembrane channel-like protein 8
novel_circ_0006006	dre-miR-24							dre-miR-107a-3p	005120T1				001887T1	SMAX5B_001887	Hypothetical protein
novel_circ_0006006	dre-miR-129-5p							dre-miR-107a-3p	005253T1				001895T2	SMAX5B_001895	putative keratin type I cytoskeletal 14-like isoform 3||putative keratin type I cytoskeletal 14-like isoform 2||putative keratin type I cytoskeletal 14-like
novel_circ_0006006	dre-miR-181b-3-3p							dre-miR-107a-3p	005253T2				001895T3	SMAX5B_001895	putative keratin type I cytoskeletal 14-like isoform 3||putative keratin type I cytoskeletal 14-like isoform 2||putative keratin type I cytoskeletal 14-like
novel_circ_0006006	dre-miR-181d-3p							dre-miR-107a-3p	005253T3				001897T1	SMAX5B_001897	putative ganglioside-induced differentiation-associated protein 1
novel_circ_0006006	dre-miR-24b-3p							dre-miR-107a-3p	005253T4				001899T1	SMAX5B_001899	putative rho guanine nucleotide exchange factor 4
novel_circ_0002683	dre-miR-92a-5p							dre-miR-107a-3p	005277T1				001901T1	SMAX5B_001901	putative B-cell lymphoma/leukemia 11A-like
novel_circ_0002683	dre-miR-92a-2-5p							dre-miR-107a-3p	005487T1				001904T1	SMAX5B_001904	Serine/threonine-protein kinase MAK
novel_circ_0002683	dre-miR-92a-5p							dre-miR-107a-3p	005605T1				001905T1	SMAX5B_001905	putative transcription factor IIIA||putative transcription factor IIIA isoform 2||putative transcription factor IIIA isoform 3
novel_circ_0002683	dre-miR-92a-2-5p							dre-miR-107a-3p	005973T1				001905T2	SMAX5B_001905	putative transcription factor IIIA||putative transcription factor IIIA isoform 2||putative transcription factor IIIA isoform 3
novel_circ_0007296	dre-miR-92a-5p							dre-miR-107a-3p	006092T1				001905T3	SMAX5B_001905	putative transcription factor IIIA||putative transcription factor IIIA isoform 2||putative transcription factor IIIA isoform 3
novel_circ_0007296	dre-miR-92a-2-5p							dre-miR-107a-3p	006092T2				001923T1	SMAX5B_001923	putative regulatory-associated protein of mTOR
novel_circ_0001034	dre-miR-430a-3p							dre-miR-107a-3p	006092T3				001928T1	SMAX5B_001928	Zinc finger protein ZIC 4
novel_circ_0001034	dre-miR-430b-3p							dre-miR-107a-3p	006512T1				001929T1	SMAX5B_001929	putative 6-phosphofructokinase type C-like isoform 2||putative 6-phosphofructokinase type C-like isoform 3||putative 6-phosphofructokinase type C-like
novel_circ_0001034	dre-miR-430c-3p							dre-miR-107a-3p	006662T1				001929T2	SMAX5B_001929	putative 6-phosphofructokinase type C-like isoform 2||putative 6-phosphofructokinase type C-like isoform 3||putative 6-phosphofructokinase type C-like
novel_circ_0001034	dre-let-7a							dre-miR-107a-3p	006774T1				001929T3	SMAX5B_001929	putative 6-phosphofructokinase type C-like isoform 2||putative 6-phosphofructokinase type C-like isoform 3||putative 6-phosphofructokinase type C-like
novel_circ_0001034	dre-let-7b							dre-miR-107a-3p	006926T1				001931T1	SMAX5B_001931	putative VPS10 domain-containing receptor SorCS1-like
novel_circ_0001034	dre-let-7c-5p							dre-miR-107a-3p	006972T1				001933T1	SMAX5B_001933	putative protein phosphatase 1 regulatory subunit 17
novel_circ_0001034	dre-let-7d-5p							dre-miR-107a-3p	007059T1				001938T1	SMAX5B_001938	hypothetical protein
novel_circ_0001034	dre-let-7e							dre-miR-107a-3p	007456T1				001942T1	SMAX5B_001942	putative ribosome biogenesis regulatory protein -like
novel_circ_0001034	dre-let-7f							dre-miR-107a-3p	007464T1				001949T1	SMAX5B_001949	Cbln2b protein
novel_circ_0001034	dre-let-7g							dre-miR-107a-3p	007889T1				001950T1	SMAX5B_001950	putative protein AF-10
novel_circ_0001034	dre-let-7h							dre-miR-107a-3p	008283T1				001951T1	SMAX5B_001951	putative transient receptor potential cation channel subfamily A member 1-like
novel_circ_0001034	dre-let-7i							dre-miR-107a-3p	008348T1				001952T1	SMAX5B_001952	putative pancreas/duodenum homeobox protein 1
novel_circ_0001034	dre-miR-17a-5p							dre-miR-107a-3p	008348T2				001955T1	SMAX5B_001955	Importin-4 isoform 2||Importin-4
novel_circ_0001034	dre-miR-20b-5p							dre-miR-107a-3p	008348T3				001955T2	SMAX5B_001955	Importin-4 isoform 2||Importin-4
novel_circ_0001034	dre-miR-20a-5p							dre-miR-107a-3p	008348T4				001956T1	SMAX5B_001956	putative contactin-associated protein-like 2
novel_circ_0001034	dre-miR-93							dre-miR-107a-3p	008444T1				001957T1	SMAX5B_001957	putative myotubularin-related protein 7-like
novel_circ_0001034	dre-miR-430i-3p							dre-miR-107a-3p	008866T1				001959T1	SMAX5B_001959	receptor (G protein-coupled) activity modifying protein 3
novel_circ_0001034	dre-let-7j							dre-miR-107a-3p	009162T1				001960T1	SMAX5B_001960	XK-related protein
novel_circ_0004259	dre-miR-30a-5p							dre-miR-107a-3p	009198T1				001961T1	SMAX5B_001961	Hypothetical protein
novel_circ_0004259	dre-miR-30d							dre-miR-107a-3p	009235T1				001962T1	SMAX5B_001962	putative COMM domain-containing protein 3||putative COMM domain-containing protein 3 isoform 4||putative COMM domain-containing protein 3 isoform 3||putative COMM domain-containing protein 3 isoform 2
novel_circ_0004259	dre-miR-30e-5p							dre-miR-107a-3p	009445T1				001962T2	SMAX5B_001962	putative COMM domain-containing protein 3||putative COMM domain-containing protein 3 isoform 4||putative COMM domain-containing protein 3 isoform 3||putative COMM domain-containing protein 3 isoform 2
novel_circ_0001688	dre-miR-194a							dre-miR-107a-3p	009445T2				001962T4	SMAX5B_001962	putative COMM domain-containing protein 3||putative COMM domain-containing protein 3 isoform 4||putative COMM domain-containing protein 3 isoform 3||putative COMM domain-containing protein 3 isoform 2
novel_circ_0001688	dre-miR-194b							dre-miR-107a-3p	009452T1				001964T1	SMAX5B_001964	Toll-like receptor 22
novel_circ_0001688	dre-miR-194a							dre-miR-107a-3p	009452T2				001969T1	SMAX5B_001969	putative lisH domain-containing protein FOPNL
novel_circ_0001688	dre-miR-194b							dre-miR-107a-3p	009452T3				001970T1	SMAX5B_001970	Small muscle protein X-linked
novel_circ_0001088	dre-miR-103							dre-miR-107a-3p	009452T4				001976T1	SMAX5B_001976	Vasoactive intestinal polypeptide receptor
novel_circ_0001088	dre-miR-107a-3p							dre-miR-107a-3p	009476T1				001977T1	SMAX5B_001977	putative D(3) dopamine receptor
novel_circ_0001088	dre-miR-107b							dre-miR-107a-3p	009543T1				001980T1	SMAX5B_001980	putative VPS10 domain-containing receptor SorCS1-like
novel_circ_0002188	dre-miR-430a-3p							dre-miR-107a-3p	009556T1				001984T1	SMAX5B_001984	putative solute carrier family 22 member 17
novel_circ_0002188	dre-miR-430b-3p							dre-miR-107a-3p	009590T1				001986T1	SMAX5B_001986	Hypothetical protein
novel_circ_0002188	dre-miR-430c-3p							dre-miR-107a-3p	009638T1				001989T1	SMAX5B_001989	putative UPF0585 protein C16orf13 -like
novel_circ_0002188	dre-miR-17a-5p							dre-miR-107a-3p	009809T1				001991T1	SMAX5B_001991	putative thioredoxin domain-containing protein 5
novel_circ_0002188	dre-miR-20b-5p							dre-miR-107a-3p	009906T1				001992T1	SMAX5B_001992	putative choline transporter-like protein 2
novel_circ_0002188	dre-miR-20a-5p							dre-miR-107a-3p	009954T1				001994T1	SMAX5B_001994	putative phosphatidylinositol 5-phosphate 4-kinase type-2 beta
novel_circ_0002188	dre-miR-93							dre-miR-107a-3p	010234T1				001995T2	SMAX5B_001995	putative complement component C8 gamma chain||putative complement component C8 gamma chain isoform 2
novel_circ_0002188	dre-miR-430i-3p							dre-miR-107a-3p	010393T2				001996T1	SMAX5B_001996	putative zinc finger CCHC domain-containing protein 2
novel_circ_0002033	dre-let-7a							dre-miR-107a-3p	010393T3				001998T1	SMAX5B_001998	putative tether containing UBX domain for GLUT4
novel_circ_0002033	dre-let-7b							dre-miR-107a-3p	010637T1				002002T1	SMAX5B_002002	Corticotropin releasing hormone
novel_circ_0002033	dre-let-7c-5p							dre-miR-107a-3p	010858T1				002003T1	SMAX5B_002003	putative enoyl-CoA hydratase mitochondrial
novel_circ_0002033	dre-let-7d-5p							dre-miR-107a-3p	010920T1				002006T1	SMAX5B_002006	cry-dash xlcry-dash
novel_circ_0002033	dre-let-7e							dre-miR-107a-3p	010927T1				002011T1	SMAX5B_002011	Ras-related protein Rab-18-B
novel_circ_0002033	dre-let-7f							dre-miR-107a-3p	010929T1				002015T1	SMAX5B_002015	putative zinc finger protein PLAG1
novel_circ_0002033	dre-let-7g							dre-miR-107a-3p	010953T1				002020T1	SMAX5B_002020	Palmitoyltransferase
novel_circ_0002033	dre-let-7h							dre-miR-107a-3p	011022T2				002023T1	SMAX5B_002023	putative polycomb group RING finger protein 2
novel_circ_0002033	dre-let-7i							dre-miR-107a-3p	011022T3				002024T1	SMAX5B_002024	putative musculin-like
novel_circ_0002033	dre-let-7j							dre-miR-107a-3p	011041T1				002026T1	SMAX5B_002026	Zinc finger protein ZIC 1
novel_circ_0000189	dre-miR-489							dre-miR-107a-3p	011093T1				002027T1	SMAX5B_002027	putative cytoplasmic protein NCK1
novel_circ_0000189	dre-miR-204-3-3p							dre-miR-107a-3p	011380T1				002028T1	SMAX5B_002028	Hypothetical protein
novel_circ_0002223	dre-miR-430c-5p							dre-miR-107a-3p	011580T1				002031T1	SMAX5B_002031	putative neuropilin and tolloid-like protein 1
novel_circ_0000189	dre-miR-489							dre-miR-107a-3p	011733T1				002035T1	SMAX5B_002035	putative amyloid beta A4 precursor protein-binding family B member 1-interacting protein
novel_circ_0000189	dre-miR-204-3-3p							dre-miR-107a-3p	011809T1				002037T1	SMAX5B_002037	putative metal transporter CNNM2
novel_circ_0002223	dre-miR-430c-5p							dre-miR-107a-3p	011843T1				002038T1	SMAX5B_002038	putative copine-3-like
novel_circ_0002585	dre-miR-103							dre-miR-107a-3p	011876T1				002039T1	SMAX5B_002039	Hypothetical protein
novel_circ_0002585	dre-miR-107a-3p							dre-miR-107a-3p	011876T2				002040T1	SMAX5B_002040	putative WW domain binding protein 1-like
novel_circ_0002585	dre-miR-107b							dre-miR-107a-3p	011876T3				002041T1	SMAX5B_002041	putative UPF0668 protein C10orf76 -like
novel_circ_0001557	dre-let-7a							dre-miR-107a-3p	011876T4				002049T1	SMAX5B_002049	putative homeobox protein TGIF1
novel_circ_0001557	dre-let-7b							dre-miR-107a-3p	011876T5				002051T1	SMAX5B_002051	putative microtubule-associated tumor suppressor candidate 2 -like
novel_circ_0001557	dre-let-7c-5p							dre-miR-107a-3p	012170T1				002052T1	SMAX5B_002052	putative organic solute transporter subunit alpha-like isoform 2||putative organic solute transporter subunit alpha-like
novel_circ_0001557	dre-let-7d-5p							dre-miR-107a-3p	012260T1				002054T1	SMAX5B_002054	putative copine-3-like
novel_circ_0001557	dre-let-7e							dre-miR-107a-3p	012345T1				002055T1	SMAX5B_002055	putative ferric-chelate reductase 1
novel_circ_0001557	dre-let-7f							dre-miR-107a-3p	012441T1				002058T1	SMAX5B_002058	putative microtubule-associated tumor suppressor candidate 2 -like
novel_circ_0001557	dre-let-7g							dre-miR-107a-3p	012451T1				002059T1	SMAX5B_002059	putative E3 ubiquitin-protein ligase DTX4-like
novel_circ_0001557	dre-let-7h							dre-miR-107a-3p	012580T1				002065T1	SMAX5B_002065	putative YTH domain-containing family protein 3
novel_circ_0001557	dre-let-7i							dre-miR-107a-3p	012652T1				002067T1	SMAX5B_002067	V-type proton ATPase catalytic subunit A
novel_circ_0001557	dre-let-7j							dre-miR-107a-3p	012652T2				002072T1	SMAX5B_002072	putative G-protein coupled receptor 12
novel_circ_0001430	dre-miR-206-5p							dre-miR-107a-3p	012762T1				002074T1	SMAX5B_002074	putative cysteine/serine-rich nuclear protein 1
novel_circ_0001600	dre-miR-22a-5p							dre-miR-107a-3p	013100T1				002077T1	SMAX5B_002077	putative very-long-chain enoyl-CoA reductase-like
novel_circ_0001600	dre-miR-22b-5p							dre-miR-107a-3p	013168T1				002078T1	SMAX5B_002078	putative coiled-coil domain-containing protein 151
novel_circ_0000949	dre-miR-23a-3p							dre-miR-107a-3p	013770T1				002087T1	SMAX5B_002087	putative Kv channel-interacting protein 2-like
novel_circ_0000949	dre-miR-23b							dre-miR-107a-3p	014128T1				002088T1	SMAX5B_002088	putative ethanolamine-phosphate cytidylyltransferase-like
novel_circ_0000949	dre-miR-218a							dre-miR-107a-3p	014151T2				002093T1	SMAX5B_002093	putative sperm-associated antigen 6-like
novel_circ_0000949	dre-miR-218b							dre-miR-107a-3p	014188T1				002095T1	SMAX5B_002095	putative polycystic kidney disease protein 1-like 1
novel_circ_0000949	dre-miR-23b-3p							dre-miR-107a-3p	014621T1				002101T1	SMAX5B_002101	Tumor necrosis factor receptor superfamily member 11A
novel_circ_0001430	dre-miR-194a							dre-miR-107a-3p	014711T1				002105T1	SMAX5B_002105	putative coagulation factor X
novel_circ_0001430	dre-miR-194b							dre-miR-107a-3p	014819T1				002106T1	SMAX5B_002106	putative interphotoreceptor matrix proteoglycan 2-like
novel_circ_0001830	dre-miR-430c-5p							dre-miR-107a-3p	014987T1				002107T1	SMAX5B_002107	putative formin-like protein 2
novel_circ_0006815	dre-miR-92b-5p							dre-miR-107a-3p	015056T1				002109T1	SMAX5B_002109	putative lipoyltransferase 1 mitochondrial-like
novel_circ_0002771	dre-miR-92b-5p							dre-miR-107a-3p	015311T1				002110T1	SMAX5B_002110	Hypothetical protein
novel_circ_0003494	dre-miR-204-5p							dre-miR-107a-3p	015355T1				002113T1	SMAX5B_002113	Hypothetical protein
novel_circ_0003800	dre-miR-30a-5p							dre-miR-107a-3p	015657T1				002114T1	SMAX5B_002114	putative arf-GAP with GTPase ANK repeat and PH domain-containing protein 1-like
novel_circ_0003800	dre-miR-30d							dre-miR-107a-3p	015868T1				002115T1	SMAX5B_002115	putative zinc finger protein GLI2-like
novel_circ_0003800	dre-miR-30e-5p							dre-miR-107a-3p	015889T1				002118T1	SMAX5B_002118	putative PCI domain-containing protein 2-like
novel_circ_0003494	dre-miR-23a-3p							dre-miR-107a-3p	015973T1				002119T1	SMAX5B_002119	Hypothetical protein
novel_circ_0003494	dre-miR-23b							dre-miR-107a-3p	016070T1				002123T1	SMAX5B_002123	putative coagulation factor VII
novel_circ_0003494	dre-miR-30e-3p							dre-miR-107a-3p	016257T1				002126T1	SMAX5B_002126	Chloride channel protein
novel_circ_0003494	dre-miR-23b-3p							dre-miR-107a-3p	016515T1				002131T1	SMAX5B_002131	putative fas apoptotic inhibitory molecule 1-like
novel_circ_0000137	dre-miR-125b-3-3p							dre-miR-107a-3p	016637T1				002133T1	SMAX5B_002133	Hypothetical protein
novel_circ_0002869	dre-miR-129-5p							dre-miR-107a-3p	016707T1				002135T1	SMAX5B_002135	putative zinc finger protein 271-like
novel_circ_0002869	dre-miR-218a							dre-miR-107a-3p	016848T1				002140T1	SMAX5B_002140	putative BCL-6 corepressor-like||putative BCL-6 corepressor-like isoform 2
novel_circ_0002869	dre-miR-218b							dre-miR-107a-3p	016851T1				002140T2	SMAX5B_002140	putative BCL-6 corepressor-like||putative BCL-6 corepressor-like isoform 2
novel_circ_0002815	dre-miR-17a-5p							dre-miR-107a-3p	016952T1				002149T1	SMAX5B_002149	putative xanthine dehydrogenase/oxidase
novel_circ_0002815	dre-miR-20b-5p							dre-miR-107a-3p	016952T2				002150T1	SMAX5B_002150	putative claudin-24
novel_circ_0002815	dre-miR-20a-5p							dre-miR-107a-3p	017140T1				002151T1	SMAX5B_002151	putative coagulation factor VII-like
novel_circ_0002815	dre-miR-93							dre-miR-107a-3p	017140T2				002158T1	SMAX5B_002158	putative solute carrier family 22 member 13-like
novel_circ_0004452	dre-miR-181b-5p							dre-miR-107a-3p	017311T1				002191T1	SMAX5B_002191	putative protein bassoon-like
novel_circ_0004452	dre-miR-181a-5p							dre-miR-107a-3p	017350T1				002198T1	SMAX5B_002198	putative cysteine-rich with EGF-like domain protein 1
novel_circ_0004452	dre-miR-103							dre-miR-107a-3p	017350T2				002204T1	SMAX5B_002204	putative NUAK family SNF1-like kinase 2
novel_circ_0004452	dre-miR-107a-3p							dre-miR-107a-3p	017350T3				002209T1	SMAX5B_002209	putative transmembrane protein 82-like
novel_circ_0004452	dre-miR-181c-5p							dre-miR-107a-3p	017600T1				002210T1	SMAX5B_002210	putative protein bicaudal D -like 2-like
novel_circ_0004452	dre-miR-107b							dre-miR-107a-3p	017624T1				002219T1	SMAX5B_002219	putative hyaluronidase-2-like
novel_circ_0004452	dre-miR-181d-5p							dre-miR-107a-3p	017675T1				002232T2	SMAX5B_002232	putative urocanate hydratase||putative urocanate hydratase isoform 2
novel_circ_0005144	dre-miR-30e-3p							dre-miR-107a-3p	017678T1				002240T1	SMAX5B_002240	cAMP-dependent protein kinase type II-beta regulatory subunit-like protein
novel_circ_0005144	dre-miR-181b-3-3p							dre-miR-107a-3p	018220T1				002243T1	SMAX5B_002243	putative kazrin-like||putative kazrin-like isoform 4||putative kazrin-like isoform 2||putative kazrin-like isoform 3
novel_circ_0005144	dre-miR-181d-3p							dre-miR-107a-3p	018266T1				002243T2	SMAX5B_002243	putative kazrin-like||putative kazrin-like isoform 4||putative kazrin-like isoform 2||putative kazrin-like isoform 3
novel_circ_0000623	dre-miR-125b-3-3p							dre-miR-107a-3p	018376T1				002243T3	SMAX5B_002243	putative kazrin-like||putative kazrin-like isoform 4||putative kazrin-like isoform 2||putative kazrin-like isoform 3
novel_circ_0000930	dre-miR-181b-3-3p							dre-miR-107a-3p	018385T1				002243T4	SMAX5B_002243	putative kazrin-like||putative kazrin-like isoform 4||putative kazrin-like isoform 2||putative kazrin-like isoform 3
novel_circ_0000930	dre-miR-181d-3p							dre-miR-107a-3p	018638T1				002252T2	SMAX5B_002252	linker histone H1M isoform 2||linker histone H1M
novel_circ_0001712	dre-miR-489							dre-miR-107a-3p	018661T1				002259T1	SMAX5B_002259	putative G-protein coupled receptor 61-like
novel_circ_0005515	dre-miR-218a							dre-miR-107a-3p	018661T2				002262T1	SMAX5B_002262	putative high mobility group protein HMGI-C
novel_circ_0005515	dre-miR-218b							dre-miR-107a-3p	018665T1				002265T1	SMAX5B_002265	Hypothetical protein
novel_circ_0003303	dre-miR-181b-5p							dre-miR-107a-3p	019122T1				002272T1	SMAX5B_002272	putative proline-rich transmembrane protein 3-like
novel_circ_0003303	dre-miR-181a-5p							dre-miR-107a-3p	019561T1				002279T1	SMAX5B_002279	putative prostacyclin synthase
novel_circ_0003303	dre-miR-181c-5p							dre-miR-107a-3p	019635T1				002285T1	SMAX5B_002285	putative retinoid-binding protein 7
novel_circ_0003303	dre-miR-181d-5p							dre-miR-107a-3p	019855T1				002294T1	SMAX5B_002294	putative 39S ribosomal protein L20 mitochondrial
novel_circ_0000311	dre-miR-23a-3p							dre-miR-107a-3p	019855T2				002296T1	SMAX5B_002296	putative zinc finger MYND domain-containing protein 10
novel_circ_0000311	dre-miR-23b							dre-miR-107a-3p	019876T1				002297T1	SMAX5B_002297	putative centromere protein S-like isoform 2||putative centromere protein S-like
novel_circ_0000311	dre-miR-23b-3p							dre-miR-107a-3p	020038T1				002297T2	SMAX5B_002297	putative centromere protein S-like isoform 2||putative centromere protein S-like
novel_circ_0000623	dre-miR-430a-3p							dre-miR-107a-3p	020049T1				002298T1	SMAX5B_002298	putative adaptin ear-binding coat-associated protein 2 isoform 3||putative adaptin ear-binding coat-associated protein 2 isoform 2||putative adaptin ear-binding coat-associated protein 2||putative adaptin ear-binding coat-associated protein 2 isoform 4
novel_circ_0000623	dre-miR-430b-3p							dre-miR-107a-3p	020168T1				002298T2	SMAX5B_002298	putative adaptin ear-binding coat-associated protein 2 isoform 3||putative adaptin ear-binding coat-associated protein 2 isoform 2||putative adaptin ear-binding coat-associated protein 2||putative adaptin ear-binding coat-associated protein 2 isoform 4
novel_circ_0000623	dre-miR-430c-3p							dre-miR-107a-3p	020358T1				002298T3	SMAX5B_002298	putative adaptin ear-binding coat-associated protein 2 isoform 3||putative adaptin ear-binding coat-associated protein 2 isoform 2||putative adaptin ear-binding coat-associated protein 2||putative adaptin ear-binding coat-associated protein 2 isoform 4
novel_circ_0000623	dre-miR-430i-3p							dre-miR-107a-3p	020358T2				002298T4	SMAX5B_002298	putative adaptin ear-binding coat-associated protein 2 isoform 3||putative adaptin ear-binding coat-associated protein 2 isoform 2||putative adaptin ear-binding coat-associated protein 2||putative adaptin ear-binding coat-associated protein 2 isoform 4
novel_circ_0005497	dre-miR-30a-5p							dre-miR-107a-3p	020441T1				002299T1	SMAX5B_002299	putative C-X-C chemokine receptor type 3-like
novel_circ_0005497	dre-miR-30d							dre-miR-107a-3p	020899T1				002302T2	SMAX5B_002302	putative serine/arginine-rich splicing factor 3 isoform 2||putative serine/arginine-rich splicing factor 3
novel_circ_0005497	dre-miR-30e-5p							dre-miR-107a-3p	020988T1				002307T1	SMAX5B_002307	T-cell leukemia translocation-altered protein -like
novel_circ_0005497	dre-miR-142a-3p							dre-miR-107a-3p	021322T1				002309T1	SMAX5B_002309	putative saxiphilin-like
novel_circ_0000370	dre-miR-724							dre-miR-107a-3p	021374T1				002310T1	SMAX5B_002310	putative serine/threonine-protein kinase WNK2-like
novel_circ_0001087	dre-miR-129-5p							dre-miR-107a-3p	021554T1				002314T1	SMAX5B_002314	putative potassium voltage-gated channel subfamily B member 1-like
novel_circ_0002036	dre-miR-142a-3p							dre-miR-107a-3p	021680T1				002317T1	SMAX5B_002317	Rhodopsin
novel_circ_0000606	dre-miR-219-5p							dre-miR-107a-3p	021720T1				002319T1	SMAX5B_002319	Intestinal mucin
novel_circ_0003053	dre-miR-181b-5p							dre-miR-107a-3p	022433T1				002320T1	SMAX5B_002320	putative hemK methyltransferase family member 1
novel_circ_0003053	dre-miR-181a-5p							dre-miR-107a-5p	000095T1				002321T1	SMAX5B_002321	Aminoacylase-1
novel_circ_0003053	dre-miR-181c-5p							dre-miR-107a-5p	001236T1				002322T1	SMAX5B_002322	putative bcl10-interacting CARD protein-like
novel_circ_0003053	dre-miR-181d-5p							dre-miR-107a-5p	001236T2				002327T1	SMAX5B_002327	NAD-dependent protein deacetylase||NAD-dependent protein deacetylase isoform 2||NAD-dependent protein deacetylase isoform 3
novel_circ_0003215	dre-miR-22a-5p							dre-miR-107a-5p	001403T1				002327T2	SMAX5B_002327	NAD-dependent protein deacetylase||NAD-dependent protein deacetylase isoform 2||NAD-dependent protein deacetylase isoform 3
novel_circ_0003215	dre-miR-22b-5p							dre-miR-107a-5p	001421T1				002327T3	SMAX5B_002327	NAD-dependent protein deacetylase||NAD-dependent protein deacetylase isoform 2||NAD-dependent protein deacetylase isoform 3
novel_circ_0002975	dre-miR-24							dre-miR-107a-5p	002613T1				002328T1	SMAX5B_002328	putative cytochrome b561 domain-containing protein 2 isoform 3||putative cytochrome b561 domain-containing protein 2 isoform 2||putative cytochrome b561 domain-containing protein 2
novel_circ_0002975	dre-miR-24b-3p							dre-miR-107a-5p	002613T2				002328T2	SMAX5B_002328	putative cytochrome b561 domain-containing protein 2 isoform 3||putative cytochrome b561 domain-containing protein 2 isoform 2||putative cytochrome b561 domain-containing protein 2
novel_circ_0001917	dre-miR-24							dre-miR-107a-5p	002613T3				002328T3	SMAX5B_002328	putative cytochrome b561 domain-containing protein 2 isoform 3||putative cytochrome b561 domain-containing protein 2 isoform 2||putative cytochrome b561 domain-containing protein 2
novel_circ_0001917	dre-miR-24b-3p							dre-miR-107a-5p	002638T1				002330T1	SMAX5B_002330	putative dual serine/threonine and tyrosine protein kinase
novel_circ_0002055	dre-miR-724							dre-miR-107a-5p	003958T1				002332T1	SMAX5B_002332	putative semaphorin-3F-like
novel_circ_0004852	dre-miR-219-5p							dre-miR-107a-5p	005257T1				002334T5	SMAX5B_002334	putative protein polybromo-1-like||putative protein polybromo-1-like isoform 4||putative protein polybromo-1-like isoform 5||putative protein polybromo-1-like isoform 2||putative protein polybromo-1-like isoform 3
novel_circ_0006436	dre-miR-219-5p							dre-miR-107a-5p	005328T1				002335T1	SMAX5B_002335	Succinate dehydrogenase||Succinate dehydrogenase isoform 2
novel_circ_0006436	dre-miR-142a-3p							dre-miR-107a-5p	005727T1				002335T2	SMAX5B_002335	Succinate dehydrogenase||Succinate dehydrogenase isoform 2
novel_circ_0002384	dre-miR-724							dre-miR-107a-5p	005902T1				002336T1	SMAX5B_002336	Glutathione peroxidase
novel_circ_0003918	dre-miR-204-3-3p							dre-miR-107a-5p	006137T1				002341T1	SMAX5B_002341	Rhodopsin
novel_circ_0000627	dre-miR-30e-3p							dre-miR-107a-5p	006169T1				002346T1	SMAX5B_002346	FAM212 domain containing protein
novel_circ_0002735	dre-miR-221-5p							dre-miR-107a-5p	006798T1				002350T1	SMAX5B_002350	putative alpha/beta hydrolase domain-containing protein 14B
novel_circ_0002735	dre-miR-124-3p							dre-miR-107a-5p	006866T1				002359T1	SMAX5B_002359	putative tRNA pseudouridine synthase 2
novel_circ_0004184	dre-miR-135b-5p							dre-miR-107a-5p	006978T1				002361T1	SMAX5B_002361	putative protein transport protein Sec61 subunit alpha-like 1-like
novel_circ_0002008	dre-miR-26a-2-3p							dre-miR-107a-5p	008013T1				002364T1	SMAX5B_002364	putative AMP deaminase 2-like
novel_circ_0002008	dre-miR-26a-2-3p							dre-miR-107a-5p	008207T1				002366T2	SMAX5B_002366	Hypothetical protein
novel_circ_0006006	dre-miR-221-5p							dre-miR-107a-5p	008518T1				002368T1	SMAX5B_002368	Ubiquitin carboxyl-terminal hydrolase
novel_circ_0006006	dre-miR-181b-3p							dre-miR-107a-5p	008552T1				002369T1	SMAX5B_002369	putative methylosome protein 50 isoform 2||putative methylosome protein 50 isoform 3||putative methylosome protein 50||putative methylosome protein 50 isoform 4
novel_circ_0006006	dre-miR-140-5p							dre-miR-107a-5p	008596T1				002369T2	SMAX5B_002369	putative methylosome protein 50 isoform 2||putative methylosome protein 50 isoform 3||putative methylosome protein 50||putative methylosome protein 50 isoform 4
novel_circ_0006006	dre-miR-740							dre-miR-107a-5p	009002T1				002369T3	SMAX5B_002369	putative methylosome protein 50 isoform 2||putative methylosome protein 50 isoform 3||putative methylosome protein 50||putative methylosome protein 50 isoform 4
novel_circ_0007296	dre-miR-15a-3p							dre-miR-107a-5p	009051T1				002373T1	SMAX5B_002373	putative transmembrane prolyl 4-hydroxylase-like
novel_circ_0007296	dre-miR-129-3p							dre-miR-107a-5p	009670T1				002378T1	SMAX5B_002378	putative fibroblast growth factor receptor substrate 2-like
novel_circ_0007296	dre-miR-129-1-3p							dre-miR-107a-5p	009764T1				002386T1	SMAX5B_002386	Hypothetical protein
novel_circ_0007296	dre-miR-2184							dre-miR-107a-5p	010350T1				002389T1	SMAX5B_002389	putative ephrin type-A receptor 2-like
novel_circ_0007296	dre-miR-129-3-3p							dre-miR-107a-5p	010471T1				002390T1	SMAX5B_002390	putative calmodulin-like protein 6
novel_circ_0002061	dre-miR-144-5p							dre-miR-107a-5p	010992T1				002392T1	SMAX5B_002392	putative 1-phosphatidylinositol 4-5-bisphosphate phosphodiesterase eta-2-like
novel_circ_0001688	dre-miR-455-5p							dre-miR-107a-5p	010992T2				002393T1	SMAX5B_002393	Isotocin receptor-like
novel_circ_0001688	dre-miR-455-5p							dre-miR-107a-5p	011992T1				002395T2	SMAX5B_002395	putative 6-phosphofructo-2-kinase/fructose-2-6-bisphosphatase 4-like||putative 6-phosphofructo-2-kinase/fructose-2-6-bisphosphatase 4-like isoform 2
novel_circ_0002061	dre-miR-144-5p							dre-miR-107a-5p	012089T1				002398T1	SMAX5B_002398	putative amphoterin-induced protein 1-like
novel_circ_0001088	dre-miR-125a							dre-miR-107a-5p	012384T1				002399T1	SMAX5B_002399	putative G-protein coupled receptor 22-like
novel_circ_0001088	dre-miR-125b-5p							dre-miR-107a-5p	012670T1				002400T1	SMAX5B_002400	putative protein FAM3C-like isoform 3||putative protein FAM3C-like isoform 2||putative protein FAM3C-like
novel_circ_0001088	dre-miR-125c-5p							dre-miR-107a-5p	012765T4				002400T2	SMAX5B_002400	putative protein FAM3C-like isoform 3||putative protein FAM3C-like isoform 2||putative protein FAM3C-like
novel_circ_0002188	dre-miR-145-5p							dre-miR-107a-5p	012778T1				002400T3	SMAX5B_002400	putative protein FAM3C-like isoform 3||putative protein FAM3C-like isoform 2||putative protein FAM3C-like
novel_circ_0002188	dre-miR-7133-3p							dre-miR-107a-5p	012848T5				002402T1	SMAX5B_002402	putative voltage-dependent calcium channel subunit alpha-2/delta-2-like
novel_circ_0002033	dre-miR-457b-3p							dre-miR-107a-5p	012848T6				002408T1	SMAX5B_002408	putative muscleblind-like protein 2a-like||putative muscleblind-like protein 2a-like isoform 2
novel_circ_0000173	dre-miR-135b-5p							dre-miR-107a-5p	013143T1				002408T2	SMAX5B_002408	putative muscleblind-like protein 2a-like||putative muscleblind-like protein 2a-like isoform 2
novel_circ_0002223	dre-miR-202-3p							dre-miR-107a-5p	013484T1				002412T1	SMAX5B_002412	Amyloid beta A4 protein
novel_circ_0003376	dre-miR-338-5p							dre-miR-107a-5p	014568T1				002414T1	SMAX5B_002414	putative neuropilin-2-like
novel_circ_0002223	dre-miR-202-3p							dre-miR-107a-5p	014775T1				002415T1	SMAX5B_002415	ATP synthase-coupling factor 6 mitochondrial isoform 3||ATP synthase-coupling factor 6 mitochondrial isoform 2||ATP synthase-coupling factor 6 mitochondrial isoform 4||ATP synthase-coupling factor 6 mitochondrial
novel_circ_0003376	dre-miR-338-5p							dre-miR-107a-5p	014920T2				002415T2	SMAX5B_002415	ATP synthase-coupling factor 6 mitochondrial isoform 3||ATP synthase-coupling factor 6 mitochondrial isoform 2||ATP synthase-coupling factor 6 mitochondrial isoform 4||ATP synthase-coupling factor 6 mitochondrial
novel_circ_0001557	dre-miR-196a-5p							dre-miR-107a-5p	015007T1				002417T1	SMAX5B_002417	putative secreted phosphoprotein 24 isoform 3||putative secreted phosphoprotein 24 isoform 2||putative secreted phosphoprotein 24
novel_circ_0001557	dre-miR-196b							dre-miR-107a-5p	015050T1				002417T2	SMAX5B_002417	putative secreted phosphoprotein 24 isoform 3||putative secreted phosphoprotein 24 isoform 2||putative secreted phosphoprotein 24
novel_circ_0001557	dre-miR-458-5p							dre-miR-107a-5p	015086T1				002417T3	SMAX5B_002417	putative secreted phosphoprotein 24 isoform 3||putative secreted phosphoprotein 24 isoform 2||putative secreted phosphoprotein 24
novel_circ_0001557	dre-miR-196c							dre-miR-107a-5p	016239T1				002424T1	SMAX5B_002424	putative zinc finger CCCH domain-containing protein 13-like
novel_circ_0001557	dre-miR-196d							dre-miR-107a-5p	016316T1				002425T1	SMAX5B_002425	putative centromere protein L
novel_circ_0001600	dre-miR-217							dre-miR-107a-5p	016899T1				002426T1	SMAX5B_002426	Hypothetical protein
novel_circ_0000949	dre-miR-196a-5p							dre-miR-107a-5p	017335T1				002429T1	SMAX5B_002429	Putative ras-related protein rap-2a
novel_circ_0000949	dre-miR-196b							dre-miR-107a-5p	017634T1				002431T1	SMAX5B_002431	putative disintegrin and metalloproteinase with thrombospondin motifs 1
novel_circ_0000949	dre-miR-196c							dre-miR-107a-5p	017682T1				002434T1	SMAX5B_002434	putative 39S ribosomal protein L39 mitochondrial
novel_circ_0000949	dre-miR-196d							dre-miR-107a-5p	017682T3				002437T1	SMAX5B_002437	putative mitogen-activated protein kinase kinase kinase kinase 4-like
novel_circ_0001430	dre-miR-129-3p							dre-miR-107a-5p	017682T4				002452T1	SMAX5B_002452	putative janus kinase and microtubule-interacting protein 1
novel_circ_0001430	dre-miR-129-1-3p							dre-miR-107a-5p	018399T1				002458T1	SMAX5B_002458	Hypothetical protein
novel_circ_0001430	dre-miR-129-3-3p							dre-miR-107a-5p	018577T1				002458T2	SMAX5B_002458	Hypothetical protein
novel_circ_0001830	dre-miR-124-5p							dre-miR-107a-5p	019000T1				002459T1	SMAX5B_002459	putative lysine-specific demethylase 2A||putative lysine-specific demethylase 2A isoform 4||putative lysine-specific demethylase 2A isoform 3||putative lysine-specific demethylase 2A isoform 2
novel_circ_0001830	dre-miR-124-4-5p							dre-miR-107a-5p	019145T1				002459T2	SMAX5B_002459	putative lysine-specific demethylase 2A||putative lysine-specific demethylase 2A isoform 4||putative lysine-specific demethylase 2A isoform 3||putative lysine-specific demethylase 2A isoform 2
novel_circ_0001830	dre-miR-124-6-5p							dre-miR-107a-5p	019468T1				002462T1	SMAX5B_002462	putative NADH dehydrogenase
novel_circ_0003800	dre-miR-153b-3p							dre-miR-107a-5p	021520T1				002467T1	SMAX5B_002467	putative wolframin
novel_circ_0003800	dre-miR-153a-3p							dre-miR-107a-5p	021728T1				002472T1	SMAX5B_002472	putative cardiotrophin-like cytokine factor 1
novel_circ_0003800	dre-miR-153c-3p							dre-miR-107a-5p	022236T1				002474T1	SMAX5B_002474	putative histamine H2 receptor-like
novel_circ_0003800	dre-miR-193b-5p							dre-miR-107a-5p	022338T1				002480T1	SMAX5B_002480	putative zinc-binding protein A33-like
novel_circ_0006815	dre-miR-34b							dre-miR-107a-5p	022665T1				002483T1	SMAX5B_002483	Cadherin 2 multi-domain protein
novel_circ_0002771	dre-miR-15a-3p							dre-miR-107b	000183T1				002484T1	SMAX5B_002484	putative reticulon-4 receptor-like 2
novel_circ_0004951	dre-miR-7b							dre-miR-107b	000362T1				002487T1	SMAX5B_002487	putative T-cell leukemia homeobox protein 3
novel_circ_0004951	dre-miR-7a							dre-miR-107b	000598T1				002488T1	SMAX5B_002488	putative leucine-rich repeat-containing protein DDB G0290503
novel_circ_0003494	dre-miR-216b							dre-miR-107b	000766T1				002493T1	SMAX5B_002493	putative palmitoyltransferase ZDHHC5
novel_circ_0004890	dre-miR-124-3p							dre-miR-107b	000943T1				002497T1	SMAX5B_002497	putative neuronal acetylcholine receptor subunit alpha-7-like
novel_circ_0006162	dre-miR-2189							dre-miR-107b	001052T1				002501T2	SMAX5B_002501	Polyribonucleotide 5'-hydroxyl-kinase Clp1 isoform 3||Polyribonucleotide 5'-hydroxyl-kinase Clp1||Polyribonucleotide 5'-hydroxyl-kinase Clp1 isoform 2
novel_circ_0000137	dre-miR-458-5p							dre-miR-107b	001820T1				002522T1	SMAX5B_002522	Hypothetical protein
novel_circ_0002869	dre-miR-125a							dre-miR-107b	001875T1				002533T1	SMAX5B_002533	Hypothetical protein
novel_circ_0002869	dre-miR-125b-5p							dre-miR-107b	002058T1				002534T1	SMAX5B_002534	pou3f1 pou50 wu:fc09d06 zp-50 zp50 zp50pou
novel_circ_0002869	dre-miR-125c-5p							dre-miR-107b	002110T1				002535T3	SMAX5B_002535	putative mitogen-activated protein kinase kinase kinase 5-like||putative mitogen-activated protein kinase kinase kinase 5-like isoform 2||putative mitogen-activated protein kinase kinase kinase 5-like isoform 3
novel_circ_0004890	dre-miR-7146-5p							dre-miR-107b	002158T1				002538T1	SMAX5B_002538	putative cannabinoid receptor 2
novel_circ_0002815	dre-miR-2184							dre-miR-107b	002243T1				002543T1	SMAX5B_002543	28S ribosomal protein S15 mitochondrial
novel_circ_0001914	dre-miR-7146-5p							dre-miR-107b	002243T2				002548T1	SMAX5B_002548	putative protocadherin Fat 3
novel_circ_0004821	dre-miR-34b							dre-miR-107b	002243T3				002549T1	SMAX5B_002549	Ras-related GTP binding C
novel_circ_0005144	dre-miR-181b-3p							dre-miR-107b	002243T4				002556T1	SMAX5B_002556	putative MAP7 domain-containing protein 1-like
novel_circ_0005144	dre-miR-96-5p							dre-miR-107b	002299T1				002563T1	SMAX5B_002563	putative igLON family member 5
novel_circ_0000930	dre-miR-124-5p							dre-miR-107b	002640T1				002569T1	SMAX5B_002569	Hypothetical protein
novel_circ_0000930	dre-miR-124-4-5p							dre-miR-107b	002691T1				002570T1	SMAX5B_002570	putative U3 small nucleolar RNA-associated protein 11 isoform 2||putative U3 small nucleolar RNA-associated protein 11
novel_circ_0000930	dre-miR-124-6-5p							dre-miR-107b	002691T2				002570T2	SMAX5B_002570	putative U3 small nucleolar RNA-associated protein 11 isoform 2||putative U3 small nucleolar RNA-associated protein 11
novel_circ_0000930	dre-miR-145-5p							dre-miR-107b	002750T1				002571T1	SMAX5B_002571	Fatty acid binding protein 10||Fatty acid binding protein 10 isoform 2
novel_circ_0005515	dre-miR-153b-3p							dre-miR-107b	002794T1				002571T2	SMAX5B_002571	Fatty acid binding protein 10||Fatty acid binding protein 10 isoform 2
novel_circ_0005515	dre-miR-153a-3p							dre-miR-107b	003046T1				002572T1	SMAX5B_002572	putative protein eva-1 -like B
novel_circ_0005515	dre-miR-153c-3p							dre-miR-107b	003126T1				002574T1	SMAX5B_002574	Tissue fac domain containing protein
novel_circ_0003303	dre-miR-146a							dre-miR-107b	003218T1				002578T1	SMAX5B_002578	Hypothetical protein
novel_circ_0003303	dre-miR-146b							dre-miR-107b	003253T1				002580T1	SMAX5B_002580	Hypothetical protein
novel_circ_0003303	dre-miR-181c-3p							dre-miR-107b	003360T1				002583T1	SMAX5B_002583	putative Na(+)/H(+) exchanger beta-like
novel_circ_0000311	dre-miR-96-5p							dre-miR-107b	003397T1				002584T1	SMAX5B_002584	Serine/threonine-protein kinase 40
novel_circ_0001087	dre-miR-143							dre-miR-107b	003397T2				002592T1	SMAX5B_002592	putative U8 snoRNA-decapping enzyme-like
novel_circ_0002036	dre-miR-193b-5p							dre-miR-107b	003402T1				002594T1	SMAX5B_002594	putative SRSF protein kinase 3-like
novel_circ_0006883	dre-miR-140-5p							dre-miR-107b	003785T1				002596T1	SMAX5B_002596	putative semaphorin-3ab-like isoform 2||putative semaphorin-3ab-like
novel_circ_0006200	dre-miR-146a							dre-miR-107b	004170T1				002610T1	SMAX5B_002610	putative caveolin-2-like
novel_circ_0006200	dre-miR-146b							dre-miR-107b	004170T2				002613T1	SMAX5B_002613	putative E3 ubiquitin/ISG15 ligase TRIM25-like isoform 3||putative E3 ubiquitin/ISG15 ligase TRIM25-like||putative E3 ubiquitin/ISG15 ligase TRIM25-like isoform 2
novel_circ_0006200	dre-miR-7133-3p							dre-miR-107b	004170T4				002613T2	SMAX5B_002613	putative E3 ubiquitin/ISG15 ligase TRIM25-like isoform 3||putative E3 ubiquitin/ISG15 ligase TRIM25-like||putative E3 ubiquitin/ISG15 ligase TRIM25-like isoform 2
novel_circ_0002975	dre-miR-217							dre-miR-107b	004189T1				002616T1	SMAX5B_002616	putative calcitonin gene-related peptide type 1 receptor-like
novel_circ_0004121	dre-miR-216b							dre-miR-107b	004373T1				002622T1	SMAX5B_002622	putative serine/threonine-protein kinase pim-1
novel_circ_0002384	dre-miR-7b							dre-miR-107b	004373T2				002627T1	SMAX5B_002627	putative high mobility group nucleosome-binding domain-containing protein 5
novel_circ_0002384	dre-miR-7a							dre-miR-107b	004373T3				002628T1	SMAX5B_002628	putative WD repeat-containing protein 6
novel_circ_0002625	dre-miR-133c-5p							dre-miR-107b	004569T1				002629T1	SMAX5B_002629	putative von Willebrand factor A domain-containing protein 1-like
novel_circ_0001612	dre-miR-181c-3p							dre-miR-107b	004668T1				002630T2	SMAX5B_002630	Succinate dehydrogenase||Succinate dehydrogenase isoform 3||Succinate dehydrogenase isoform 2
novel_circ_0007058	dre-miR-143							dre-miR-107b	004874T1				002630T3	SMAX5B_002630	Succinate dehydrogenase||Succinate dehydrogenase isoform 3||Succinate dehydrogenase isoform 2
novel_circ_0002987	dre-miR-133c-5p							dre-miR-107b	004879T1				002632T1	SMAX5B_002632	putative UDP-GlcNAc:betaGal beta-1-3-N-acetylglucosaminyltransferase 7-like
novel_circ_0002987	dre-miR-740							dre-miR-107b	005058T1				002633T1	SMAX5B_002633	putative interferon-related developmental regulator 2-like
novel_circ_0005387	dre-miR-2189							dre-miR-107b	005248T1				002637T1	SMAX5B_002637	Hypothetical protein
novel_circ_0005815	dre-miR-457b-3p							dre-miR-107b	005253T1				002638T1	SMAX5B_002638	putative protein FAM131C
novel_circ_0002735	dre-miR-31							dre-miR-107b	005253T2				002640T1	SMAX5B_002640	putative semaphorin-3G
novel_circ_0004184	dre-miR-199-3p							dre-miR-107b	005253T3				002642T1	SMAX5B_002642	putative NAD kinase
novel_circ_0004184	dre-miR-135c							dre-miR-107b	005253T4				002643T1	SMAX5B_002643	putative solute carrier family 41 member 3-like
novel_circ_0004184	dre-miR-135a							dre-miR-107b	005487T1				002646T1	SMAX5B_002646	putative transmembrane protein 26-like
novel_circ_0004184	dre-miR-3906							dre-miR-107b	005489T1				002647T1	SMAX5B_002647	Hypothetical protein
novel_circ_0003361	dre-miR-365							dre-miR-107b	005605T1				002650T1	SMAX5B_002650	putative cation-transporting ATPase 13A2
novel_circ_0006006	dre-miR-2193							dre-miR-107b	005868T1				002652T1	SMAX5B_002652	putative protein bassoon-like
novel_circ_0007296	dre-miR-155							dre-miR-107b	005973T1				002654T1	SMAX5B_002654	putative ras association domain-containing protein 8-like
novel_circ_0007296	dre-miR-459-5p							dre-miR-107b	006092T1				002655T1	SMAX5B_002655	putative twist-related protein 2-like
novel_circ_0007296	dre-miR-725-5p							dre-miR-107b	006092T2				002660T1	SMAX5B_002660	Vitamin D3 receptor A
novel_circ_0007296	dre-miR-2194							dre-miR-107b	006092T3				002661T1	SMAX5B_002661	putative DENN domain-containing protein 2C-like
novel_circ_0004259	dre-miR-132-3p							dre-miR-107b	006299T1				002666T1	SMAX5B_002666	putative bile acid receptor-like
novel_circ_0004259	dre-miR-212							dre-miR-107b	006512T1				002674T1	SMAX5B_002674	putative zinc finger protein 341
novel_circ_0004259	dre-miR-730							dre-miR-107b	006662T1				002676T1	SMAX5B_002676	Oxysterol-binding protein isoform 2||Oxysterol-binding protein
novel_circ_0004259	dre-miR-212-3p							dre-miR-107b	006705T1				002676T2	SMAX5B_002676	Oxysterol-binding protein isoform 2||Oxysterol-binding protein
novel_circ_0002188	dre-miR-133c-3p							dre-miR-107b	006774T1				002677T1	SMAX5B_002677	putative interleukin-17 receptor D-like
novel_circ_0005017	dre-miR-18a							dre-miR-107b	006838T1				002679T1	SMAX5B_002679	putative msx2-interacting protein isoform 2||putative msx2-interacting protein
novel_circ_0005017	dre-miR-18b-5p							dre-miR-107b	006926T1				002679T2	SMAX5B_002679	putative msx2-interacting protein isoform 2||putative msx2-interacting protein
novel_circ_0005017	dre-miR-18c							dre-miR-107b	007157T1				002685T1	SMAX5B_002685	putative monoglyceride lipase
novel_circ_0000173	dre-miR-181a-3p							dre-miR-107b	007286T1				002686T1	SMAX5B_002686	putative olfactory receptor 14A16-like
novel_circ_0000173	dre-miR-181a-2-3p							dre-miR-107b	007401T1				002687T1	SMAX5B_002687	5-hydroxytryptamine (serotonin) receptor 6-like
novel_circ_0000173	dre-miR-181a-4-3p							dre-miR-107b	007401T2				002691T1	SMAX5B_002691	putative cyclin-dependent kinase 11B-like isoform 2||putative cyclin-dependent kinase 11B-like
novel_circ_0000173	dre-miR-181a-3-3p							dre-miR-107b	007401T3				002691T2	SMAX5B_002691	putative cyclin-dependent kinase 11B-like isoform 2||putative cyclin-dependent kinase 11B-like
novel_circ_0000173	dre-miR-181a-5-3p							dre-miR-107b	007401T4				002692T2	SMAX5B_002692	Chloride channel protein||Chloride channel protein isoform 2
novel_circ_0001600	dre-miR-150							dre-miR-107b	007401T6				002695T1	SMAX5B_002695	Hypothetical protein
novel_circ_0001830	dre-miR-138-3p							dre-miR-107b	007456T1				002698T1	SMAX5B_002698	putative protein SOGA1-like
novel_circ_0003800	dre-miR-30b							dre-miR-107b	007464T1				002701T1	SMAX5B_002701	putative transmembrane protein 115-like
novel_circ_0003800	dre-miR-30c-5p							dre-miR-107b	007836T1				002705T1	SMAX5B_002705	putative UPF0688 protein C1orf174 -like
novel_circ_0006815	dre-miR-183-5p							dre-miR-107b	008348T1				002707T1	SMAX5B_002707	putative agrin-like
novel_circ_0003494	dre-miR-205-3p							dre-miR-107b	008348T2				002710T1	SMAX5B_002710	putative E3 ubiquitin-protein ligase MIB2
novel_circ_0003494	dre-miR-725-3p							dre-miR-107b	008444T1				002711T1	SMAX5B_002711	Hypothetical protein
novel_circ_0000137	dre-miR-99							dre-miR-107b	009162T1				002711T2	SMAX5B_002711	Hypothetical protein
novel_circ_0000137	dre-miR-100-5p							dre-miR-107b	009198T1				002711T3	SMAX5B_002711	Hypothetical protein
novel_circ_0000137	dre-miR-139-5p							dre-miR-107b	009445T1				002711T4	SMAX5B_002711	Hypothetical protein
novel_circ_0002869	dre-miR-144-3p							dre-miR-107b	009445T2				002714T1	SMAX5B_002714	putative nephrocystin-4
novel_circ_0002869	dre-miR-458-3p							dre-miR-107b	009452T1				002715T1	SMAX5B_002715	hypothetical protein
novel_circ_0002869	dre-miR-722							dre-miR-107b	009452T2				002719T1	SMAX5B_002719	putative pleckstrin -likey domain-containing family M member 2
novel_circ_0004890	dre-miR-7147							dre-miR-107b	009452T3				002725T1	SMAX5B_002725	putative laminin subunit beta-2-like
novel_circ_0002815	dre-miR-187							dre-miR-107b	009452T4				002726T1	SMAX5B_002726	putative transcription factor E2F1
novel_circ_0004452	dre-miR-100-3p							dre-miR-107b	009476T1				002727T2	SMAX5B_002727	putative transmembrane protein 82||putative transmembrane protein 82 isoform 2
novel_circ_0004821	dre-miR-728							dre-miR-107b	009543T1				002728T1	SMAX5B_002728	putative adherens junction-associated protein 1
novel_circ_0005144	dre-miR-10b-3p							dre-miR-107b	009590T1				002730T1	SMAX5B_002730	putative DALR anticodon-binding domain-containing protein 3-like
novel_circ_0005144	dre-miR-30a-3p							dre-miR-107b	009638T1				002734T1	SMAX5B_002734	putative phosphatidylinositol 4-5-bisphosphate 3-kinase catalytic subunit gamma
novel_circ_0001712	dre-miR-23a-3-5p							dre-miR-107b	009644T1				002739T1	SMAX5B_002739	putative carbohydrate sulfotransferase 11-like
novel_circ_0001712	dre-miR-145-3p							dre-miR-107b	009937T1				002745T1	SMAX5B_002745	putative V-set and transmembrane domain-containing protein 2-like protein
novel_circ_0005128	dre-miR-21							dre-miR-107b	009954T1				002748T1	SMAX5B_002748	putative cadherin EGF LAG seven-pass G-type receptor 3
novel_circ_0005128	dre-miR-153b-5p							dre-miR-107b	010093T1				002750T1	SMAX5B_002750	putative acylamino-acid-releasing enzyme-like
novel_circ_0005128	dre-miR-153a-5p							dre-miR-107b	010232T1				002751T1	SMAX5B_002751	putative AMP deaminase 1
novel_circ_0005128	dre-miR-153c-5p							dre-miR-107b	010233T1				002764T1	SMAX5B_002764	putative radiation-inducible immediate-early IEX-1
novel_circ_0000623	dre-miR-726							dre-miR-107b	010234T1				002765T1	SMAX5B_002765	putative synphilin-1-like
novel_circ_0000623	dre-miR-34c-3p							dre-miR-107b	010393T2				002766T1	SMAX5B_002766	putative discoidin domain-containing receptor 2-like
novel_circ_0005497	dre-miR-23a-5p							dre-miR-107b	010393T3				002767T1	SMAX5B_002767	putative RING finger protein 214-like
novel_circ_0005497	dre-miR-27a-5p							dre-miR-107b	010634T1				002768T1	SMAX5B_002768	putative protein-lysine 6-oxidase-like
novel_circ_0005497	dre-miR-137-3p							dre-miR-107b	010858T1				002776T1	SMAX5B_002776	putative zinc-binding protein A33-like
novel_circ_0002036	dre-miR-461							dre-miR-107b	010920T1				002778T1	SMAX5B_002778	putative LIM and cysteine-rich domains protein 1
novel_circ_0007207	dre-miR-7149-5p							dre-miR-107b	010927T1				002779T1	SMAX5B_002779	Parathyroid hormone-like protein
novel_circ_0006883	dre-miR-499-3p							dre-miR-107b	010929T1				002782T1	SMAX5B_002782	Calcium-transporting ATPase
novel_circ_0005254	dre-miR-10a-5p							dre-miR-107b	010953T1				002783T1	SMAX5B_002783	putative nischarin-like isoform 2||putative nischarin-like
novel_circ_0005254	dre-miR-10b-5p							dre-miR-107b	011022T2				002788T1	SMAX5B_002788	Hypothetical protein
novel_circ_0005254	dre-miR-10c-5p							dre-miR-107b	011022T3				002790T1	SMAX5B_002790	GTP-binding protein REM 1
novel_circ_0005254	dre-miR-10d-5p							dre-miR-107b	011041T1				002794T1	SMAX5B_002794	Hypothetical protein
novel_circ_0005254	dre-miR-96-3p							dre-miR-107b	011093T1				002801T1	SMAX5B_002801	putative ankyrin repeat and SOCS box protein 14
novel_circ_0005297	dre-miR-30c-3p							dre-miR-107b	011380T1				002807T1	SMAX5B_002807	Retinoblastoma-binding protein 5||Retinoblastoma-binding protein 5 isoform 2
novel_circ_0005297	dre-miR-2185-3p							dre-miR-107b	011667T1				002807T2	SMAX5B_002807	Retinoblastoma-binding protein 5||Retinoblastoma-binding protein 5 isoform 2
novel_circ_0002379	dre-miR-182-3p							dre-miR-107b	011733T1				002808T1	SMAX5B_002808	Hypothetical protein
novel_circ_0002379	dre-miR-25-3p							dre-miR-107b	011820T1				002810T1	SMAX5B_002810	Hypothetical protein
novel_circ_0002379	dre-miR-92a-3p							dre-miR-107b	011993T1				002819T1	SMAX5B_002819	putative mimecan
novel_circ_0002379	dre-miR-92b-3p							dre-miR-107b	012213T1				002829T1	SMAX5B_002829	putative feline leukemia virus subgroup C receptor-related protein 2-like
novel_circ_0003053	dre-let-7c-3p							dre-miR-107b	012260T1				002832T1	SMAX5B_002832	putative proto-oncogene c-Fos-like
novel_circ_0003053	dre-let-7d-3p							dre-miR-107b	012345T1				002833T1	SMAX5B_002833	putative basic leucine zipper transcriptional factor ATF-like
novel_circ_0002975	dre-miR-204-2-3p							dre-miR-107b	012451T1				002847T1	SMAX5B_002847	putative tumor necrosis factor alpha-induced protein 2-like
novel_circ_0000208	dre-miR-1							dre-miR-107b	012580T1				002849T1	SMAX5B_002849	Creatine kinase B-type
novel_circ_0000208	dre-miR-206-3p							dre-miR-107b	012652T1				002853T1	SMAX5B_002853	putative photoreceptor outer segment membrane glycoprotein 2-like
novel_circ_0003215	dre-miR-199-3-3p							dre-miR-107b	012652T2				002854T1	SMAX5B_002854	putative MAP/microtubule affinity-regulating kinase 3-like
novel_circ_0007058	dre-miR-723-5p							dre-miR-107b	012762T1				002876T1	SMAX5B_002876	Hypothetical protein
novel_circ_0001482	dre-miR-216a							dre-miR-107b	012805T1				002878T3	SMAX5B_002878	putative 28S ribosomal protein S35 mitochondrial||putative 28S ribosomal protein S35 mitochondrial isoform 3||putative 28S ribosomal protein S35 mitochondrial isoform 2||putative 28S ribosomal protein S35 mitochondrial isoform 4
novel_circ_0004668	dre-miR-7148-5p							dre-miR-107b	013022T2				002878T4	SMAX5B_002878	putative 28S ribosomal protein S35 mitochondrial||putative 28S ribosomal protein S35 mitochondrial isoform 3||putative 28S ribosomal protein S35 mitochondrial isoform 2||putative 28S ribosomal protein S35 mitochondrial isoform 4
novel_circ_0005853	dre-miR-202-5p							dre-miR-107b	013168T1				002879T1	SMAX5B_002879	Peroxisome proliferator-activated receptor alpha
novel_circ_0005815	dre-miR-16c-3p							dre-miR-107b	013297T1				002883T1	SMAX5B_002883	putative MANSC domain-containing protein 4
novel_circ_0006424	dre-miR-375							dre-miR-107b	013770T1				002884T1	SMAX5B_002884	Slc6a13 GAT-2
novel_circ_0003095	dre-miR-7145							dre-miR-107b	013865T1				002885T1	SMAX5B_002885	putative SRSF protein kinase 2
								dre-miR-107b	014086T1				002889T1	SMAX5B_002889	Hypothetical protein
								dre-miR-107b	014086T2				002891T1	SMAX5B_002891	Hypothetical protein
								dre-miR-107b	014128T1				002892T1	SMAX5B_002892	putative protein phosphatase 1H-like
								dre-miR-107b	014188T1				002896T1	SMAX5B_002896	putative protein MON2 -like
								dre-miR-107b	014621T1				002899T1	SMAX5B_002899	protein phosphatase 1 regulatory (inhibitor) subunit 3A-like
								dre-miR-107b	014698T1				002900T1	SMAX5B_002900	Hypothetical protein
								dre-miR-107b	014711T1				002903T2	SMAX5B_002903	putative E3 ubiquitin-protein ligase TRIM33-like||putative E3 ubiquitin-protein ligase TRIM33-like isoform 2
								dre-miR-107b	014819T1				002904T1	SMAX5B_002904	Tyrosine--tRNA ligase
								dre-miR-107b	014839T1				002907T1	SMAX5B_002907	putative potassium voltage-gated channel subfamily KQT member 1-like
								dre-miR-107b	015056T1				002911T1	SMAX5B_002911	putative regulating synaptic membrane exocytosis protein 3
								dre-miR-107b	015101T1				002916T1	SMAX5B_002916	putative stromal membrane-associated protein 2-like
								dre-miR-107b	015134T1				002917T1	SMAX5B_002917	putative gamma-taxilin-like
								dre-miR-107b	015176T1				002918T1	SMAX5B_002918	Hypothetical protein
								dre-miR-107b	015226T1				002922T1	SMAX5B_002922	Hypothetical protein
								dre-miR-107b	015311T1				002924T1	SMAX5B_002924	putative coiled-coil domain-containing protein 102A
								dre-miR-107b	015355T1				002927T1	SMAX5B_002927	putative forkhead box C1-A-like
								dre-miR-107b	015657T1				002929T1	SMAX5B_002929	putative TBC1 domain family member 7
								dre-miR-107b	015931T2				002934T1	SMAX5B_002934	putative GDP-L-fucose synthase-like
								dre-miR-107b	015931T3				002936T1	SMAX5B_002936	putative dual specificity protein phosphatase 22
								dre-miR-107b	016051T1				002939T1	SMAX5B_002939	putative solute carrier family 22 member 23
								dre-miR-107b	016061T1				002940T1	SMAX5B_002940	putative phosphatase and actin regulator 1-like
								dre-miR-107b	016070T1				002947T1	SMAX5B_002947	putative potassium voltage-gated channel subfamily V member 2-like
								dre-miR-107b	016207T1				002948T2	SMAX5B_002948	putative protein SET-like||putative protein SET-like isoform 2
								dre-miR-107b	016515T1				002952T1	SMAX5B_002952	putative ras-related protein Rab-27B-like
								dre-miR-107b	016637T1				002953T1	SMAX5B_002953	putative rab9 effector protein with kelch motifs-like
								dre-miR-107b	016848T1				002956T1	SMAX5B_002956	putative netrin receptor DCC-like
								dre-miR-107b	016851T1				002958T1	SMAX5B_002958	putative S-phase kinase-associated protein 2
								dre-miR-107b	016923T3				002959T1	SMAX5B_002959	putative phospholipid-transporting ATPase IC
								dre-miR-107b	016952T1				002964T1	SMAX5B_002964	putative cingulin-like
								dre-miR-107b	016952T2				002966T1	SMAX5B_002966	putative WD repeat-containing protein 91
								dre-miR-107b	017010T1				002969T1	SMAX5B_002969	putative UDP-N-acetylhexosamine pyrophosphorylase-like protein 1
								dre-miR-107b	017010T2				002971T1	SMAX5B_002971	putative phosphatidylinositol 4-phosphate 5-kinase-like protein 1
								dre-miR-107b	017140T1				002975T1	SMAX5B_002975	putative serine/threonine-protein kinase N2-like
								dre-miR-107b	017140T2				002976T1	SMAX5B_002976	putative WD repeat-containing protein 7
								dre-miR-107b	017350T1				002977T1	SMAX5B_002977	putative serine/threonine-protein kinase NIM1-like
								dre-miR-107b	017350T2				002979T1	SMAX5B_002979	Spectrin alpha chain non-erythrocytic 1
								dre-miR-107b	017350T3				002981T1	SMAX5B_002981	putative transcription factor AP-1-like
								dre-miR-107b	017600T1				002986T1	SMAX5B_002986	solute carrier family 1 (glial high affinity glutamate transporter) member 3-like
								dre-miR-107b	017624T1				002987T1	SMAX5B_002987	putative coiled-coil domain-containing protein 152
								dre-miR-107b	017678T1				002988T1	SMAX5B_002988	Growth factor receptor-2
								dre-miR-107b	018200T1				002990T1	SMAX5B_002990	putative sperm-associated antigen 16 protein
								dre-miR-107b	018220T1				002995T1	SMAX5B_002995	putative protein zer-1 -like
								dre-miR-107b	018251T1				002998T1	SMAX5B_002998	Proteasome subunit beta type
								dre-miR-107b	018337T1				003000T1	SMAX5B_003000	AIG1 domain containing protein||AIG1 domain containing protein isoform 2
								dre-miR-107b	018368T1				003004T1	SMAX5B_003004	putative histone H1.5-like
								dre-miR-107b	018385T1				003005T1	SMAX5B_003005	putative transcription factor 7-like 1-A
								dre-miR-107b	018536T1				003011T1	SMAX5B_003011	Complement component 7
								dre-miR-107b	018638T1				003013T1	SMAX5B_003013	putative threonine synthase-like 2
								dre-miR-107b	018665T1				003014T1	SMAX5B_003014	putative dnaJ -like subfamily C member 25
								dre-miR-107b	019049T1				003016T1	SMAX5B_003016	putative outer dense fiber protein 2-like
								dre-miR-107b	019442T1				003017T1	SMAX5B_003017	Hypothetical protein
								dre-miR-107b	019561T1				003020T1	SMAX5B_003020	Lys-63-specific deubiquitinase BRCC36
								dre-miR-107b	019635T1				003021T1	SMAX5B_003021	Hypothetical protein
								dre-miR-107b	019815T1				003023T1	SMAX5B_003023	putative cyclin-I
								dre-miR-107b	019867T1				003027T1	SMAX5B_003027	Stanniocalcin-1
								dre-miR-107b	020038T1				003045T1	SMAX5B_003045	putative teratocarcinoma-derived growth factor-like
								dre-miR-107b	020049T1				003049T1	SMAX5B_003049	putative immediate early response 5-like protein
								dre-miR-107b	020168T1				003051T1	SMAX5B_003051	Hypothetical protein
								dre-miR-107b	020441T1				003052T2	SMAX5B_003052	putative NADPH-dependent diflavin oxidoreductase 1||putative NADPH-dependent diflavin oxidoreductase 1 isoform 2
								dre-miR-107b	020988T1				003059T1	SMAX5B_003059	putative potassium voltage-gated channel subfamily H member 3-like
								dre-miR-107b	021088T1				003061T1	SMAX5B_003061	putative cytotoxic T-lymphocyte protein 4-like
								dre-miR-107b	021152T1				003065T2	SMAX5B_003065	Protein tyrosine phosphatase type IVA 1||Protein tyrosine phosphatase type IVA 1 isoform 2
								dre-miR-107b	021322T1				003066T1	SMAX5B_003066	putative mitoferrin-2-like
								dre-miR-107b	021374T1				003068T1	SMAX5B_003068	Delta-like protein
								dre-miR-107b	021572T1				003070T1	SMAX5B_003070	putative 4-hydroxy-2-oxoglutarate aldolase mitochondrial-like
								dre-miR-107b	021720T1				003073T1	SMAX5B_003073	putative rho GTPase-activating protein 19-like
								dre-miR-107b	022433T1				003074T1	SMAX5B_003074	putative metal transporter CNNM1-like
								dre-miR-107b	022548T1				003078T1	SMAX5B_003078	putative ligand-dependent corepressor-like
								dre-miR-10a-5p	011094T1				003081T1	SMAX5B_003081	putative transcription factor Sp2-like
								dre-miR-10a-5p	016262T1				003084T1	SMAX5B_003084	Hypothetical protein
								dre-miR-10b-3p	000606T1				003085T1	SMAX5B_003085	putative MORN repeat-containing protein 4-like
								dre-miR-10b-3p	001351T1				003089T1	SMAX5B_003089	Vacuolar ATP synthase subunit e 2
								dre-miR-10b-3p	003051T1				003090T1	SMAX5B_003090	putative collagen alpha-1(IX) chain-like
								dre-miR-10b-3p	009716T1				003092T1	SMAX5B_003092	Hypothetical protein
								dre-miR-10b-3p	009716T2				003095T1	SMAX5B_003095	Hypothetical protein
								dre-miR-10b-3p	010350T1				003103T1	SMAX5B_003103	putative serine/threonine-protein kinase SBK2-like
								dre-miR-10b-3p	010569T1				003106T1	SMAX5B_003106	putative glutamate receptor ionotropic NMDA 2D-like
								dre-miR-10b-3p	014467T1				003118T1	SMAX5B_003118	Hypothetical protein
								dre-miR-10b-5p	016262T1				003121T1	SMAX5B_003121	hypothetical protein
								dre-miR-10c-5p	003694T1				003123T1	SMAX5B_003123	Hypothetical protein
								dre-miR-10c-5p	005119T1				003123T2	SMAX5B_003123	Hypothetical protein
								dre-miR-10c-5p	005540T1				003124T1	SMAX5B_003124	putative toll-like receptor 13
								dre-miR-10c-5p	006226T1				003125T1	SMAX5B_003125	putative low-density lipoprotein receptor-related protein 12
								dre-miR-10c-5p	006226T2				003126T1	SMAX5B_003126	Hypothetical protein
								dre-miR-10c-5p	007628T1				003127T1	SMAX5B_003127	Eno2 protein
								dre-miR-10c-5p	007856T1				003128T1	SMAX5B_003128	SLC39A7
								dre-miR-10c-5p	010256T1				003134T1	SMAX5B_003134	putative zinc fingers and homeoboxes protein 1-like
								dre-miR-10c-5p	012285T1				003135T1	SMAX5B_003135	putative adaptin ear-binding coat-associated protein 1-like
								dre-miR-10c-5p	012582T1				003137T1	SMAX5B_003137	Hypothetical protein
								dre-miR-10c-5p	013492T1				003139T1	SMAX5B_003139	Chitin synth 2 domain containing protein
								dre-miR-10c-5p	013546T1				003143T1	SMAX5B_003143	chloride channel 1 skeletal muscle-like
								dre-miR-10c-5p	014426T1				003145T1	SMAX5B_003145	VHSV-induced protein
								dre-miR-10c-5p	014686T1				003147T1	SMAX5B_003147	Hypothetical protein
								dre-miR-10c-5p	015072T1				003151T1	SMAX5B_003151	putative DEP domain-containing mTOR-interacting protein-like
								dre-miR-10c-5p	015619T1				003152T1	SMAX5B_003152	putative deoxyribonuclease TATDN1-like
								dre-miR-10c-5p	015619T2				003154T1	SMAX5B_003154	Hypothetical protein
								dre-miR-10c-5p	015619T3				003157T1	SMAX5B_003157	Hypothetical protein
								dre-miR-10c-5p	015619T4				003159T1	SMAX5B_003159	putative lysosomal protein NCU-G1
								dre-miR-10c-5p	015619T5				003163T1	SMAX5B_003163	putative transmembrane protein 238-like
								dre-miR-10c-5p	015900T1				003164T1	SMAX5B_003164	putative polyhomeotic-like protein 1
								dre-miR-10c-5p	017500T1				003165T1	SMAX5B_003165	Voltage-dependent calcium channel gamma subunit
								dre-miR-10c-5p	017795T2				003168T1	SMAX5B_003168	Voltage-dependent calcium channel gamma subunit
								dre-miR-10d-5p	000361T1				003169T1	SMAX5B_003169	DUF2356 multi-domain protein
								dre-miR-10d-5p	004619T1				003174T1	SMAX5B_003174	Hypothetical protein
								dre-miR-10d-5p	005646T1				003175T1	SMAX5B_003175	Glyceraldehyde-3-phosphate dehydrogenase
								dre-miR-10d-5p	006157T1				003176T1	SMAX5B_003176	Hypothetical protein
								dre-miR-10d-5p	006398T1				003178T1	SMAX5B_003178	putative E3 ubiquitin-protein ligase RNF139
								dre-miR-10d-5p	013348T1				003182T1	SMAX5B_003182	putative vesicle-associated membrane protein 1-like
								dre-miR-10d-5p	015425T1				003185T1	SMAX5B_003185	Hypothetical protein
								dre-miR-10d-5p	016262T1				003185T2	SMAX5B_003185	Hypothetical protein
								dre-miR-10d-5p	017308T1				003187T1	SMAX5B_003187	putative venom phosphodiesterase 1-like
								dre-miR-10d-5p	018362T1				003190T1	SMAX5B_003190	T-complex protein 1 subunit gamma
								dre-miR-122	000533T1				003191T1	SMAX5B_003191	Hypothetical protein
								dre-miR-122	000970T1				003194T1	SMAX5B_003194	putative clathrin interactor EPSIN 2-like||putative clathrin interactor EPSIN 2-like isoform 2||putative clathrin interactor EPSIN 2-like isoform 3
								dre-miR-122	001352T1				003194T3	SMAX5B_003194	putative clathrin interactor EPSIN 2-like||putative clathrin interactor EPSIN 2-like isoform 2||putative clathrin interactor EPSIN 2-like isoform 3
								dre-miR-122	001835T1				003195T1	SMAX5B_003195	putative germ cell-specific 1-like protein-like
								dre-miR-122	002359T1				003200T1	SMAX5B_003200	putative leucine-rich repeat serine/threonine-protein kinase 1
								dre-miR-122	002574T1				003202T1	SMAX5B_003202	putative zinc finger BED domain-containing protein 4-like
								dre-miR-122	003926T1				003203T1	SMAX5B_003203	putative ankyrin repeat and SOCS box protein 7
								dre-miR-122	004115T1				003205T1	SMAX5B_003205	Hypothetical protein
								dre-miR-122	005067T1				003206T1	SMAX5B_003206	putative mucin-5AC-like
								dre-miR-122	005283T1				003208T1	SMAX5B_003208	putative protein C19orf12 -like
								dre-miR-122	006045T1				003210T1	SMAX5B_003210	Hypothetical protein
								dre-miR-122	006045T2				003211T1	SMAX5B_003211	putative C-mannosyltransferase DPY19L3
								dre-miR-122	008969T1				003212T2	SMAX5B_003212	putative CUGBP Elav-like family member 1||putative CUGBP Elav-like family member 1 isoform 2
								dre-miR-122	008969T2				003215T1	SMAX5B_003215	putative zinc finger protein 507
								dre-miR-122	008969T3				003216T1	SMAX5B_003216	putative neural-cadherin-like
								dre-miR-122	009549T1				003218T1	SMAX5B_003218	Hypothetical protein
								dre-miR-122	011309T1				003223T1	SMAX5B_003223	putative tumor protein p53-inducible nuclear protein 2-like
								dre-miR-122	011737T1				003224T1	SMAX5B_003224	Hypothetical protein
								dre-miR-122	011893T1				003227T1	SMAX5B_003227	putative zinc finger protein 536-like
								dre-miR-122	012623T1				003228T1	SMAX5B_003228	putative zinc finger protein 536
								dre-miR-122	013683T1				003230T1	SMAX5B_003230	BtpA domain containing protein||BtpA domain containing protein isoform 5||BtpA domain containing protein isoform 4||BtpA domain containing protein isoform 3||BtpA domain containing protein isoform 2
								dre-miR-122	013806T1				003230T2	SMAX5B_003230	BtpA domain containing protein||BtpA domain containing protein isoform 5||BtpA domain containing protein isoform 4||BtpA domain containing protein isoform 3||BtpA domain containing protein isoform 2
								dre-miR-122	014651T1				003230T3	SMAX5B_003230	BtpA domain containing protein||BtpA domain containing protein isoform 5||BtpA domain containing protein isoform 4||BtpA domain containing protein isoform 3||BtpA domain containing protein isoform 2
								dre-miR-122	015148T3				003230T5	SMAX5B_003230	BtpA domain containing protein||BtpA domain containing protein isoform 5||BtpA domain containing protein isoform 4||BtpA domain containing protein isoform 3||BtpA domain containing protein isoform 2
								dre-miR-122	015389T1				003236T1	SMAX5B_003236	putative plakophilin-3-like
								dre-miR-122	015736T1				003237T1	SMAX5B_003237	putative mucin-5AC
								dre-miR-122	016272T1				003238T1	SMAX5B_003238	putative matrix metalloproteinase-15
								dre-miR-122	016353T1				003241T1	SMAX5B_003241	putative disheveled-associated activator of morphogenesis 1-like
								dre-miR-122	016600T1				003242T1	SMAX5B_003242	Vacuolar protein sorting-associated protein 35
								dre-miR-122	016616T1				003244T1	SMAX5B_003244	putative MTSS1-like protein-like
								dre-miR-122	017830T1				003246T1	SMAX5B_003246	Hypothetical protein
								dre-miR-122	019720T1				003252T1	SMAX5B_003252	putative piezo-type mechanosensitive ion channel component 2-like
								dre-miR-122	020952T1				003253T1	SMAX5B_003253	putative mRNA-decapping enzyme 1A
								dre-miR-124-3p	000066T1				003254T1	SMAX5B_003254	putative G-protein coupled receptor 153
								dre-miR-124-3p	000308T1				003255T1	SMAX5B_003255	putative vesicle-associated membrane protein-associated protein B/C-like
								dre-miR-124-3p	000504T1				003262T1	SMAX5B_003262	Vesicular inhibitory amino acid transporter
								dre-miR-124-3p	001147T1				003265T1	SMAX5B_003265	putative choline dehydrogenase mitochondrial
								dre-miR-124-3p	001228T1				003268T1	SMAX5B_003268	putative transcription factor HES-5-like
								dre-miR-124-3p	001313T1				003272T1	SMAX5B_003272	putative transcription initiation factor TFIID subunit 10 isoform 2||putative transcription initiation factor TFIID subunit 10 isoform 3||putative transcription initiation factor TFIID subunit 10
								dre-miR-124-3p	001456T1				003272T2	SMAX5B_003272	putative transcription initiation factor TFIID subunit 10 isoform 2||putative transcription initiation factor TFIID subunit 10 isoform 3||putative transcription initiation factor TFIID subunit 10
								dre-miR-124-3p	001584T1				003272T3	SMAX5B_003272	putative transcription initiation factor TFIID subunit 10 isoform 2||putative transcription initiation factor TFIID subunit 10 isoform 3||putative transcription initiation factor TFIID subunit 10
								dre-miR-124-3p	001598T1				003283T1	SMAX5B_003283	putative methyltransferase NSUN5
								dre-miR-124-3p	001628T6				003287T1	SMAX5B_003287	putative actin-related protein 8
								dre-miR-124-3p	001838T1				003288T1	SMAX5B_003288	putative taste receptor type 1 member 1-like
								dre-miR-124-3p	001866T1				003298T1	SMAX5B_003298	putative serine/threonine/tyrosine-interacting-like protein 1
								dre-miR-124-3p	001866T2				003303T1	SMAX5B_003303	Hypothetical protein
								dre-miR-124-3p	001866T3				003308T1	SMAX5B_003308	putative protein NDNF-like
								dre-miR-124-3p	001866T4				003309T1	SMAX5B_003309	putative wings apart-like protein -like
								dre-miR-124-3p	001866T5				003310T2	SMAX5B_003310	putative serine protease HTRA1 isoform 2||putative serine protease HTRA1
								dre-miR-124-3p	001866T6				003312T1	SMAX5B_003312	putative glutamate receptor ionotropic delta-1-like
								dre-miR-124-3p	001957T1				003330T1	SMAX5B_003330	Hypothetical protein
								dre-miR-124-3p	003560T1				003333T1	SMAX5B_003333	putative immunoglobulin omega chain-like
								dre-miR-124-3p	003946T1				003335T1	SMAX5B_003335	T-cell receptor beta chain
								dre-miR-124-3p	004016T1				003355T1	SMAX5B_003355	Hypothetical protein
								dre-miR-124-3p	004016T2				003360T1	SMAX5B_003360	Hypothetical protein
								dre-miR-124-3p	004310T1				003374T1	SMAX5B_003374	Hypothetical protein
								dre-miR-124-3p	004863T1				003381T1	SMAX5B_003381	putative SH3 and multiple ankyrin repeat domains protein 2-like
								dre-miR-124-3p	005003T1				003382T1	SMAX5B_003382	putative insulinoma-associated protein 1b-like
								dre-miR-124-3p	005837T1				003385T1	SMAX5B_003385	Palmitoyltransferase
								dre-miR-124-3p	005936T1				003386T1	SMAX5B_003386	putative AT-rich interactive domain-containing protein 1B-like
								dre-miR-124-3p	006450T1				003388T1	SMAX5B_003388	putative mitochondrial ribonuclease P protein 3-like
								dre-miR-124-3p	006450T2				003390T1	SMAX5B_003390	putative breast cancer metastasis-suppressor 1-like protein-A-like
								dre-miR-124-3p	006597T1				003391T1	SMAX5B_003391	Hypothetical protein
								dre-miR-124-3p	007128T1				003394T1	SMAX5B_003394	putative calpain-1 catalytic subunit-like
								dre-miR-124-3p	007128T2				003397T1	SMAX5B_003397	putative tetratricopeptide repeat protein 7B-like||putative tetratricopeptide repeat protein 7B-like isoform 2
								dre-miR-124-3p	007240T1				003397T2	SMAX5B_003397	putative tetratricopeptide repeat protein 7B-like||putative tetratricopeptide repeat protein 7B-like isoform 2
								dre-miR-124-3p	007266T1				003401T1	SMAX5B_003401	putative calpain-1 catalytic subunit-like
								dre-miR-124-3p	008179T1				003402T1	SMAX5B_003402	putative fibronectin type III domain-containing protein 5-like
								dre-miR-124-3p	008480T1				003404T1	SMAX5B_003404	putative b(0-+)-type amino acid transporter 1-like
								dre-miR-124-3p	009073T1				003407T1	SMAX5B_003407	Hypothetical protein
								dre-miR-124-3p	009861T1				003412T1	SMAX5B_003412	Hypothetical protein
								dre-miR-124-3p	010005T1				003413T1	SMAX5B_003413	putative serine palmitoyltransferase 2-like
								dre-miR-124-3p	010005T2				003420T1	SMAX5B_003420	putative gap junction beta-3 protein-like
								dre-miR-124-3p	010351T1				003422T1	SMAX5B_003422	Tubulin beta-4B chain
								dre-miR-124-3p	010368T1				003425T1	SMAX5B_003425	putative cytospin-A-like
								dre-miR-124-3p	010368T2				003427T2	SMAX5B_003427	putative UDP-glucose 4-epimerase isoform 3||putative UDP-glucose 4-epimerase||putative UDP-glucose 4-epimerase isoform 2
								dre-miR-124-3p	010368T3				003427T3	SMAX5B_003427	putative UDP-glucose 4-epimerase isoform 3||putative UDP-glucose 4-epimerase||putative UDP-glucose 4-epimerase isoform 2
								dre-miR-124-3p	010825T1				003430T1	SMAX5B_003430	Hypothetical protein
								dre-miR-124-3p	011779T3				003434T1	SMAX5B_003434	putative homeodomain-interacting protein kinase 2-like
								dre-miR-124-3p	012303T2				003435T1	SMAX5B_003435	putative runt-related transcription factor 3
								dre-miR-124-3p	012303T3				003437T1	SMAX5B_003437	putative ral GTPase-activating protein subunit alpha-2
								dre-miR-124-3p	013072T1				003439T1	SMAX5B_003439	putative ALK tyrosine kinase receptor-like
								dre-miR-124-3p	013329T1				003440T2	SMAX5B_003440	putative adenylyltransferase and sulfurtransferase MOCS3-like||putative adenylyltransferase and sulfurtransferase MOCS3-like isoform 3||putative adenylyltransferase and sulfurtransferase MOCS3-like isoform 2
								dre-miR-124-3p	013430T1				003440T3	SMAX5B_003440	putative adenylyltransferase and sulfurtransferase MOCS3-like||putative adenylyltransferase and sulfurtransferase MOCS3-like isoform 3||putative adenylyltransferase and sulfurtransferase MOCS3-like isoform 2
								dre-miR-124-3p	013559T1				003443T1	SMAX5B_003443	putative poly(ADP-ribose) glycohydrolase ARH3-like
								dre-miR-124-3p	013964T1				003446T1	SMAX5B_003446	Hypothetical protein
								dre-miR-124-3p	015547T1				003447T1	SMAX5B_003447	putative protein FAM177A1
								dre-miR-124-3p	015613T1				003448T1	SMAX5B_003448	putative glutamate-rich protein 1
								dre-miR-124-3p	015648T1				003454T1	SMAX5B_003454	Hypothetical protein
								dre-miR-124-3p	015705T1				003457T1	SMAX5B_003457	putative CAP-Gly domain-containing linker protein 4
								dre-miR-124-3p	015916T1				003459T1	SMAX5B_003459	Hypothetical protein
								dre-miR-124-3p	015925T1				003463T1	SMAX5B_003463	Hypothetical protein
								dre-miR-124-3p	016225T1				003465T1	SMAX5B_003465	Hypothetical protein
								dre-miR-124-3p	016419T1				003467T1	SMAX5B_003467	Hypothetical protein
								dre-miR-124-3p	017312T5				003468T1	SMAX5B_003468	putative F-box only protein 33
								dre-miR-124-3p	018167T1				003471T1	SMAX5B_003471	putative protein CLN8
								dre-miR-124-3p	018647T1				003475T1	SMAX5B_003475	hypothetical protein
								dre-miR-124-3p	018778T1				003476T1	SMAX5B_003476	putative ALK tyrosine kinase receptor-like
								dre-miR-124-3p	018946T1				003477T1	SMAX5B_003477	putative serine/threonine-protein phosphatase 2A regulatory subunit B'' subunit gamma isoform 3||putative serine/threonine-protein phosphatase 2A regulatory subunit B'' subunit gamma isoform 2||putative serine/threonine-protein phosphatase 2A regulatory subunit B'' subunit gamma
								dre-miR-124-3p	020835T1				003477T2	SMAX5B_003477	putative serine/threonine-protein phosphatase 2A regulatory subunit B'' subunit gamma isoform 3||putative serine/threonine-protein phosphatase 2A regulatory subunit B'' subunit gamma isoform 2||putative serine/threonine-protein phosphatase 2A regulatory subunit B'' subunit gamma
								dre-miR-124-3p	021516T1				003477T3	SMAX5B_003477	putative serine/threonine-protein phosphatase 2A regulatory subunit B'' subunit gamma isoform 3||putative serine/threonine-protein phosphatase 2A regulatory subunit B'' subunit gamma isoform 2||putative serine/threonine-protein phosphatase 2A regulatory subunit B'' subunit gamma
								dre-miR-124-4-5p	000121T1				003480T1	SMAX5B_003480	putative glycine N-methyltransferase
								dre-miR-124-4-5p	000510T1				003482T1	SMAX5B_003482	putative disks large-associated protein 2
								dre-miR-124-4-5p	001048T1				003486T1	SMAX5B_003486	putative transmembrane protein 151B-like
								dre-miR-124-4-5p	002086T1				003487T1	SMAX5B_003487	putative synaptotagmin-14
								dre-miR-124-4-5p	003215T1				003489T1	SMAX5B_003489	putative pinin
								dre-miR-124-4-5p	003427T2				003493T1	SMAX5B_003493	Hepatocyte nuclear factor 3-beta
								dre-miR-124-4-5p	003427T3				003494T1	SMAX5B_003494	putative homeobox protein Nkx-2.2a-like
								dre-miR-124-4-5p	003557T1				003495T1	SMAX5B_003495	putative ALK tyrosine kinase receptor
								dre-miR-124-4-5p	003760T1				003496T1	SMAX5B_003496	putative filamin-A-interacting protein 1-like
								dre-miR-124-4-5p	003992T1				003504T1	SMAX5B_003504	putative T-box transcription factor TBX3-like
								dre-miR-124-4-5p	004413T1				003506T1	SMAX5B_003506	putative purpurin-like
								dre-miR-124-4-5p	004417T1				003510T1	SMAX5B_003510	putative E3 ubiquitin-protein ligase RNF185
								dre-miR-124-4-5p	006079T1				003514T1	SMAX5B_003514	putative regulator of G-protein signaling 3
								dre-miR-124-4-5p	007311T1				003517T1	SMAX5B_003517	Argininosuccinate synthase
								dre-miR-124-4-5p	009096T2				003518T1	SMAX5B_003518	putative PR domain zinc finger protein 12
								dre-miR-124-4-5p	009112T1				003523T1	SMAX5B_003523	putative lens fiber membrane intrinsic protein
								dre-miR-124-4-5p	010560T1				003524T1	SMAX5B_003524	putative protein phosphatase Slingshot -like 1-like
								dre-miR-124-4-5p	011263T1				003530T1	SMAX5B_003530	putative ER degradation-enhancing alpha-mannosidase-like protein 3
								dre-miR-124-4-5p	011818T1				003532T1	SMAX5B_003532	ATP synthase e chain mitochondrial
								dre-miR-124-4-5p	012262T1				003533T2	SMAX5B_003533	putative WD repeat-containing protein 70 isoform 2||putative WD repeat-containing protein 70
								dre-miR-124-4-5p	012971T1				003535T1	SMAX5B_003535	putative rhodopsin-like
								dre-miR-124-4-5p	013573T1				003539T1	SMAX5B_003539	putative melanoma antigen recognized by T-cells 1
								dre-miR-124-4-5p	013614T1				003541T1	SMAX5B_003541	putative protein-lysine 6-oxidase-like
								dre-miR-124-4-5p	013614T2				003546T1	SMAX5B_003546	S-adenosylmethionine synthase
								dre-miR-124-4-5p	013614T3				003554T1	SMAX5B_003554	putative calcium-binding protein 7-like
								dre-miR-124-4-5p	013681T2				003555T1	SMAX5B_003555	putative PH and SEC7 domain-containing protein 4-like||putative PH and SEC7 domain-containing protein 4-like isoform 2
								dre-miR-124-4-5p	013940T1				003555T2	SMAX5B_003555	putative PH and SEC7 domain-containing protein 4-like||putative PH and SEC7 domain-containing protein 4-like isoform 2
								dre-miR-124-4-5p	015760T1				003557T1	SMAX5B_003557	putative homeobox protein goosecoid-2
								dre-miR-124-4-5p	016571T1				003560T1	SMAX5B_003560	putative transcription factor RFX3
								dre-miR-124-4-5p	016943T1				003568T1	SMAX5B_003568	Calcium release-activated calcium channel protein 1||Calcium release-activated calcium channel protein 1 isoform 2||Calcium release-activated calcium channel protein 1 isoform 3
								dre-miR-124-4-5p	017343T1				003568T2	SMAX5B_003568	Calcium release-activated calcium channel protein 1||Calcium release-activated calcium channel protein 1 isoform 2||Calcium release-activated calcium channel protein 1 isoform 3
								dre-miR-124-4-5p	018797T1				003568T3	SMAX5B_003568	Calcium release-activated calcium channel protein 1||Calcium release-activated calcium channel protein 1 isoform 2||Calcium release-activated calcium channel protein 1 isoform 3
								dre-miR-124-4-5p	020633T1				003571T1	SMAX5B_003571	putative RING finger and CCCH-type zinc finger domain-containing protein 2-like
								dre-miR-124-4-5p	021180T1				003575T1	SMAX5B_003575	putative unconventional myosin-Ih
								dre-miR-124-4-5p	021394T1				003584T1	SMAX5B_003584	putative ras-related protein Rab-14
								dre-miR-124-4-5p	022697T1				003585T3	SMAX5B_003585	putative lysosome membrane protein 2-like isoform 3||putative lysosome membrane protein 2-like isoform 2||putative lysosome membrane protein 2-like
								dre-miR-124-5p	000510T1				003588T1	SMAX5B_003588	putative pleckstrin -likey-like domain family B member 3
								dre-miR-124-5p	001048T1				003591T1	SMAX5B_003591	Glial cell line-derived neurotrophic factor
								dre-miR-124-5p	003992T1				003592T2	SMAX5B_003592	putative transmembrane protein 120B-like isoform 4||putative transmembrane protein 120B-like||putative transmembrane protein 120B-like isoform 2||putative transmembrane protein 120B-like isoform 3
								dre-miR-124-5p	005389T1				003593T1	SMAX5B_003593	Hypothetical protein
								dre-miR-124-5p	006079T1				003608T1	SMAX5B_003608	putative RING finger protein 208
								dre-miR-124-5p	006252T1				003611T3	SMAX5B_003611	putative lipolysis-stimulated lipoprotein receptor||putative lipolysis-stimulated lipoprotein receptor isoform 3||putative lipolysis-stimulated lipoprotein receptor isoform 2
								dre-miR-124-5p	008584T1				003612T1	SMAX5B_003612	putative VIP36-like protein
								dre-miR-124-5p	008832T1				003615T1	SMAX5B_003615	LIM homeobox 6
								dre-miR-124-5p	008950T1				003616T1	SMAX5B_003616	putative small conductance calcium-activated potassium channel protein 2
								dre-miR-124-5p	009096T2				003617T1	SMAX5B_003617	putative phosphatidylinositol 4-5-bisphosphate 5-phosphatase A
								dre-miR-124-5p	011263T1				003619T1	SMAX5B_003619	putative protein similar to vertebrate pregnancy-associated plasma protein A pappalysin 1 (PAPPA)
								dre-miR-124-5p	011310T1				003620T1	SMAX5B_003620	Hypothetical protein
								dre-miR-124-5p	011818T1				003621T1	SMAX5B_003621	Histone-lysine N-methyltransferase
								dre-miR-124-5p	013436T1				003624T1	SMAX5B_003624	Hypothetical protein
								dre-miR-124-5p	013436T2				003626T1	SMAX5B_003626	putative ornithine decarboxylase antizyme 2-like
								dre-miR-124-5p	013436T3				003627T2	SMAX5B_003627	putative anthrax toxin receptor 1-like isoform 2||putative anthrax toxin receptor 1-like
								dre-miR-124-5p	013436T4				003633T1	SMAX5B_003633	putative serine/threonine-protein kinase TAO3-like
								dre-miR-124-5p	013614T1				003640T1	SMAX5B_003640	putative prenylcysteine oxidase 1
								dre-miR-124-5p	013614T2				003641T1	SMAX5B_003641	Hypothetical protein
								dre-miR-124-5p	013614T3				003641T2	SMAX5B_003641	Hypothetical protein
								dre-miR-124-5p	013954T1				003644T1	SMAX5B_003644	putative dopamine beta-hydroxylase
								dre-miR-124-5p	016230T1				003646T1	SMAX5B_003646	Hypothetical protein
								dre-miR-124-5p	016772T1				003647T1	SMAX5B_003647	putative sialoadhesin-like
								dre-miR-124-5p	016943T1				003650T1	SMAX5B_003650	putative interferon-inducible GTPase 5-like
								dre-miR-124-5p	017343T1				003652T1	SMAX5B_003652	putative annexin A4
								dre-miR-124-5p	017398T1				003656T1	SMAX5B_003656	putative GRAM domain-containing protein 1A-like
								dre-miR-124-5p	018240T2				003657T1	SMAX5B_003657	putative cip1-interacting zinc finger protein
								dre-miR-124-5p	018240T5				003662T1	SMAX5B_003662	putative small G protein signaling modulator 1-like
								dre-miR-124-5p	018297T1				003663T1	SMAX5B_003663	putative pre-mRNA-splicing factor ATP-dependent RNA helicase DHX16
								dre-miR-124-5p	018589T1				003666T1	SMAX5B_003666	hypothetical protein
								dre-miR-124-5p	021160T1				003668T1	SMAX5B_003668	putative vitamin K-dependent gamma-carboxylase
								dre-miR-124-5p	021180T1				003669T1	SMAX5B_003669	putative programmed cell death 1 ligand 1-like
								dre-miR-124-5p	021225T2				003672T1	SMAX5B_003672	putative MORN repeat-containing protein 5
								dre-miR-124-5p	021394T1				003677T1	SMAX5B_003677	putative SH2 domain-containing protein 3C-like
								dre-miR-124-5p	022555T1				003680T1	SMAX5B_003680	Joubert domain containing protein
								dre-miR-124-5p	022697T1				003681T2	SMAX5B_003681	putative sushi domain-containing protein 2||putative sushi domain-containing protein 2 isoform 2
								dre-miR-124-6-5p	000012T1				003683T1	SMAX5B_003683	Zinc finger MYND domain-containing protein 19-like protein
								dre-miR-124-6-5p	000121T1				003685T1	SMAX5B_003685	putative golgin subfamily A member 2
								dre-miR-124-6-5p	000415T1				003687T1	SMAX5B_003687	Hypothetical protein
								dre-miR-124-6-5p	000510T1				003689T1	SMAX5B_003689	putative free fatty acid receptor 2-like
								dre-miR-124-6-5p	000689T1				003692T1	SMAX5B_003692	putative calcineurin B -likeous protein 3-like
								dre-miR-124-6-5p	000773T1				003694T1	SMAX5B_003694	putative B-cell receptor CD22-like||putative B-cell receptor CD22-like isoform 2
								dre-miR-124-6-5p	000773T2				003695T1	SMAX5B_003695	putative ARF GTPase-activating protein GIT2-like
								dre-miR-124-6-5p	000968T1				003702T1	SMAX5B_003702	Si:ch211-243g18.2
								dre-miR-124-6-5p	001048T1				003703T1	SMAX5B_003703	78 kDa glucose-regulated protein
								dre-miR-124-6-5p	001179T1				003704T1	SMAX5B_003704	putative astrotactin-2-like
								dre-miR-124-6-5p	001512T1				003711T1	SMAX5B_003711	putative coiled-coil domain-containing protein 105
								dre-miR-124-6-5p	001679T1				003712T1	SMAX5B_003712	putative RNA-binding protein 18
								dre-miR-124-6-5p	002086T1				003714T1	SMAX5B_003714	putative WW domain-binding protein 1-like
								dre-miR-124-6-5p	002265T1				003718T2	SMAX5B_003718	putative persulfide dioxygenase ETHE1 mitochondrial isoform 2||putative persulfide dioxygenase ETHE1 mitochondrial
								dre-miR-124-6-5p	002622T1				003726T1	SMAX5B_003726	putative E3 ubiquitin-protein ligase RNF34-like
								dre-miR-124-6-5p	003125T1				003729T1	SMAX5B_003729	putative far upstream element-binding protein 3-like
								dre-miR-124-6-5p	003992T1				003755T1	SMAX5B_003755	putative claudin-15
								dre-miR-124-6-5p	004042T1				003757T1	SMAX5B_003757	T-cell specific HMG-box transcription factor 3
								dre-miR-124-6-5p	004114T2				003760T1	SMAX5B_003760	putative leishmanolysin-like peptidase
								dre-miR-124-6-5p	004618T1				003762T1	SMAX5B_003762	Hypothetical protein
								dre-miR-124-6-5p	004747T1				003765T1	SMAX5B_003765	putative tumor necrosis factor ligand superfamily member 12
								dre-miR-124-6-5p	005540T1				003768T1	SMAX5B_003768	PID 2 domain containing protein
								dre-miR-124-6-5p	006079T1				003769T1	SMAX5B_003769	putative dnaJ -like subfamily C member 3-like
								dre-miR-124-6-5p	006511T1				003774T1	SMAX5B_003774	putative diamine acetyltransferase 2
								dre-miR-124-6-5p	007069T1				003776T1	SMAX5B_003776	Hypothetical protein
								dre-miR-124-6-5p	008702T1				003778T1	SMAX5B_003778	putative stromal interaction molecule 2
								dre-miR-124-6-5p	009096T2				003779T1	SMAX5B_003779	putative low-density lipoprotein receptor-related protein 10-like
								dre-miR-124-6-5p	009803T1				003781T1	SMAX5B_003781	putative matrix metalloproteinase-14
								dre-miR-124-6-5p	009882T1				003782T1	SMAX5B_003782	putative sal-like protein 3
								dre-miR-124-6-5p	010181T1				003785T1	SMAX5B_003785	putative sushi von Willebrand factor type A EGF and pentraxin domain-containing protein 1
								dre-miR-124-6-5p	010357T1				003789T1	SMAX5B_003789	putative cytidine deaminase-like
								dre-miR-124-6-5p	011310T1				003790T1	SMAX5B_003790	Cholecystokinin type 1 receptor
								dre-miR-124-6-5p	011509T1				003791T1	SMAX5B_003791	putative suppressor of hairless protein -like
								dre-miR-124-6-5p	011534T1				003793T1	SMAX5B_003793	Hypothetical protein
								dre-miR-124-6-5p	012526T1				003795T1	SMAX5B_003795	putative Y+L amino acid transporter 1
								dre-miR-124-6-5p	013614T1				003799T1	SMAX5B_003799	Thioredoxin isoform 5||Thioredoxin isoform 4||Thioredoxin||Thioredoxin isoform 3||Thioredoxin isoform 2
								dre-miR-124-6-5p	013614T2				003799T3	SMAX5B_003799	Thioredoxin isoform 5||Thioredoxin isoform 4||Thioredoxin||Thioredoxin isoform 3||Thioredoxin isoform 2
								dre-miR-124-6-5p	013614T3				003799T4	SMAX5B_003799	Thioredoxin isoform 5||Thioredoxin isoform 4||Thioredoxin||Thioredoxin isoform 3||Thioredoxin isoform 2
								dre-miR-124-6-5p	013954T1				003807T1	SMAX5B_003807	Hypothetical protein
								dre-miR-124-6-5p	014740T1				003808T1	SMAX5B_003808	putative junctophilin-3-like
								dre-miR-124-6-5p	016230T1				003813T1	SMAX5B_003813	putative casein kinase II subunit alpha'-like isoform 2||putative casein kinase II subunit alpha'-like
								dre-miR-124-6-5p	016410T1				003813T2	SMAX5B_003813	putative casein kinase II subunit alpha'-like isoform 2||putative casein kinase II subunit alpha'-like
								dre-miR-124-6-5p	016563T1				003817T1	SMAX5B_003817	putative cGMP-dependent 3'-5'-cyclic phosphodiesterase
								dre-miR-124-6-5p	016598T1				003820T1	SMAX5B_003820	NADPH--cytochrome P450 reductase
								dre-miR-124-6-5p	016772T1				003828T1	SMAX5B_003828	putative inaD-like protein
								dre-miR-124-6-5p	016943T1				003837T1	SMAX5B_003837	putative high choriolytic enzyme 1-like
								dre-miR-124-6-5p	017343T1				003839T1	SMAX5B_003839	putative transcription intermediary factor 1-alpha-like
								dre-miR-124-6-5p	017398T1				003840T1	SMAX5B_003840	putative 60S ribosomal protein L27a-like
								dre-miR-124-6-5p	018240T5				003842T1	SMAX5B_003842	DUF4537 domain containing protein
								dre-miR-124-6-5p	018764T1				003846T1	SMAX5B_003846	GTSE1 N domain containing protein
								dre-miR-124-6-5p	018927T1				003847T1	SMAX5B_003847	Wee1-like protein kinase
								dre-miR-124-6-5p	019584T1				003848T2	SMAX5B_003848	putative A-kinase-interacting protein 1 isoform 2||putative A-kinase-interacting protein 1
								dre-miR-124-6-5p	021180T1				003849T1	SMAX5B_003849	six-cysteine containing astacin protease 4' isoform 2||six-cysteine containing astacin protease 4
								dre-miR-124-6-5p	021225T2				003851T1	SMAX5B_003851	Cystic fibrosis transmembrane conductance regulator
								dre-miR-124-6-5p	021394T1				003856T1	SMAX5B_003856	putative ankyrin repeat SAM and basic leucine zipper domain-containing protein 1-like
								dre-miR-124-6-5p	021777T1				003869T1	SMAX5B_003869	Serine/threonine-protein phosphatase||Serine/threonine-protein phosphatase isoform 2||Serine/threonine-protein phosphatase isoform 3
								dre-miR-124-6-5p	022518T1				003869T2	SMAX5B_003869	Serine/threonine-protein phosphatase||Serine/threonine-protein phosphatase isoform 2||Serine/threonine-protein phosphatase isoform 3
								dre-miR-124-6-5p	022697T1				003869T3	SMAX5B_003869	Serine/threonine-protein phosphatase||Serine/threonine-protein phosphatase isoform 2||Serine/threonine-protein phosphatase isoform 3
								dre-miR-125a	000309T1				003873T1	SMAX5B_003873	putative ATP-binding cassette sub-family D member 2
								dre-miR-125a	000778T1				003877T1	SMAX5B_003877	putative L-threonine 3-dehydrogenase mitochondrial-like
								dre-miR-125a	001154T1				003879T1	SMAX5B_003879	putative islet cell autoantigen 1-like protein
								dre-miR-125a	001813T1				003880T1	SMAX5B_003880	putative bis(5'-adenosyl)-triphosphatase ENPP4
								dre-miR-125a	002067T1				003891T1	SMAX5B_003891	putative beta-1-3-galactosyltransferase 1-like
								dre-miR-125a	002386T1				003892T1	SMAX5B_003892	Claudin
								dre-miR-125a	002654T1				003894T1	SMAX5B_003894	putative primary ciliary dyskinesia protein 1
								dre-miR-125a	003420T1				003896T1	SMAX5B_003896	Hypothetical protein
								dre-miR-125a	004174T1				003898T1	SMAX5B_003898	Lectin C domain containing protein
								dre-miR-125a	004492T1				003900T1	SMAX5B_003900	putative gamma-aminobutyric acid receptor subunit beta-3-like
								dre-miR-125a	004660T1				003901T1	SMAX5B_003901	putative arf-GAP with GTPase ANK repeat and PH domain-containing protein 1-like
								dre-miR-125a	004937T1				003904T1	SMAX5B_003904	putative dedicator of cytokinesis protein 9-like
								dre-miR-125a	005297T2				003907T1	SMAX5B_003907	putative cholecystokinin receptor-like
								dre-miR-125a	005382T1				003908T1	SMAX5B_003908	Hypothetical protein
								dre-miR-125a	005500T1				003909T1	SMAX5B_003909	putative xin actin-binding repeat-containing protein 2-like
								dre-miR-125a	005609T1				003910T1	SMAX5B_003910	putative sodium-driven chloride bicarbonate exchanger-like||putative sodium-driven chloride bicarbonate exchanger-like isoform 2
								dre-miR-125a	005699T1				003910T2	SMAX5B_003910	putative sodium-driven chloride bicarbonate exchanger-like||putative sodium-driven chloride bicarbonate exchanger-like isoform 2
								dre-miR-125a	005824T1				003911T1	SMAX5B_003911	putative potassium voltage-gated channel subfamily H member 7-like
								dre-miR-125a	006092T1				003912T1	SMAX5B_003912	Sodium channel protein
								dre-miR-125a	006092T2				003915T1	SMAX5B_003915	putative serine/threonine-protein kinase 24-like
								dre-miR-125a	006092T3				003919T1	SMAX5B_003919	putative bone morphogenetic protein receptor type-2
								dre-miR-125a	006392T1				003922T1	SMAX5B_003922	putative complement C1q-like protein 2-like
								dre-miR-125a	007323T1				003923T1	SMAX5B_003923	putative fidgetin-like
								dre-miR-125a	007361T1				003925T1	SMAX5B_003925	putative ly6/PLAUR domain-containing protein 6-like
								dre-miR-125a	007421T1				003926T1	SMAX5B_003926	putative ly6/PLAUR domain-containing protein 6
								dre-miR-125a	007421T2				003927T1	SMAX5B_003927	putative transmembrane protein 47-like
								dre-miR-125a	007948T1				003932T1	SMAX5B_003932	putative E3 ubiquitin/ISG15 ligase TRIM25-like
								dre-miR-125a	008068T1				003935T1	SMAX5B_003935	Hypothetical protein
								dre-miR-125a	008328T1				003937T1	SMAX5B_003937	putative secretin receptor-like
								dre-miR-125a	008366T1				003943T1	SMAX5B_003943	Hypothetical protein
								dre-miR-125a	008426T1				003944T1	SMAX5B_003944	putative adrenodoxin mitochondrial
								dre-miR-125a	008435T1				003946T1	SMAX5B_003946	putative STE20-related kinase adapter protein beta-like
								dre-miR-125a	008719T1				003952T1	SMAX5B_003952	Hypothetical protein
								dre-miR-125a	009494T1				003953T1	SMAX5B_003953	Homeobox protein engrailed-like
								dre-miR-125a	009542T1				003955T1	SMAX5B_003955	putative adenosine receptor A2a-like
								dre-miR-125a	009549T1				003958T1	SMAX5B_003958	putative nucleolar protein 58
								dre-miR-125a	009868T1				003961T1	SMAX5B_003961	Splicing factor 3B subunit 3
								dre-miR-125a	010024T1				003964T1	SMAX5B_003964	Hypothetical protein
								dre-miR-125a	010425T1				003967T1	SMAX5B_003967	Hypothetical protein
								dre-miR-125a	010557T1				003977T1	SMAX5B_003977	putative E3 ubiquitin-protein ligase MBR2-like
								dre-miR-125a	010613T1				003978T1	SMAX5B_003978	Hypothetical protein
								dre-miR-125a	010771T1				003980T1	SMAX5B_003980	Hypothetical protein
								dre-miR-125a	010799T1				003988T1	SMAX5B_003988	putative zinc finger Y-chromosomal protein 1-like
								dre-miR-125a	010874T1				003992T1	SMAX5B_003992	Phosphoglycerate kinase
								dre-miR-125a	011097T1				003993T1	SMAX5B_003993	putative endonuclease domain-containing 1 protein-like
								dre-miR-125a	011106T1				003996T1	SMAX5B_003996	Serine/threonine-protein phosphatase isoform 2||Serine/threonine-protein phosphatase
								dre-miR-125a	011209T1				003996T2	SMAX5B_003996	Serine/threonine-protein phosphatase isoform 2||Serine/threonine-protein phosphatase
								dre-miR-125a	011217T1				003997T1	SMAX5B_003997	putative nuclear receptor corepressor 1 isoform 2||putative nuclear receptor corepressor 1
								dre-miR-125a	011798T1				003997T2	SMAX5B_003997	putative nuclear receptor corepressor 1 isoform 2||putative nuclear receptor corepressor 1
								dre-miR-125a	011900T1				004003T1	SMAX5B_004003	putative connector enhancer of kinase suppressor of ras 2-like
								dre-miR-125a	011903T1				004008T1	SMAX5B_004008	putative transmembrane protein 211
								dre-miR-125a	012639T1				004013T1	SMAX5B_004013	putative proteasome assembly chaperone 1 isoform 2||putative proteasome assembly chaperone 1
								dre-miR-125a	012672T1				004013T2	SMAX5B_004013	putative proteasome assembly chaperone 1 isoform 2||putative proteasome assembly chaperone 1
								dre-miR-125a	012884T1				004016T1	SMAX5B_004016	putative trimethyllysine dioxygenase mitochondrial isoform 2||putative trimethyllysine dioxygenase mitochondrial
								dre-miR-125a	012908T1				004016T2	SMAX5B_004016	putative trimethyllysine dioxygenase mitochondrial isoform 2||putative trimethyllysine dioxygenase mitochondrial
								dre-miR-125a	012981T1				004017T1	SMAX5B_004017	putative SLAIN motif-containing protein-like
								dre-miR-125a	013472T1				004018T1	SMAX5B_004018	putative sorting nexin-19-like
								dre-miR-125a	013546T1				004019T1	SMAX5B_004019	Hypothetical protein
								dre-miR-125a	013686T1				004021T1	SMAX5B_004021	Phospholipase D2
								dre-miR-125a	013782T1				004022T1	SMAX5B_004022	putative THO complex subunit 2||putative THO complex subunit 2 isoform 2||putative THO complex subunit 2 isoform 3
								dre-miR-125a	013851T1				004023T3	SMAX5B_004023	putative interleukin-13 receptor subunit alpha-2-like isoform 2||putative interleukin-13 receptor subunit alpha-2-like isoform 3||putative interleukin-13 receptor subunit alpha-2-like
								dre-miR-125a	013855T1				004025T1	SMAX5B_004025	putative rho GTPase-activating protein 31
								dre-miR-125a	014273T1				004026T1	SMAX5B_004026	putative BTB/POZ domain-containing protein KCTD7
								dre-miR-125a	014332T1				004028T1	SMAX5B_004028	putative phosphatidylinositol-glycan biosynthesis class W protein
								dre-miR-125a	014543T1				004030T1	SMAX5B_004030	Hypothetical protein
								dre-miR-125a	014896T1				004030T2	SMAX5B_004030	Hypothetical protein
								dre-miR-125a	015085T1				004035T1	SMAX5B_004035	putative sodium/potassium/calcium exchanger 3-like isoform 2||putative sodium/potassium/calcium exchanger 3-like
								dre-miR-125a	015193T1				004035T2	SMAX5B_004035	putative sodium/potassium/calcium exchanger 3-like isoform 2||putative sodium/potassium/calcium exchanger 3-like
								dre-miR-125a	015228T1				004037T1	SMAX5B_004037	Hypothetical protein
								dre-miR-125a	015249T1				004042T1	SMAX5B_004042	putative nectin-3
								dre-miR-125a	015709T1				004048T1	SMAX5B_004048	Fibroblast growth factor
								dre-miR-125a	015709T2				004052T1	SMAX5B_004052	putative LIM/homeobox protein Lhx1-like
								dre-miR-125a	015740T1				004053T1	SMAX5B_004053	putative platelet-activating factor acetylhydrolase IB subunit beta
								dre-miR-125a	015757T1				004055T1	SMAX5B_004055	putative aspartoacylase
								dre-miR-125a	015757T2				004056T1	SMAX5B_004056	putative transducin beta-like protein 2
								dre-miR-125a	016192T1				004058T1	SMAX5B_004058	putative active breakpoint cluster region-related protein-like
								dre-miR-125a	016265T1				004063T1	SMAX5B_004063	putative apoptosis-inducing factor 1 mitochondrial-like
								dre-miR-125a	017225T1				004070T1	SMAX5B_004070	Tubulin alpha-1A chain
								dre-miR-125a	017650T1				004077T1	SMAX5B_004077	putative pro-neuregulin-2 membrane-bound
								dre-miR-125a	017682T1				004080T1	SMAX5B_004080	putative rap guanine nucleotide exchange factor 6
								dre-miR-125a	017682T3				004081T1	SMAX5B_004081	putative ceramide-1-phosphate transfer protein-like
								dre-miR-125a	017682T4				004082T1	SMAX5B_004082	Hypothetical protein
								dre-miR-125a	017762T1				004084T1	SMAX5B_004084	Mitochondrial peroxiredoxin 5
								dre-miR-125a	017997T1				004090T1	SMAX5B_004090	Ras-related protein Rab-6A||Ras-related protein Rab-6A isoform 2||Ras-related protein Rab-6A isoform 3||Ras-related protein Rab-6A isoform 4
								dre-miR-125a	018135T1				004090T2	SMAX5B_004090	Ras-related protein Rab-6A||Ras-related protein Rab-6A isoform 2||Ras-related protein Rab-6A isoform 3||Ras-related protein Rab-6A isoform 4
								dre-miR-125a	018350T1				004090T3	SMAX5B_004090	Ras-related protein Rab-6A||Ras-related protein Rab-6A isoform 2||Ras-related protein Rab-6A isoform 3||Ras-related protein Rab-6A isoform 4
								dre-miR-125a	018652T2				004090T4	SMAX5B_004090	Ras-related protein Rab-6A||Ras-related protein Rab-6A isoform 2||Ras-related protein Rab-6A isoform 3||Ras-related protein Rab-6A isoform 4
								dre-miR-125a	019177T1				004098T1	SMAX5B_004098	putative protein Jade-2
								dre-miR-125a	019268T1				004101T1	SMAX5B_004101	putative myelin protein zero-like protein 2||putative myelin protein zero-like protein 2 isoform 2||putative myelin protein zero-like protein 2 isoform 3
								dre-miR-125a	019389T1				004101T2	SMAX5B_004101	putative myelin protein zero-like protein 2||putative myelin protein zero-like protein 2 isoform 2||putative myelin protein zero-like protein 2 isoform 3
								dre-miR-125a	019473T1				004102T1	SMAX5B_004102	Palmitoyltransferase
								dre-miR-125a	019499T1				004103T1	SMAX5B_004103	Pyruvate dehydrogenase E1 component subunit alpha
								dre-miR-125a	020132T1				004106T1	SMAX5B_004106	Guanylate cyclase
								dre-miR-125a	020296T1				004110T1	SMAX5B_004110	S-phase kinase-associated protein 1-like protein||S-phase kinase-associated protein 1-like protein isoform 2
								dre-miR-125a	020488T1				004110T2	SMAX5B_004110	S-phase kinase-associated protein 1-like protein||S-phase kinase-associated protein 1-like protein isoform 2
								dre-miR-125a	020850T1				004114T2	SMAX5B_004114	putative cytochrome c oxidase subunit 7B mitochondrial-like||putative cytochrome c oxidase subunit 7B mitochondrial-like isoform 2
								dre-miR-125a	020947T1				004115T1	SMAX5B_004115	putative protocadherin-10-like
								dre-miR-125a	020964T1				004124T1	SMAX5B_004124	putative histamine H2 receptor-like
								dre-miR-125a	020964T2				004126T1	SMAX5B_004126	putative low affinity cationic amino acid transporter 2-like
								dre-miR-125a	020964T3				004127T1	SMAX5B_004127	putative leucine-rich repeat and calponin -likey domain-containing protein 2
								dre-miR-125a	021478T1				004129T1	SMAX5B_004129	ER membrane protein complex subunit 6||ER membrane protein complex subunit 6 isoform 3||ER membrane protein complex subunit 6 isoform 2
								dre-miR-125a	021979T1				004129T2	SMAX5B_004129	ER membrane protein complex subunit 6||ER membrane protein complex subunit 6 isoform 3||ER membrane protein complex subunit 6 isoform 2
								dre-miR-125a	022493T1				004129T3	SMAX5B_004129	ER membrane protein complex subunit 6||ER membrane protein complex subunit 6 isoform 3||ER membrane protein complex subunit 6 isoform 2
								dre-miR-125a	022512T1				004139T1	SMAX5B_004139	Tubulin alpha-1C chain
								dre-miR-125b-5p	000778T1				004140T1	SMAX5B_004140	Hypothetical protein
								dre-miR-125b-5p	001154T1				004141T1	SMAX5B_004141	Kinesin-like protein
								dre-miR-125b-5p	001813T1				004142T1	SMAX5B_004142	putative oligodendrocyte-myelin glycoprotein-like
								dre-miR-125b-5p	001989T1				004145T1	SMAX5B_004145	Hypothetical protein
								dre-miR-125b-5p	002386T1				004148T1	SMAX5B_004148	putative protocadherin-1-like
								dre-miR-125b-5p	003420T1				004150T1	SMAX5B_004150	Hypothetical protein
								dre-miR-125b-5p	004668T1				004152T1	SMAX5B_004152	putative P2X purinoceptor 1
								dre-miR-125b-5p	004804T3				004154T1	SMAX5B_004154	putative myotubularin-related protein 4
								dre-miR-125b-5p	004937T1				004155T1	SMAX5B_004155	Hypothetical protein
								dre-miR-125b-5p	005115T1				004157T1	SMAX5B_004157	Moesin
								dre-miR-125b-5p	005500T1				004160T1	SMAX5B_004160	Androgen receptor
								dre-miR-125b-5p	005640T1				004163T2	SMAX5B_004163	putative Kv channel-interacting protein 1-like||putative Kv channel-interacting protein 1-like isoform 2
								dre-miR-125b-5p	005640T2				004164T1	SMAX5B_004164	putative histone H4 transcription factor
								dre-miR-125b-5p	007323T1				004166T1	SMAX5B_004166	putative ribonuclease ZC3H12B
								dre-miR-125b-5p	007361T1				004169T1	SMAX5B_004169	Ribosomal protein S6 kinase
								dre-miR-125b-5p	007421T1				004170T1	SMAX5B_004170	putative sugar phosphate exchanger 2 isoform 3||putative sugar phosphate exchanger 2||putative sugar phosphate exchanger 2 isoform 4||putative sugar phosphate exchanger 2 isoform 2
								dre-miR-125b-5p	007421T2				004170T2	SMAX5B_004170	putative sugar phosphate exchanger 2 isoform 3||putative sugar phosphate exchanger 2||putative sugar phosphate exchanger 2 isoform 4||putative sugar phosphate exchanger 2 isoform 2
								dre-miR-125b-5p	008366T1				004170T4	SMAX5B_004170	putative sugar phosphate exchanger 2 isoform 3||putative sugar phosphate exchanger 2||putative sugar phosphate exchanger 2 isoform 4||putative sugar phosphate exchanger 2 isoform 2
								dre-miR-125b-5p	008890T1				004173T1	SMAX5B_004173	putative spectrin beta chain non-erythrocytic 1-like isoform 2||putative spectrin beta chain non-erythrocytic 1-like isoform 3||putative spectrin beta chain non-erythrocytic 1-like isoform 4||putative spectrin beta chain non-erythrocytic 1-like isoform 5||putative spectrin beta chain non-erythrocytic 1-like isoform 6||putative spectrin beta chain non-erythrocytic 1-like
								dre-miR-125b-5p	009549T1				004173T2	SMAX5B_004173	putative spectrin beta chain non-erythrocytic 1-like isoform 2||putative spectrin beta chain non-erythrocytic 1-like isoform 3||putative spectrin beta chain non-erythrocytic 1-like isoform 4||putative spectrin beta chain non-erythrocytic 1-like isoform 5||putative spectrin beta chain non-erythrocytic 1-like isoform 6||putative spectrin beta chain non-erythrocytic 1-like
								dre-miR-125b-5p	010425T1				004173T3	SMAX5B_004173	putative spectrin beta chain non-erythrocytic 1-like isoform 2||putative spectrin beta chain non-erythrocytic 1-like isoform 3||putative spectrin beta chain non-erythrocytic 1-like isoform 4||putative spectrin beta chain non-erythrocytic 1-like isoform 5||putative spectrin beta chain non-erythrocytic 1-like isoform 6||putative spectrin beta chain non-erythrocytic 1-like
								dre-miR-125b-5p	010799T1				004173T5	SMAX5B_004173	putative spectrin beta chain non-erythrocytic 1-like isoform 2||putative spectrin beta chain non-erythrocytic 1-like isoform 3||putative spectrin beta chain non-erythrocytic 1-like isoform 4||putative spectrin beta chain non-erythrocytic 1-like isoform 5||putative spectrin beta chain non-erythrocytic 1-like isoform 6||putative spectrin beta chain non-erythrocytic 1-like
								dre-miR-125b-5p	011524T1				004173T6	SMAX5B_004173	putative spectrin beta chain non-erythrocytic 1-like isoform 2||putative spectrin beta chain non-erythrocytic 1-like isoform 3||putative spectrin beta chain non-erythrocytic 1-like isoform 4||putative spectrin beta chain non-erythrocytic 1-like isoform 5||putative spectrin beta chain non-erythrocytic 1-like isoform 6||putative spectrin beta chain non-erythrocytic 1-like
								dre-miR-125b-5p	011798T1				004174T1	SMAX5B_004174	putative pterin-4-alpha-carbinolamine dehydratase 2
								dre-miR-125b-5p	011903T1				004177T1	SMAX5B_004177	putative pleckstrin -likey-like domain family B member 1||putative pleckstrin -likey-like domain family B member 1 isoform 2||putative pleckstrin -likey-like domain family B member 1 isoform 3
								dre-miR-125b-5p	012981T1				004177T2	SMAX5B_004177	putative pleckstrin -likey-like domain family B member 1||putative pleckstrin -likey-like domain family B member 1 isoform 2||putative pleckstrin -likey-like domain family B member 1 isoform 3
								dre-miR-125b-5p	013472T1				004177T3	SMAX5B_004177	putative pleckstrin -likey-like domain family B member 1||putative pleckstrin -likey-like domain family B member 1 isoform 2||putative pleckstrin -likey-like domain family B member 1 isoform 3
								dre-miR-125b-5p	014332T1				004179T1	SMAX5B_004179	putative mannose-P-dolichol utilization defect 1 protein-like
								dre-miR-125b-5p	015193T1				004188T1	SMAX5B_004188	putative transient receptor potential cation channel subfamily V member 1-like
								dre-miR-125b-5p	015228T1				004189T1	SMAX5B_004189	putative gap junction delta-2 protein-like
								dre-miR-125b-5p	015249T1				004192T1	SMAX5B_004192	putative lipase member H-like
								dre-miR-125b-5p	015709T1				004193T1	SMAX5B_004193	putative ankyrin repeat and FYVE domain-containing protein 1
								dre-miR-125b-5p	015709T2				004194T1	SMAX5B_004194	putative sodium/calcium exchanger 1-like
								dre-miR-125b-5p	015740T1				004195T1	SMAX5B_004195	putative SH2 domain-containing protein 4A-like
								dre-miR-125b-5p	016192T1				004198T1	SMAX5B_004198	putative sialidase-3
								dre-miR-125b-5p	016265T1				004200T1	SMAX5B_004200	putative 7SK snRNA methylphosphate capping enzyme-like
								dre-miR-125b-5p	017225T1				004205T1	SMAX5B_004205	putative ATP-dependent RNA helicase DDX46-like
								dre-miR-125b-5p	017682T1				004219T1	SMAX5B_004219	Synaptobrevin
								dre-miR-125b-5p	017682T3				004221T1	SMAX5B_004221	putative transcriptional regulator ATRX-like
								dre-miR-125b-5p	017682T4				004226T1	SMAX5B_004226	Heat shock protein beta-1
								dre-miR-125b-5p	017959T1				004228T1	SMAX5B_004228	Hypothetical protein
								dre-miR-125b-5p	017997T1				004231T1	SMAX5B_004231	Serine/threonine-protein phosphatase 2A catalytic subunit alpha
								dre-miR-125b-5p	018352T2				004232T1	SMAX5B_004232	putative cyclic nucleotide-gated cation channel-like
								dre-miR-125b-5p	019499T1				004240T1	SMAX5B_004240	putative cohesin subunit SA-2-like
								dre-miR-125b-5p	020132T1				004249T1	SMAX5B_004249	putative voltage-gated potassium channel subunit beta-2-like
								dre-miR-125b-5p	020488T1				004264T1	SMAX5B_004264	putative protein FAM222B
								dre-miR-125b-5p	021204T1				004265T1	SMAX5B_004265	Gap junction protein
								dre-miR-125b-5p	021566T1				004269T1	SMAX5B_004269	putative plastin-3-like||putative plastin-3-like isoform 2
								dre-miR-125b-5p	021979T1				004269T2	SMAX5B_004269	putative plastin-3-like||putative plastin-3-like isoform 2
								dre-miR-125b-5p	022178T1				004270T1	SMAX5B_004270	Transmembrane protein 47
								dre-miR-125b-5p	022208T1				004271T1	SMAX5B_004271	putative complement component 1 Q subcomponent-binding protein mitochondrial
								dre-miR-125b-5p	022493T1				004276T1	SMAX5B_004276	putative mitochondrial import inner membrane translocase subunit Tim22
								dre-miR-125c-5p	000758T3				004279T1	SMAX5B_004279	putative insulin receptor substrate 1-B-like
								dre-miR-125c-5p	000778T1				004280T1	SMAX5B_004280	Hypothetical protein
								dre-miR-125c-5p	001154T1				004285T1	SMAX5B_004285	putative serine/arginine repetitive matrix protein 2-like isoform 2||putative serine/arginine repetitive matrix protein 2-like
								dre-miR-125c-5p	001813T1				004285T2	SMAX5B_004285	putative serine/arginine repetitive matrix protein 2-like isoform 2||putative serine/arginine repetitive matrix protein 2-like
								dre-miR-125c-5p	002074T1				004293T1	SMAX5B_004293	putative interleukin-1 receptor type 2-like
								dre-miR-125c-5p	002386T1				004294T1	SMAX5B_004294	putative TBC1 domain family member 8B
								dre-miR-125c-5p	004668T1				004295T1	SMAX5B_004295	putative reticulon-2-like
								dre-miR-125c-5p	005565T1				004299T1	SMAX5B_004299	putative roundabout -like 1-like isoform 2||putative roundabout -like 1-like
								dre-miR-125c-5p	005595T1				004299T2	SMAX5B_004299	putative roundabout -like 1-like isoform 2||putative roundabout -like 1-like
								dre-miR-125c-5p	005699T1				004301T1	SMAX5B_004301	putative protein FAM196B-like
								dre-miR-125c-5p	005719T1				004303T1	SMAX5B_004303	Hypothetical protein
								dre-miR-125c-5p	005816T2				004304T1	SMAX5B_004304	putative Down syndrome cell adhesion molecule-like protein 1
								dre-miR-125c-5p	007218T1				004305T1	SMAX5B_004305	putative transmembrane 4 L6 family member 5-like
								dre-miR-125c-5p	007421T1				004307T1	SMAX5B_004307	Hypothetical protein
								dre-miR-125c-5p	007421T2				004308T1	SMAX5B_004308	putative rhodopsin kinase-like
								dre-miR-125c-5p	007542T1				004310T1	SMAX5B_004310	AMPA receptor subunit GluR3A
								dre-miR-125c-5p	007680T1				004312T1	SMAX5B_004312	Non-specific serine/threonine protein kinase
								dre-miR-125c-5p	008068T1				004314T1	SMAX5B_004314	putative steroid hormone receptor ERR1
								dre-miR-125c-5p	008328T1				004315T1	SMAX5B_004315	Hypothetical protein
								dre-miR-125c-5p	008366T1				004319T1	SMAX5B_004319	putative protein transport protein Sec24A-like
								dre-miR-125c-5p	008710T1				004320T1	SMAX5B_004320	putative short transient receptor potential channel 2-like
								dre-miR-125c-5p	008890T1				004326T1	SMAX5B_004326	putative tubulin alpha chain
								dre-miR-125c-5p	008946T1				004329T1	SMAX5B_004329	Hypothetical protein
								dre-miR-125c-5p	009364T1				004346T1	SMAX5B_004346	Hypothetical protein
								dre-miR-125c-5p	009406T1				004350T1	SMAX5B_004350	putative interleukin-13 receptor subunit alpha-1-like
								dre-miR-125c-5p	009406T2				004351T1	SMAX5B_004351	Ependymin-like protein
								dre-miR-125c-5p	009790T1				004353T1	SMAX5B_004353	putative TRAF-interacting protein with FHA domain-containing protein A
								dre-miR-125c-5p	010425T1				004373T1	SMAX5B_004373	putative cell wall integrity and stress response component 2-like isoform 4||putative cell wall integrity and stress response component 2-like isoform 2||putative cell wall integrity and stress response component 2-like isoform 3||putative cell wall integrity and stress response component 2-like
								dre-miR-125c-5p	010557T1				004374T1	SMAX5B_004374	Protein rogdi -like isoform 2||Protein rogdi -like
								dre-miR-125c-5p	010799T1				004376T1	SMAX5B_004376	putative transmembrane protein 238-like
								dre-miR-125c-5p	011217T1				004381T1	SMAX5B_004381	putative inner nuclear membrane protein Man1
								dre-miR-125c-5p	011798T1				004384T1	SMAX5B_004384	putative rho guanine nucleotide exchange factor 39
								dre-miR-125c-5p	011982T1				004386T1	SMAX5B_004386	putative LIM domain only protein 3
								dre-miR-125c-5p	011982T2				004391T1	SMAX5B_004391	Hypothetical protein
								dre-miR-125c-5p	012639T1				004392T1	SMAX5B_004392	putative nuclear factor 1 B-type-like
								dre-miR-125c-5p	012962T1				004395T1	SMAX5B_004395	Hypothetical protein
								dre-miR-125c-5p	013472T1				004397T1	SMAX5B_004397	Hypothetical protein
								dre-miR-125c-5p	013782T1				004400T1	SMAX5B_004400	Vps51 domain containing protein
								dre-miR-125c-5p	014332T1				004408T1	SMAX5B_004408	putative RNA polymerase I-specific transcription initiation factor RRN3
								dre-miR-125c-5p	014448T1				004409T1	SMAX5B_004409	putative syntaxin-binding protein 4-like
								dre-miR-125c-5p	015085T1				004410T1	SMAX5B_004410	putative pyridoxal-dependent decarboxylase domain-containing protein 1
								dre-miR-125c-5p	015193T1				004413T1	SMAX5B_004413	putative DENN domain-containing protein 4C
								dre-miR-125c-5p	015249T1				004417T1	SMAX5B_004417	skin mucus antibacterial l-amino acid oxidase-like
								dre-miR-125c-5p	015419T1				004420T1	SMAX5B_004420	putative GRB2-associated-binding protein 1-like
								dre-miR-125c-5p	015709T1				004422T1	SMAX5B_004422	putative lecithin retinol acyltransferase-like
								dre-miR-125c-5p	015709T2				004426T1	SMAX5B_004426	Guanylate cyclase
								dre-miR-125c-5p	015740T1				004429T1	SMAX5B_004429	putative RNA-binding protein 46-like
								dre-miR-125c-5p	015761T1				004436T1	SMAX5B_004436	putative endothelin-1 receptor-like
								dre-miR-125c-5p	016192T1				004446T1	SMAX5B_004446	Hypothetical protein
								dre-miR-125c-5p	017225T1				004447T1	SMAX5B_004447	putative calcium uniporter regulatory subunit MCUb mitochondrial-like
								dre-miR-125c-5p	017650T1				004450T1	SMAX5B_004450	putative zinc finger protein 300-like
								dre-miR-125c-5p	017959T1				004451T1	SMAX5B_004451	putative type II inositol 3-4-bisphosphate 4-phosphatase-like
								dre-miR-125c-5p	018352T2				004454T1	SMAX5B_004454	putative kinesin-like protein KIF1C
								dre-miR-125c-5p	018472T1				004455T1	SMAX5B_004455	putative zinc finger protein 16-like
								dre-miR-125c-5p	019177T1				004456T1	SMAX5B_004456	putative zinc finger protein basonuclin-2-like
								dre-miR-125c-5p	019473T1				004458T1	SMAX5B_004458	putative zinc finger protein 14-like
								dre-miR-125c-5p	019499T1				004460T1	SMAX5B_004460	putative endothelin B receptor-like
								dre-miR-125c-5p	020043T1				004461T1	SMAX5B_004461	anaphase promoting complex subunit 10-like
								dre-miR-125c-5p	020488T1				004464T1	SMAX5B_004464	putative WD repeat-containing protein 55
								dre-miR-125c-5p	020562T1				004467T1	SMAX5B_004467	putative nephronectin-like
								dre-miR-125c-5p	021204T1				004470T1	SMAX5B_004470	putative ceramide-1-phosphate transfer protein-like
								dre-miR-125c-5p	021709T1				004472T1	SMAX5B_004472	putative coronin-2B-like
								dre-miR-125c-5p	022208T1				004473T1	SMAX5B_004473	putative zinc finger protein 85-like
								dre-miR-125c-5p	022662T1				004474T1	SMAX5B_004474	putative protein FAM160A1-like
								dre-miR-128-3p	000088T1				004475T1	SMAX5B_004475	putative FERM domain-containing protein 5
								dre-miR-128-3p	000765T1				004477T1	SMAX5B_004477	Hypothetical protein
								dre-miR-128-3p	001003T1				004479T1	SMAX5B_004479	putative GPI-anchored protein PB15E9.01c-like
								dre-miR-128-3p	001064T1				004480T1	SMAX5B_004480	putative CXXC-type zinc finger protein 5-like
								dre-miR-128-3p	001064T2				004482T1	SMAX5B_004482	putative atrial natriuretic peptide-converting enzyme
								dre-miR-128-3p	001176T1				004484T1	SMAX5B_004484	putative tyrosine-protein kinase Tec
								dre-miR-128-3p	001866T1				004485T1	SMAX5B_004485	Fibrinogen beta chain isoform 3||Fibrinogen beta chain isoform 2||Fibrinogen beta chain||Fibrinogen beta chain isoform 4||Fibrinogen beta chain isoform 5
								dre-miR-128-3p	001866T2				004485T2	SMAX5B_004485	Fibrinogen beta chain isoform 3||Fibrinogen beta chain isoform 2||Fibrinogen beta chain||Fibrinogen beta chain isoform 4||Fibrinogen beta chain isoform 5
								dre-miR-128-3p	001866T3				004485T3	SMAX5B_004485	Fibrinogen beta chain isoform 3||Fibrinogen beta chain isoform 2||Fibrinogen beta chain||Fibrinogen beta chain isoform 4||Fibrinogen beta chain isoform 5
								dre-miR-128-3p	001866T4				004485T4	SMAX5B_004485	Fibrinogen beta chain isoform 3||Fibrinogen beta chain isoform 2||Fibrinogen beta chain||Fibrinogen beta chain isoform 4||Fibrinogen beta chain isoform 5
								dre-miR-128-3p	001866T5				004485T5	SMAX5B_004485	Fibrinogen beta chain isoform 3||Fibrinogen beta chain isoform 2||Fibrinogen beta chain||Fibrinogen beta chain isoform 4||Fibrinogen beta chain isoform 5
								dre-miR-128-3p	001866T6				004488T1	SMAX5B_004488	putative zinc finger protein 2 -like
								dre-miR-128-3p	002086T1				004492T1	SMAX5B_004492	putative F-box only protein 41-like
								dre-miR-128-3p	003065T2				004494T1	SMAX5B_004494	hypothetical protein
								dre-miR-128-3p	003765T1				004496T1	SMAX5B_004496	putative protein phosphatase 1K mitochondrial-like
								dre-miR-128-3p	003791T1				004499T1	SMAX5B_004499	putative serrate RNA effector molecule -like
								dre-miR-128-3p	003932T1				004501T1	SMAX5B_004501	putative protein-glutamine gamma-glutamyltransferase 2-like
								dre-miR-128-3p	004293T1				004503T1	SMAX5B_004503	putative Fc receptor-like protein 5-like||putative Fc receptor-like protein 5-like isoform 2
								dre-miR-128-3p	004503T1				004503T2	SMAX5B_004503	putative Fc receptor-like protein 5-like||putative Fc receptor-like protein 5-like isoform 2
								dre-miR-128-3p	004503T2				004505T1	SMAX5B_004505	putative endophilin-A1-like
								dre-miR-128-3p	005134T1				004506T1	SMAX5B_004506	putative toll-like receptor 13-like
								dre-miR-128-3p	005134T2				004508T1	SMAX5B_004508	putative Fc receptor-like protein 5-like
								dre-miR-128-3p	005905T1				004509T1	SMAX5B_004509	Hypothetical protein
								dre-miR-128-3p	006391T1				004510T1	SMAX5B_004510	Hypothetical protein
								dre-miR-128-3p	006429T1				004512T1	SMAX5B_004512	putative F-box/WD repeat-containing protein 7-like
								dre-miR-128-3p	006597T1				004526T1	SMAX5B_004526	putative rRNA methyltransferase 3 mitochondrial
								dre-miR-128-3p	006669T1				004534T1	SMAX5B_004534	putative protein turtle -like B-like
								dre-miR-128-3p	007407T1				004536T1	SMAX5B_004536	Hypothetical protein
								dre-miR-128-3p	007407T2				004541T1	SMAX5B_004541	hypothetical protein
								dre-miR-128-3p	007435T1				004541T2	SMAX5B_004541	hypothetical protein
								dre-miR-128-3p	007824T1				004541T3	SMAX5B_004541	hypothetical protein
								dre-miR-128-3p	008600T1				004541T4	SMAX5B_004541	hypothetical protein
								dre-miR-128-3p	008798T1				004545T1	SMAX5B_004545	putative WD repeat-containing protein 64-like
								dre-miR-128-3p	009668T1				004546T1	SMAX5B_004546	putative thymocyte nuclear protein 1||putative thymocyte nuclear protein 1 isoform 4||putative thymocyte nuclear protein 1 isoform 3||putative thymocyte nuclear protein 1 isoform 2
								dre-miR-128-3p	010082T1				004546T2	SMAX5B_004546	putative thymocyte nuclear protein 1||putative thymocyte nuclear protein 1 isoform 4||putative thymocyte nuclear protein 1 isoform 3||putative thymocyte nuclear protein 1 isoform 2
								dre-miR-128-3p	010082T2				004546T3	SMAX5B_004546	putative thymocyte nuclear protein 1||putative thymocyte nuclear protein 1 isoform 4||putative thymocyte nuclear protein 1 isoform 3||putative thymocyte nuclear protein 1 isoform 2
								dre-miR-128-3p	010489T1				004546T4	SMAX5B_004546	putative thymocyte nuclear protein 1||putative thymocyte nuclear protein 1 isoform 4||putative thymocyte nuclear protein 1 isoform 3||putative thymocyte nuclear protein 1 isoform 2
								dre-miR-128-3p	011227T1				004547T1	SMAX5B_004547	I-set domain containing protein
								dre-miR-128-3p	011227T2				004550T1	SMAX5B_004550	putative rho GTPase-activating protein 32-like
								dre-miR-128-3p	011773T1				004552T1	SMAX5B_004552	Vacuolar protein sorting-associated protein 26b-like
								dre-miR-128-3p	012534T1				004556T1	SMAX5B_004556	putative extracellular calcium-sensing receptor-like||putative extracellular calcium-sensing receptor-like isoform 2
								dre-miR-128-3p	013098T1				004558T1	SMAX5B_004558	putative extracellular calcium-sensing receptor-like
								dre-miR-128-3p	013178T1				004563T2	SMAX5B_004563	putative neural cell adhesion molecule 1-like isoform 3||putative neural cell adhesion molecule 1-like isoform 2||putative neural cell adhesion molecule 1-like
								dre-miR-128-3p	013262T1				004564T1	SMAX5B_004564	putative cell adhesion molecule 1-like
								dre-miR-128-3p	013262T2				004566T1	SMAX5B_004566	putative extracellular calcium-sensing receptor-like
								dre-miR-128-3p	013262T3				004567T1	SMAX5B_004567	Hypothetical protein
								dre-miR-128-3p	013262T4				004569T1	SMAX5B_004569	putative protein furry -like
								dre-miR-128-3p	013548T1				004577T1	SMAX5B_004577	putative neurobeachin-like
								dre-miR-128-3p	013627T1				004579T1	SMAX5B_004579	Hypothetical protein
								dre-miR-128-3p	013627T2				004587T1	SMAX5B_004587	putative receptor-type tyrosine-protein phosphatase N2-like
								dre-miR-128-3p	013627T3				004588T1	SMAX5B_004588	putative beta-lactamase-like protein 2
								dre-miR-128-3p	013705T1				004590T1	SMAX5B_004590	putative receptor-type tyrosine-protein phosphatase N2-like
								dre-miR-128-3p	014111T1				004605T1	SMAX5B_004605	C-myc
								dre-miR-128-3p	016199T1				004611T1	SMAX5B_004611	putative regulator of G-protein signaling 20-like
								dre-miR-128-3p	016538T1				004612T1	SMAX5B_004612	Hypothetical protein
								dre-miR-128-3p	017080T1				004617T1	SMAX5B_004617	putative yae1 domain-containing protein 1
								dre-miR-128-3p	017288T1				004618T1	SMAX5B_004618	Myomesin-1 isoform 2||Myomesin-1
								dre-miR-128-3p	017330T1				004619T1	SMAX5B_004619	Disco-interacting protein 2 -like C
								dre-miR-128-3p	017942T1				004623T1	SMAX5B_004623	Hypothetical protein
								dre-miR-128-3p	018090T1				004624T1	SMAX5B_004624	POU domain protein
								dre-miR-128-3p	018564T1				004626T1	SMAX5B_004626	Hypothetical protein
								dre-miR-128-3p	019298T1				004628T1	SMAX5B_004628	putative delta-type opioid receptor-like
								dre-miR-128-3p	019600T1				004631T5	SMAX5B_004631	putative methyltransferase-like protein 4||putative methyltransferase-like protein 4 isoform 4||putative methyltransferase-like protein 4 isoform 5||putative methyltransferase-like protein 4 isoform 2||putative methyltransferase-like protein 4 isoform 3
								dre-miR-128-3p	019658T1				004634T1	SMAX5B_004634	putative zinc finger MYND domain-containing protein 11
								dre-miR-128-3p	019873T1				004638T1	SMAX5B_004638	putative vasoactive intestinal polypeptide receptor 2
								dre-miR-128-3p	020158T1				004640T1	SMAX5B_004640	putative 39S ribosomal protein L15 mitochondrial
								dre-miR-128-3p	020188T1				004647T1	SMAX5B_004647	putative AP-4 complex subunit sigma-1 isoform 3||putative AP-4 complex subunit sigma-1 isoform 2||putative AP-4 complex subunit sigma-1
								dre-miR-128-3p	020971T1				004647T2	SMAX5B_004647	putative AP-4 complex subunit sigma-1 isoform 3||putative AP-4 complex subunit sigma-1 isoform 2||putative AP-4 complex subunit sigma-1
								dre-miR-128-3p	021313T1				004647T3	SMAX5B_004647	putative AP-4 complex subunit sigma-1 isoform 3||putative AP-4 complex subunit sigma-1 isoform 2||putative AP-4 complex subunit sigma-1
								dre-miR-128-3p	021431T1				004652T1	SMAX5B_004652	HEAT repeat-containing protein 5A
								dre-miR-128-3p	021809T1				004653T1	SMAX5B_004653	putative cochlin
								dre-miR-129-1-3p	000463T1				004655T1	SMAX5B_004655	putative synaptotagmin-16
								dre-miR-129-1-3p	000741T1				004658T1	SMAX5B_004658	putative protein Hikeshi
								dre-miR-129-1-3p	002633T1				004660T1	SMAX5B_004660	putative nuclear factor 7 brain-like
								dre-miR-129-1-3p	006131T1				004661T1	SMAX5B_004661	putative coiled-coil domain-containing protein 65
								dre-miR-129-1-3p	007285T1				004663T1	SMAX5B_004663	Hypothetical protein
								dre-miR-129-1-3p	007784T1				004667T1	SMAX5B_004667	putative limb region 1 protein -like||putative limb region 1 protein -like isoform 2
								dre-miR-129-1-3p	010402T1				004668T1	SMAX5B_004668	Hypothetical protein
								dre-miR-129-1-3p	011243T1				004670T1	SMAX5B_004670	putative plexin domain-containing protein 2-like
								dre-miR-129-1-3p	011285T1				004672T1	SMAX5B_004672	Homeobox protein engrailed-like
								dre-miR-129-1-3p	011505T1				004674T1	SMAX5B_004674	putative GTPase IMAP family member 4-like
								dre-miR-129-1-3p	011529T1				004675T1	SMAX5B_004675	putative voltage-dependent L-type calcium channel subunit beta-2
								dre-miR-129-1-3p	012161T1				004683T1	SMAX5B_004683	Insulin-induced protein isoform 2||Insulin-induced protein
								dre-miR-129-1-3p	012570T2				004683T2	SMAX5B_004683	Insulin-induced protein isoform 2||Insulin-induced protein
								dre-miR-129-1-3p	013050T1				004687T1	SMAX5B_004687	Hypothetical protein
								dre-miR-129-1-3p	013166T1				004689T1	SMAX5B_004689	Macrophage mannose receptor 1
								dre-miR-129-1-3p	015696T2				004691T1	SMAX5B_004691	putative leucine-rich repeat-containing protein 14-like
								dre-miR-129-1-3p	015785T1				004696T1	SMAX5B_004696	Serine/threonine-protein phosphatase 2A catalytic subunit beta
								dre-miR-129-1-3p	015948T1				004698T1	SMAX5B_004698	putative rhabdoid tumor deletion region protein 1
								dre-miR-129-1-3p	017211T1				004700T1	SMAX5B_004700	putative GTPase IMAP family member 4-like
								dre-miR-129-1-3p	017842T1				004703T1	SMAX5B_004703	putative latrophilin Cirl-like
								dre-miR-129-1-3p	020397T1				004719T1	SMAX5B_004719	Hypothetical protein
								dre-miR-129-1-3p	020397T2				004721T1	SMAX5B_004721	Dor1 domain containing protein
								dre-miR-129-1-3p	020397T3				004729T1	SMAX5B_004729	putative WD repeat-containing protein 59
								dre-miR-129-1-3p	020646T1				004736T1	SMAX5B_004736	putative cyclic nucleotide-gated cation channel beta-1-like
								dre-miR-129-1-3p	021116T1				004737T1	SMAX5B_004737	putative CCAAT/enhancer-binding protein alpha
								dre-miR-129-1-3p	021116T2				004738T1	SMAX5B_004738	Isocitrate dehydrogenase isoform 2||Isocitrate dehydrogenase
								dre-miR-129-1-3p	021116T3				004738T2	SMAX5B_004738	Isocitrate dehydrogenase isoform 2||Isocitrate dehydrogenase
								dre-miR-129-1-3p	021321T1				004750T1	SMAX5B_004750	putative tubulin polyglutamylase TTLL4
								dre-miR-129-1-3p	021735T1				004756T1	SMAX5B_004756	putative ATP-binding cassette sub-family B member 6 mitochondrial-like
								dre-miR-129-3-3p	000463T1				004757T1	SMAX5B_004757	putative trace amine-associated receptor 13c-like
								dre-miR-129-3-3p	001737T1				004759T1	SMAX5B_004759	putative lysine-specific demethylase 6A-like
								dre-miR-129-3-3p	001873T1				004762T1	SMAX5B_004762	putative plastin-2
								dre-miR-129-3-3p	007784T1				004766T1	SMAX5B_004766	Monoamine oxidase
								dre-miR-129-3-3p	012893T1				004768T1	SMAX5B_004768	putative norrin
								dre-miR-129-3-3p	014663T1				004774T1	SMAX5B_004774	putative GDP-Man:Man(3)GlcNAc(2)-PP-Dol 2-mannosyltransferase-like
								dre-miR-129-3-3p	014843T1				004776T1	SMAX5B_004776	FUN14 domain-containing protein 1||FUN14 domain-containing protein 1 isoform 4||FUN14 domain-containing protein 1 isoform 3||FUN14 domain-containing protein 1 isoform 2
								dre-miR-129-3-3p	021735T1				004776T3	SMAX5B_004776	FUN14 domain-containing protein 1||FUN14 domain-containing protein 1 isoform 4||FUN14 domain-containing protein 1 isoform 3||FUN14 domain-containing protein 1 isoform 2
								dre-miR-129-3p	000461T1				004776T4	SMAX5B_004776	FUN14 domain-containing protein 1||FUN14 domain-containing protein 1 isoform 4||FUN14 domain-containing protein 1 isoform 3||FUN14 domain-containing protein 1 isoform 2
								dre-miR-129-3p	000463T1				004788T1	SMAX5B_004788	putative ski oncogene
								dre-miR-129-3p	001465T1				004790T1	SMAX5B_004790	putative Fanconi anemia-associated protein of 20 kDa isoform 3||putative Fanconi anemia-associated protein of 20 kDa isoform 2||putative Fanconi anemia-associated protein of 20 kDa
								dre-miR-129-3p	002123T1				004790T2	SMAX5B_004790	putative Fanconi anemia-associated protein of 20 kDa isoform 3||putative Fanconi anemia-associated protein of 20 kDa isoform 2||putative Fanconi anemia-associated protein of 20 kDa
								dre-miR-129-3p	002151T1				004790T3	SMAX5B_004790	putative Fanconi anemia-associated protein of 20 kDa isoform 3||putative Fanconi anemia-associated protein of 20 kDa isoform 2||putative Fanconi anemia-associated protein of 20 kDa
								dre-miR-129-3p	005313T1				004798T1	SMAX5B_004798	Hypothetical protein
								dre-miR-129-3p	006111T1				004800T1	SMAX5B_004800	putative actin cytoskeleton-regulatory complex protein PAN1-like
								dre-miR-129-3p	007784T1				004801T1	SMAX5B_004801	putative hypoxia up-regulated protein 1
								dre-miR-129-3p	008444T1				004804T3	SMAX5B_004804	putative biotin--protein ligase||putative biotin--protein ligase isoform 2||putative biotin--protein ligase isoform 3
								dre-miR-129-3p	010851T1				004809T1	SMAX5B_004809	putative ubiquitin carboxyl-terminal hydrolase 25
								dre-miR-129-3p	012727T1				004810T1	SMAX5B_004810	putative microtubule-associated protein 6
								dre-miR-129-3p	012893T1				004813T1	SMAX5B_004813	putative C2 domain-containing protein 2
								dre-miR-129-3p	013197T1				004815T1	SMAX5B_004815	putative cytoskeleton-associated protein 2-like isoform 4||putative cytoskeleton-associated protein 2-like||putative cytoskeleton-associated protein 2-like isoform 2||putative cytoskeleton-associated protein 2-like isoform 3
								dre-miR-129-3p	013197T2				004815T2	SMAX5B_004815	putative cytoskeleton-associated protein 2-like isoform 4||putative cytoskeleton-associated protein 2-like||putative cytoskeleton-associated protein 2-like isoform 2||putative cytoskeleton-associated protein 2-like isoform 3
								dre-miR-129-3p	013197T3				004815T3	SMAX5B_004815	putative cytoskeleton-associated protein 2-like isoform 4||putative cytoskeleton-associated protein 2-like||putative cytoskeleton-associated protein 2-like isoform 2||putative cytoskeleton-associated protein 2-like isoform 3
								dre-miR-129-3p	013197T4				004815T4	SMAX5B_004815	putative cytoskeleton-associated protein 2-like isoform 4||putative cytoskeleton-associated protein 2-like||putative cytoskeleton-associated protein 2-like isoform 2||putative cytoskeleton-associated protein 2-like isoform 3
								dre-miR-129-3p	014663T1				004822T2	SMAX5B_004822	Nonspecific cytotoxic cell receptor protein-1 isoform 3||Nonspecific cytotoxic cell receptor protein-1 isoform 2||Nonspecific cytotoxic cell receptor protein-1
								dre-miR-129-3p	014843T1				004822T3	SMAX5B_004822	Nonspecific cytotoxic cell receptor protein-1 isoform 3||Nonspecific cytotoxic cell receptor protein-1 isoform 2||Nonspecific cytotoxic cell receptor protein-1
								dre-miR-129-3p	018240T2				004826T1	SMAX5B_004826	putative 2-acylglycerol O-acyltransferase 2
								dre-miR-129-3p	018240T5				004828T1	SMAX5B_004828	putative synaptotagmin-like protein 2
								dre-miR-129-3p	018259T2				004835T1	SMAX5B_004835	putative sodium/calcium exchanger 2-like
								dre-miR-129-3p	018259T3				004836T1	SMAX5B_004836	putative trichohyalin-like
								dre-miR-129-3p	019319T1				004837T1	SMAX5B_004837	putative phosphatidylinositol-binding clathrin assembly protein isoform 2||putative phosphatidylinositol-binding clathrin assembly protein
								dre-miR-129-3p	021243T1				004837T2	SMAX5B_004837	putative phosphatidylinositol-binding clathrin assembly protein isoform 2||putative phosphatidylinositol-binding clathrin assembly protein
								dre-miR-129-3p	021735T1				004838T1	SMAX5B_004838	putative angiomotin
								dre-miR-129-5p	000048T1				004839T1	SMAX5B_004839	putative Down syndrome cell adhesion molecule-like
								dre-miR-129-5p	000096T1				004842T1	SMAX5B_004842	putative spectrin beta chain non-erythrocytic 4-like
								dre-miR-129-5p	000228T1				004849T1	SMAX5B_004849	putative immunoglobulin superfamily member 5-like
								dre-miR-129-5p	000481T1				004852T1	SMAX5B_004852	putative lymphoid enhancer-binding factor 1-like
								dre-miR-129-5p	000725T2				004859T1	SMAX5B_004859	putative vacuolar protein sorting-associated protein 11 -like
								dre-miR-129-5p	001101T1				004860T1	SMAX5B_004860	putative Purkinje cell protein 4
								dre-miR-129-5p	001101T2				004863T1	SMAX5B_004863	putative diacylglycerol O-acyltransferase 2
								dre-miR-129-5p	001101T3				004866T1	SMAX5B_004866	putative heterogeneous nuclear ribonucleoprotein L-like
								dre-miR-129-5p	001101T4				004868T1	SMAX5B_004868	putative WSC domain-containing protein 1
								dre-miR-129-5p	001101T5				004874T1	SMAX5B_004874	putative collagenase 3-like
								dre-miR-129-5p	001142T1				004875T1	SMAX5B_004875	putative zona pellucida-like domain-containing protein 1
								dre-miR-129-5p	001389T1				004879T1	SMAX5B_004879	Hypothetical protein
								dre-miR-129-5p	001619T1				004880T1	SMAX5B_004880	putative acetyl-CoA acetyltransferase mitochondrial
								dre-miR-129-5p	001619T2				004881T1	SMAX5B_004881	Hypothetical protein
								dre-miR-129-5p	001619T3				004895T1	SMAX5B_004895	Hypothetical protein
								dre-miR-129-5p	001663T1				004895T2	SMAX5B_004895	Hypothetical protein
								dre-miR-129-5p	001872T1				004895T3	SMAX5B_004895	Hypothetical protein
								dre-miR-129-5p	001899T1				004899T1	SMAX5B_004899	C20orf27
								dre-miR-129-5p	001995T2				004900T1	SMAX5B_004900	putative prostaglandin D2 receptor 2-like
								dre-miR-129-5p	002002T1				004901T1	SMAX5B_004901	putative store-operated calcium entry-associated regulatory factor isoform 3||putative store-operated calcium entry-associated regulatory factor||putative store-operated calcium entry-associated regulatory factor isoform 2
								dre-miR-129-5p	002065T1				004901T2	SMAX5B_004901	putative store-operated calcium entry-associated regulatory factor isoform 3||putative store-operated calcium entry-associated regulatory factor||putative store-operated calcium entry-associated regulatory factor isoform 2
								dre-miR-129-5p	002571T1				004901T3	SMAX5B_004901	putative store-operated calcium entry-associated regulatory factor isoform 3||putative store-operated calcium entry-associated regulatory factor||putative store-operated calcium entry-associated regulatory factor isoform 2
								dre-miR-129-5p	002571T2				004907T1	SMAX5B_004907	putative serine protease HTRA3-like
								dre-miR-129-5p	003139T1				004908T1	SMAX5B_004908	putative neuronal acetylcholine receptor subunit beta-2-like
								dre-miR-129-5p	003224T1				004909T1	SMAX5B_004909	Hypothetical protein
								dre-miR-129-5p	003443T1				004911T1	SMAX5B_004911	putative zinc finger protein 1-like
								dre-miR-129-5p	003757T1				004913T1	SMAX5B_004913	putative lysine-specific demethylase 2A-like
								dre-miR-129-5p	003769T1				004914T1	SMAX5B_004914	putative opsin longwave 563 nm-like
								dre-miR-129-5p	003840T1				004917T1	SMAX5B_004917	Neuronal acetylcholine receptor subunit non-alpha-3
								dre-miR-129-5p	003935T1				004919T1	SMAX5B_004919	putative transmembrane protein 187
								dre-miR-129-5p	004482T1				004920T1	SMAX5B_004920	putative centrosomal protein of 44 kDa-like
								dre-miR-129-5p	004545T1				004924T1	SMAX5B_004924	putative splicing factor 3B subunit 2-like
								dre-miR-129-5p	004567T1				004925T1	SMAX5B_004925	putative homeobox protein HMX1-like
								dre-miR-129-5p	004640T1				004927T1	SMAX5B_004927	putative von Willebrand factor A domain-containing protein 7-like
								dre-miR-129-5p	004809T1				004928T1	SMAX5B_004928	Glutathione S-transferase theta b
								dre-miR-129-5p	005018T1				004930T1	SMAX5B_004930	putative homeobox protein HMX2-like
								dre-miR-129-5p	005020T1				004932T1	SMAX5B_004932	putative neuronal acetylcholine receptor subunit alpha-7-like
								dre-miR-129-5p	005040T1				004935T1	SMAX5B_004935	putative G protein-coupled receptor kinase 4
								dre-miR-129-5p	005650T1				004936T1	SMAX5B_004936	Hypothetical protein
								dre-miR-129-5p	005657T1				004937T1	SMAX5B_004937	putative zinc finger protein 235-like
								dre-miR-129-5p	005659T1				004940T1	SMAX5B_004940	putative large neutral amino acids transporter small subunit 3-like
								dre-miR-129-5p	005705T1				004941T1	SMAX5B_004941	putative NADH dehydrogenase
								dre-miR-129-5p	006019T1				004942T1	SMAX5B_004942	putative teneurin-3
								dre-miR-129-5p	006454T1				004944T1	SMAX5B_004944	putative target of Myb protein 1-like
								dre-miR-129-5p	006485T1				004946T1	SMAX5B_004946	Hypothetical protein
								dre-miR-129-5p	006916T1				004947T1	SMAX5B_004947	putative zinc finger protein 1-like
								dre-miR-129-5p	007615T1				004951T1	SMAX5B_004951	putative bestrophin-2-like
								dre-miR-129-5p	007784T1				004956T1	SMAX5B_004956	Signal peptidase complex subunit 3
								dre-miR-129-5p	007951T1				004957T1	SMAX5B_004957	putative GPI-anchored adhesin-like protein PGA55
								dre-miR-129-5p	007980T1				004960T1	SMAX5B_004960	Hypothetical protein
								dre-miR-129-5p	008037T1				004965T1	SMAX5B_004965	putative transmembrane protein 109
								dre-miR-129-5p	008200T1				004967T1	SMAX5B_004967	hypothetical protein
								dre-miR-129-5p	008391T1				004967T2	SMAX5B_004967	hypothetical protein
								dre-miR-129-5p	008931T1				004968T1	SMAX5B_004968	putative dynein heavy chain 6 axonemal
								dre-miR-129-5p	009099T1				004977T1	SMAX5B_004977	putative metastasis-associated protein MTA2-like
								dre-miR-129-5p	009352T2				004981T1	SMAX5B_004981	putative zinc finger protein 36 C3H1 type-like 2-A
								dre-miR-129-5p	009962T1				004983T1	SMAX5B_004983	putative RNA-binding protein 4.1-like
								dre-miR-129-5p	010007T1				004984T1	SMAX5B_004984	putative echinoderm microtubule-associated protein-like 3
								dre-miR-129-5p	010101T1				004987T1	SMAX5B_004987	putative potassium channel subfamily K member 1-like
								dre-miR-129-5p	010164T1				004991T1	SMAX5B_004991	Reticulon||Reticulon isoform 2
								dre-miR-129-5p	010271T1				004991T2	SMAX5B_004991	Reticulon||Reticulon isoform 2
								dre-miR-129-5p	010424T1				004997T1	SMAX5B_004997	putative F-box/LRR-repeat protein 4
								dre-miR-129-5p	010563T1				004999T1	SMAX5B_004999	Hypothetical protein
								dre-miR-129-5p	010763T1				005002T1	SMAX5B_005002	POU domain protein
								dre-miR-129-5p	010856T1				005007T1	SMAX5B_005007	putative protein LYRIC-like||putative protein LYRIC-like isoform 2
								dre-miR-129-5p	010882T1				005014T1	SMAX5B_005014	putative proprotein convertase subtilisin/kexin type 5-like
								dre-miR-129-5p	010905T1				005015T1	SMAX5B_005015	putative protein spire -like 1-like
								dre-miR-129-5p	011041T1				005016T1	SMAX5B_005016	putative hexaprenyldihydroxybenzoate methyltransferase mitochondrial
								dre-miR-129-5p	011094T1				005017T1	SMAX5B_005017	hypothetical protein
								dre-miR-129-5p	011133T1				005018T1	SMAX5B_005018	Hypothetical protein
								dre-miR-129-5p	011254T1				005019T1	SMAX5B_005019	putative E3 ubiquitin-protein ligase UBR5
								dre-miR-129-5p	011277T1				005020T1	SMAX5B_005020	putative dihydropyrimidinase
								dre-miR-129-5p	011345T4				005021T1	SMAX5B_005021	internexin neuronal intermediate filament protein alpha
								dre-miR-129-5p	011345T5				005022T1	SMAX5B_005022	putative protein MMS22-like
								dre-miR-129-5p	011622T1				005033T1	SMAX5B_005033	putative xylose isomerase-like
								dre-miR-129-5p	011714T1				005040T1	SMAX5B_005040	putative PR domain zinc finger protein 13
								dre-miR-129-5p	012004T1				005041T1	SMAX5B_005041	putative syntabulin
								dre-miR-129-5p	013155T1				005045T1	SMAX5B_005045	putative oxidation resistance protein 1||putative oxidation resistance protein 1 isoform 2
								dre-miR-129-5p	013290T1				005045T2	SMAX5B_005045	putative oxidation resistance protein 1||putative oxidation resistance protein 1 isoform 2
								dre-miR-129-5p	013313T1				005047T1	SMAX5B_005047	putative homeodomain-interacting protein kinase 1-like
								dre-miR-129-5p	013326T1				005049T1	SMAX5B_005049	Ubiquitin carboxyl-terminal hydrolase
								dre-miR-129-5p	013735T1				005050T1	SMAX5B_005050	putative antizyme inhibitor 1
								dre-miR-129-5p	013844T1				005052T1	SMAX5B_005052	Hypothetical protein
								dre-miR-129-5p	013850T1				005053T1	SMAX5B_005053	putative inactive serine protease 35
								dre-miR-129-5p	013919T1				005054T1	SMAX5B_005054	Hypothetical protein
								dre-miR-129-5p	014185T1				005056T1	SMAX5B_005056	putative frizzled-6
								dre-miR-129-5p	014218T1				005058T1	SMAX5B_005058	putative squalene monooxygenase
								dre-miR-129-5p	014648T1				005060T1	SMAX5B_005060	hypothetical protein
								dre-miR-129-5p	014709T1				005060T2	SMAX5B_005060	hypothetical protein
								dre-miR-129-5p	014929T1				005060T3	SMAX5B_005060	hypothetical protein
								dre-miR-129-5p	015165T1				005065T1	SMAX5B_005065	Hypothetical protein
								dre-miR-129-5p	015308T1				005066T1	SMAX5B_005066	Microtubule-associated protein
								dre-miR-129-5p	015349T1				005067T1	SMAX5B_005067	Hypothetical protein
								dre-miR-129-5p	015444T1				005071T1	SMAX5B_005071	Oxysterol-binding protein
								dre-miR-129-5p	015444T2				005072T2	SMAX5B_005072	putative iron-responsive element-binding protein 2||putative iron-responsive element-binding protein 2 isoform 2
								dre-miR-129-5p	015702T1				005073T1	SMAX5B_005073	protein tyrosine phosphatase non-receptor type 9-like
								dre-miR-129-5p	015820T1				005075T1	SMAX5B_005075	putative methyltransferase BTM2 -like
								dre-miR-129-5p	015870T1				005078T1	SMAX5B_005078	Proteasome subunit alpha type isoform 3||Proteasome subunit alpha type||Proteasome subunit alpha type isoform 2
								dre-miR-129-5p	016817T1				005078T2	SMAX5B_005078	Proteasome subunit alpha type isoform 3||Proteasome subunit alpha type||Proteasome subunit alpha type isoform 2
								dre-miR-129-5p	016933T1				005078T3	SMAX5B_005078	Proteasome subunit alpha type isoform 3||Proteasome subunit alpha type||Proteasome subunit alpha type isoform 2
								dre-miR-129-5p	017249T1				005087T1	SMAX5B_005087	putative hyaluronan and proteoglycan link protein 3
								dre-miR-129-5p	017811T1				005088T1	SMAX5B_005088	putative mannose-6-phosphate isomerase||putative mannose-6-phosphate isomerase isoform 2||putative mannose-6-phosphate isomerase isoform 3
								dre-miR-129-5p	017996T1				005088T3	SMAX5B_005088	putative mannose-6-phosphate isomerase||putative mannose-6-phosphate isomerase isoform 2||putative mannose-6-phosphate isomerase isoform 3
								dre-miR-129-5p	017996T2				005090T1	SMAX5B_005090	putative leucine-rich repeat and immunoglobulin-like domain-containing nogo receptor-interacting protein 1
								dre-miR-129-5p	017996T3				005091T1	SMAX5B_005091	putative lactadherin
								dre-miR-129-5p	018285T1				005092T1	SMAX5B_005092	putative creatine kinase U-type mitochondrial-like
								dre-miR-129-5p	018381T1				005097T1	SMAX5B_005097	putative cyclin-dependent kinase inhibitor 1C-like
								dre-miR-129-5p	018381T2				005098T1	SMAX5B_005098	Hypothetical protein
								dre-miR-129-5p	018694T1				005099T1	SMAX5B_005099	putative pseudopodium-enriched atypical kinase 1
								dre-miR-129-5p	018928T1				005100T1	SMAX5B_005100	putative AP-3 complex subunit beta-2
								dre-miR-129-5p	019010T1				005102T1	SMAX5B_005102	WD repeat-containing protein 61||WD repeat-containing protein 61 isoform 2
								dre-miR-129-5p	019058T1				005102T2	SMAX5B_005102	WD repeat-containing protein 61||WD repeat-containing protein 61 isoform 2
								dre-miR-129-5p	019124T1				005103T1	SMAX5B_005103	putative unconventional myosin-IXa-like
								dre-miR-129-5p	019232T1				005111T1	SMAX5B_005111	putative microtubule-associated protein 1B-like
								dre-miR-129-5p	019296T1				005112T1	SMAX5B_005112	Hypothetical protein
								dre-miR-129-5p	019799T2				005115T1	SMAX5B_005115	putative interferon-induced transmembrane protein 5-like
								dre-miR-129-5p	020395T2				005119T1	SMAX5B_005119	putative chondroitin sulfate proteoglycan 4
								dre-miR-129-5p	020555T1				005120T1	SMAX5B_005120	putative three prime repair exonuclease 2-like
								dre-miR-129-5p	020575T1				005122T1	SMAX5B_005122	putative synaptic vesicle glycoprotein 2B-like||putative synaptic vesicle glycoprotein 2B-like isoform 2
								dre-miR-129-5p	020711T1				005122T2	SMAX5B_005122	putative synaptic vesicle glycoprotein 2B-like||putative synaptic vesicle glycoprotein 2B-like isoform 2
								dre-miR-129-5p	020921T1				005126T1	SMAX5B_005126	Collagen triple helix repeat containing protein
								dre-miR-129-5p	020943T1				005134T1	SMAX5B_005134	Pancreatic elastase isoform 2||Pancreatic elastase
								dre-miR-129-5p	021119T1				005134T2	SMAX5B_005134	Pancreatic elastase isoform 2||Pancreatic elastase
								dre-miR-129-5p	021253T1				005136T1	SMAX5B_005136	putative pro-FMRFamide-related neuropeptide FF
								dre-miR-129-5p	021271T1				005138T2	SMAX5B_005138	putative poly(rC)-binding protein 2 isoform 4||putative poly(rC)-binding protein 2||putative poly(rC)-binding protein 2 isoform 3||putative poly(rC)-binding protein 2 isoform 2
								dre-miR-129-5p	021493T1				005138T3	SMAX5B_005138	putative poly(rC)-binding protein 2 isoform 4||putative poly(rC)-binding protein 2||putative poly(rC)-binding protein 2 isoform 3||putative poly(rC)-binding protein 2 isoform 2
								dre-miR-129-5p	021493T2				005138T4	SMAX5B_005138	putative poly(rC)-binding protein 2 isoform 4||putative poly(rC)-binding protein 2||putative poly(rC)-binding protein 2 isoform 3||putative poly(rC)-binding protein 2 isoform 2
								dre-miR-129-5p	021528T1				005139T1	SMAX5B_005139	Zinc finger E-box-binding homeobox 2
								dre-miR-129-5p	021555T1				005151T1	SMAX5B_005151	Dual specificity protein phosphatase
								dre-miR-129-5p	021821T1				005152T1	SMAX5B_005152	putative cell division cycle-associated protein 7-like
								dre-miR-129-5p	022093T1				005160T1	SMAX5B_005160	putative leiomodin-1
								dre-miR-129-5p	022123T1				005161T1	SMAX5B_005161	RanBP-type and C3HC4-type zinc finger-containing protein 1 isoform 2||RanBP-type and C3HC4-type zinc finger-containing protein 1
								dre-miR-129-5p	022373T1				005163T1	SMAX5B_005163	Hypothetical protein
								dre-miR-129-5p	022373T2				005164T2	SMAX5B_005164	putative 60S ribosomal protein L29||putative 60S ribosomal protein L29 isoform 2
								dre-miR-129-5p	022480T1				005165T1	SMAX5B_005165	putative ceramide synthase 5
								dre-miR-1306	000004T1				005166T1	SMAX5B_005166	Acid-sensing ion channel 1
								dre-miR-1306	000007T1				005167T1	SMAX5B_005167	Hypothetical protein
								dre-miR-1306	000009T1				005168T1	SMAX5B_005168	putative helicase mov-10-B.1 isoform 2||putative helicase mov-10-B.1
								dre-miR-1306	000009T2				005169T1	SMAX5B_005169	putative B9 domain-containing protein 2
								dre-miR-1306	000010T1				005174T1	SMAX5B_005174	Rho-related GTP-binding protein RhoC
								dre-miR-1306	000057T1				005175T1	SMAX5B_005175	Hypothetical protein
								dre-miR-1306	000076T1				005183T1	SMAX5B_005183	Hypothetical protein
								dre-miR-1306	000115T1				005184T1	SMAX5B_005184	putative pre-miRNA 5'-monophosphate methyltransferase
								dre-miR-1306	000123T1				005186T1	SMAX5B_005186	Non-specific protein-tyrosine kinase
								dre-miR-1306	000138T1				005188T1	SMAX5B_005188	Hypothetical protein
								dre-miR-1306	000143T1				005190T1	SMAX5B_005190	wnt2ba wnt2b
								dre-miR-1306	000167T1				005191T1	SMAX5B_005191	Serine/threonine-protein phosphatase 4 regulatory subunit 1-like
								dre-miR-1306	000193T1				005192T1	SMAX5B_005192	Hypothetical protein
								dre-miR-1306	000196T1				005194T2	SMAX5B_005194	Ras-related protein Rap-1b||Ras-related protein Rap-1b isoform 2
								dre-miR-1306	000215T1				005195T1	SMAX5B_005195	putative R3H domain-containing protein 2
								dre-miR-1306	000219T1				005199T1	SMAX5B_005199	F-actin-capping protein subunit alpha-1 isoform 2||F-actin-capping protein subunit alpha-1
								dre-miR-1306	000223T1				005199T2	SMAX5B_005199	F-actin-capping protein subunit alpha-1 isoform 2||F-actin-capping protein subunit alpha-1
								dre-miR-1306	000242T1				005201T1	SMAX5B_005201	putative TOX high mobility group box family member 2-like
								dre-miR-1306	000250T1				005202T1	SMAX5B_005202	Transporter||Transporter isoform 2
								dre-miR-1306	000265T1				005202T2	SMAX5B_005202	Transporter||Transporter isoform 2
								dre-miR-1306	000274T1				005203T1	SMAX5B_005203	putative nuclear factor of activated T-cells cytoplasmic 2-like
								dre-miR-1306	000309T1				005205T1	SMAX5B_005205	alas1 ALAS-N wu:fb58d01 wu:fi12g09 isoform 2||alas1 ALAS-N wu:fb58d01 wu:fi12g09
								dre-miR-1306	000333T1				005208T1	SMAX5B_005208	cyp24a1l
								dre-miR-1306	000370T1				005213T1	SMAX5B_005213	Hypothetical protein
								dre-miR-1306	000405T1				005214T1	SMAX5B_005214	DUF1279 domain containing protein
								dre-miR-1306	000437T1				005217T1	SMAX5B_005217	FAM212 domain containing protein
								dre-miR-1306	000498T1				005219T1	SMAX5B_005219	putative TOX high mobility group box family member 2
								dre-miR-1306	000500T1				005226T1	SMAX5B_005226	Hypothetical protein
								dre-miR-1306	000505T1				005231T1	SMAX5B_005231	putative immunoglobulin superfamily member 8-like
								dre-miR-1306	000523T1				005233T1	SMAX5B_005233	Vesicular inhibitory amino acid transporter
								dre-miR-1306	000571T1				005234T1	SMAX5B_005234	putative integrin alpha-7
								dre-miR-1306	000593T1				005236T1	SMAX5B_005236	Hypothetical protein
								dre-miR-1306	000613T1				005246T1	SMAX5B_005246	capn7 MGC171811
								dre-miR-1306	000626T1				005248T1	SMAX5B_005248	Hypothetical protein
								dre-miR-1306	000632T1				005249T1	SMAX5B_005249	putative myocyte-specific enhancer factor 2D -like
								dre-miR-1306	000684T1				005253T2	SMAX5B_005253	putative dynactin subunit 3-like isoform 2||putative dynactin subunit 3-like isoform 3||putative dynactin subunit 3-like||putative dynactin subunit 3-like isoform 4
								dre-miR-1306	000712T1				005253T3	SMAX5B_005253	putative dynactin subunit 3-like isoform 2||putative dynactin subunit 3-like isoform 3||putative dynactin subunit 3-like||putative dynactin subunit 3-like isoform 4
								dre-miR-1306	000728T1				005253T4	SMAX5B_005253	putative dynactin subunit 3-like isoform 2||putative dynactin subunit 3-like isoform 3||putative dynactin subunit 3-like||putative dynactin subunit 3-like isoform 4
								dre-miR-1306	000774T1				005255T1	SMAX5B_005255	putative sterol regulatory element-binding protein cleavage-activating protein-like
								dre-miR-1306	000779T1				005256T1	SMAX5B_005256	RhBG
								dre-miR-1306	000849T1				005257T1	SMAX5B_005257	Hypothetical protein
								dre-miR-1306	000853T1				005258T1	SMAX5B_005258	putative amine sulfotransferase-like
								dre-miR-1306	000867T1				005260T1	SMAX5B_005260	putative pleckstrin -likey domain-containing family F member 2
								dre-miR-1306	000882T1				005268T1	SMAX5B_005268	putative protein C8orf37 -like
								dre-miR-1306	000887T2				005270T1	SMAX5B_005270	putative protein PTHB1
								dre-miR-1306	000905T1				005272T1	SMAX5B_005272	putative lecithin retinol acyltransferase-like||putative lecithin retinol acyltransferase-like isoform 2||putative lecithin retinol acyltransferase-like isoform 3
								dre-miR-1306	000966T1				005272T3	SMAX5B_005272	putative lecithin retinol acyltransferase-like||putative lecithin retinol acyltransferase-like isoform 2||putative lecithin retinol acyltransferase-like isoform 3
								dre-miR-1306	001035T1				005273T1	SMAX5B_005273	putative protein PTHB1
								dre-miR-1306	001114T1				005276T1	SMAX5B_005276	Cathepsin K isoform 2||Cathepsin K isoform 3||Cathepsin K isoform 4||Cathepsin K||Cathepsin K isoform 5
								dre-miR-1306	001176T1				005276T2	SMAX5B_005276	Cathepsin K isoform 2||Cathepsin K isoform 3||Cathepsin K isoform 4||Cathepsin K||Cathepsin K isoform 5
								dre-miR-1306	001212T1				005276T3	SMAX5B_005276	Cathepsin K isoform 2||Cathepsin K isoform 3||Cathepsin K isoform 4||Cathepsin K||Cathepsin K isoform 5
								dre-miR-1306	001239T1				005276T4	SMAX5B_005276	Cathepsin K isoform 2||Cathepsin K isoform 3||Cathepsin K isoform 4||Cathepsin K||Cathepsin K isoform 5
								dre-miR-1306	001253T1				005276T5	SMAX5B_005276	Cathepsin K isoform 2||Cathepsin K isoform 3||Cathepsin K isoform 4||Cathepsin K||Cathepsin K isoform 5
								dre-miR-1306	001292T1				005277T1	SMAX5B_005277	putative tropomodulin-4
								dre-miR-1306	001381T1				005280T1	SMAX5B_005280	Tumor necrosis factor alpha-induced protein 8-like protein 2||Tumor necrosis factor alpha-induced protein 8-like protein 2 isoform 2||Tumor necrosis factor alpha-induced protein 8-like protein 2 isoform 3||Tumor necrosis factor alpha-induced protein 8-like protein 2 isoform 4
								dre-miR-1306	001393T1				005280T2	SMAX5B_005280	Tumor necrosis factor alpha-induced protein 8-like protein 2||Tumor necrosis factor alpha-induced protein 8-like protein 2 isoform 2||Tumor necrosis factor alpha-induced protein 8-like protein 2 isoform 3||Tumor necrosis factor alpha-induced protein 8-like protein 2 isoform 4
								dre-miR-1306	001415T1				005280T3	SMAX5B_005280	Tumor necrosis factor alpha-induced protein 8-like protein 2||Tumor necrosis factor alpha-induced protein 8-like protein 2 isoform 2||Tumor necrosis factor alpha-induced protein 8-like protein 2 isoform 3||Tumor necrosis factor alpha-induced protein 8-like protein 2 isoform 4
								dre-miR-1306	001422T1				005280T4	SMAX5B_005280	Tumor necrosis factor alpha-induced protein 8-like protein 2||Tumor necrosis factor alpha-induced protein 8-like protein 2 isoform 2||Tumor necrosis factor alpha-induced protein 8-like protein 2 isoform 3||Tumor necrosis factor alpha-induced protein 8-like protein 2 isoform 4
								dre-miR-1306	001425T1				005283T1	SMAX5B_005283	putative sorcin-like
								dre-miR-1306	001434T1				005284T1	SMAX5B_005284	putative induced myeloid leukemia cell differentiation protein Mcl-1-like
								dre-miR-1306	001445T2				005285T1	SMAX5B_005285	putative retinitis pigmentosa 1-like 1 protein-like
								dre-miR-1306	001499T1				005297T2	SMAX5B_005297	Hypothetical protein
								dre-miR-1306	001535T1				005298T1	SMAX5B_005298	putative tumor protein p53-inducible nuclear protein 1
								dre-miR-1306	001539T1				005300T1	SMAX5B_005300	putative hepatocyte nuclear factor 6-like
								dre-miR-1306	001549T1				005302T1	SMAX5B_005302	Importin subunit alpha-6
								dre-miR-1306	001568T1				005303T1	SMAX5B_005303	putative semaphorin-6D
								dre-miR-1306	001568T2				005308T1	SMAX5B_005308	Cathepsin S cysteine protease
								dre-miR-1306	001573T1				005309T1	SMAX5B_005309	Hypothetical protein
								dre-miR-1306	001608T1				005310T1	SMAX5B_005310	Hypothetical protein
								dre-miR-1306	001616T1				005311T1	SMAX5B_005311	Hypothetical protein
								dre-miR-1306	001629T1				005312T1	SMAX5B_005312	putative lysM and putative peptidoglycan-binding domain-containing protein 1
								dre-miR-1306	001664T1				005313T1	SMAX5B_005313	putative zinc finger with UFM1-specific peptidase domain protein
								dre-miR-1306	001678T1				005314T1	SMAX5B_005314	putative G1/S-specific cyclin-E2-like
								dre-miR-1306	001690T1				005315T1	SMAX5B_005315	putative cortexin-2-like
								dre-miR-1306	001726T1				005317T1	SMAX5B_005317	putative protein FAM26F
								dre-miR-1306	001727T1				005318T1	SMAX5B_005318	putative sodium- and chloride-dependent transporter XTRP3 isoform 2||putative sodium- and chloride-dependent transporter XTRP3
								dre-miR-1306	001758T1				005321T1	SMAX5B_005321	putative protein FAM26E-like
								dre-miR-1306	001832T1				005326T1	SMAX5B_005326	putative BMP-binding endothelial regulator protein
								dre-miR-1306	001874T1				005327T1	SMAX5B_005327	putative phosphatidylglycerophosphatase and protein-tyrosine phosphatase 1
								dre-miR-1306	001882T1				005328T1	SMAX5B_005328	putative troponin I fast skeletal muscle-like
								dre-miR-1306	001950T1				005329T1	SMAX5B_005329	putative complement C1q tumor necrosis factor-related protein 4
								dre-miR-1306	002011T1				005331T1	SMAX5B_005331	Hypothetical protein
								dre-miR-1306	002027T1				005334T1	SMAX5B_005334	Hypothetical protein
								dre-miR-1306	002035T1				005340T1	SMAX5B_005340	Hypothetical protein
								dre-miR-1306	002037T1				005341T1	SMAX5B_005341	putative forkhead box protein N5-like
								dre-miR-1306	002078T1				005342T1	SMAX5B_005342	Gamma-secretase subunit Aph-1b
								dre-miR-1306	002086T1				005344T1	SMAX5B_005344	Myoblast determination protein
								dre-miR-1306	002101T1				005354T1	SMAX5B_005354	putative ADAMTS-like protein 5
								dre-miR-1306	002131T1				005355T1	SMAX5B_005355	putative indoleamine 2-3-dioxygenase 2-like
								dre-miR-1306	002137T1				005356T1	SMAX5B_005356	putative max-interacting protein 1-like
								dre-miR-1306	002149T1				005359T1	SMAX5B_005359	Hypothetical protein
								dre-miR-1306	002240T1				005361T1	SMAX5B_005361	putative E3 ubiquitin-protein ligase NEURL1-like
								dre-miR-1306	002259T1				005364T1	SMAX5B_005364	putative G-protein coupled receptor 26-like
								dre-miR-1306	002310T1				005369T1	SMAX5B_005369	putative swi5-dependent recombination DNA repair protein 1 -like||putative swi5-dependent recombination DNA repair protein 1 -like isoform 3||putative swi5-dependent recombination DNA repair protein 1 -like isoform 2
								dre-miR-1306	002322T1				005369T2	SMAX5B_005369	putative swi5-dependent recombination DNA repair protein 1 -like||putative swi5-dependent recombination DNA repair protein 1 -like isoform 3||putative swi5-dependent recombination DNA repair protein 1 -like isoform 2
								dre-miR-1306	002400T1				005369T3	SMAX5B_005369	putative swi5-dependent recombination DNA repair protein 1 -like||putative swi5-dependent recombination DNA repair protein 1 -like isoform 3||putative swi5-dependent recombination DNA repair protein 1 -like isoform 2
								dre-miR-1306	002400T2				005372T1	SMAX5B_005372	putative disintegrin and metalloproteinase domain-containing protein 12-like
								dre-miR-1306	002400T3				005374T1	SMAX5B_005374	putative zinc finger protein Pegasus-like
								dre-miR-1306	002429T1				005378T1	SMAX5B_005378	Homeobox protein HMX2
								dre-miR-1306	002431T1				005379T1	SMAX5B_005379	Hypothetical protein
								dre-miR-1306	002459T1				005382T1	SMAX5B_005382	ALMS motif domain containing protein
								dre-miR-1306	002459T2				005383T1	SMAX5B_005383	putative deleted in malignant brain tumors 1 protein-like
								dre-miR-1306	002493T1				005386T1	SMAX5B_005386	putative homeobox protein HMX3-A
								dre-miR-1306	002497T1				005389T1	SMAX5B_005389	putative alpha-2A adrenergic receptor
								dre-miR-1306	002558T1				005391T1	SMAX5B_005391	putative protein FAM53B-like
								dre-miR-1306	002562T1				005392T1	SMAX5B_005392	Serine/threonine-protein phosphatase 2A 55 kDa regulatory subunit B delta||Serine/threonine-protein phosphatase 2A 55 kDa regulatory subunit B delta isoform 2
								dre-miR-1306	002570T1				005392T2	SMAX5B_005392	Serine/threonine-protein phosphatase 2A 55 kDa regulatory subunit B delta||Serine/threonine-protein phosphatase 2A 55 kDa regulatory subunit B delta isoform 2
								dre-miR-1306	002570T2				005393T1	SMAX5B_005393	putative cilia- and flagella-associated protein 43
								dre-miR-1306	002572T1				005401T1	SMAX5B_005401	putative ATP-binding cassette sub-family D member 2
								dre-miR-1306	002616T1				005402T1	SMAX5B_005402	6-mannosyltransferase ALG12-like
								dre-miR-1306	002674T1				005404T1	SMAX5B_005404	putative pleckstrin -likey-like domain family A member 1
								dre-miR-1306	002698T1				005406T1	SMAX5B_005406	Hypothetical protein
								dre-miR-1306	002705T1				005415T1	SMAX5B_005415	putative tubulin--tyrosine ligase-like protein 12||putative tubulin--tyrosine ligase-like protein 12 isoform 2
								dre-miR-1306	002726T1				005420T1	SMAX5B_005420	putative cadherin EGF LAG seven-pass G-type receptor 1
								dre-miR-1306	002736T1				005424T1	SMAX5B_005424	Hypothetical protein
								dre-miR-1306	002778T1				005427T1	SMAX5B_005427	putative neuronal cell adhesion molecule-like
								dre-miR-1306	002927T1				005429T1	SMAX5B_005429	putative mitochondrial tRNA-specific 2-thiouridylase 1
[truncated: 10,941 more rows]
