# Supplementary material for: Revealing New Landscape of Turbot (Scophthalmus maximus) Spleen Infected with Aeromonas salmonicida through Immune Related circRNA-miRNA-mRNA Axis
Source: Biology (Basel). 2021 Jul 6;10(7):626. doi: 10.3390/biology10070626 (PMC8301059; doi:10.3390/biology10070626)
Supplement: Supplementary file 1 [file biology-10-00626-s001.zip › biology-1237292-supplementary/Manuscript-supplementary/í∙Supplementary Table 5 miRNA-mRNA.xlsx]

## Sheet: Sheet1
miRNA-mRNA pairs			miRNA	mRNA				mRNA_id	Official_Symbol	Description
dre-miR-133a-3p	019038T1		dre-let-7a	022747T1				019038T1	SMAX5B_019038	putative c-X-C motif chemokine 14-like
dre-miR-133b-3p	019038T1		dre-let-7b	022746T1				018645T1	SMAX5B_018645	putative gap junction alpha-5 protein
dre-miR-210-3p	019038T1		dre-let-7c-5p	022744T1				012213T1	SMAX5B_012213	putative NF-kappa-B inhibitor delta
novel_513	018645T1		dre-let-7d-5p	022740T1				005769T1	SMAX5B_005769	putative complement C1q-like protein 4
dre-miR-107b	012213T1		dre-let-7h	022734T1				003258T1	SMAX5B_003258	putative interleukin-17 receptor B
novel_753	005769T1		dre-miR-1	022731T2				008469T1	SMAX5B_008469	putative NF-kappa-B inhibitor zeta-like
novel_880	005769T1		dre-miR-107b	022731T1				009892T3	SMAX5B_009892	putative tight junction protein ZO-1 isoform 3||putative tight junction protein ZO-1||putative tight junction protein ZO-1 isoform 2
novel_324	003258T1		dre-miR-10a-5p	022730T2				002107T1	SMAX5B_002107	putative formin-like protein 2
novel_324	008469T1		dre-miR-10c-5p	022727T1				002138T2	SMAX5B_002138	putative regucalcin isoform 2||putative regucalcin
novel_324	009892T3		dre-miR-10d-5p	022725T1				002124T1	SMAX5B_002124	putative vacuolar protein sorting-associated protein 16 -like
dre-let-7a	000683T1		dre-miR-122	022719T1				002143T1	SMAX5B_002143	Mid1-interacting protein 1
dre-let-7a	000780T1		dre-miR-125a	022710T1				002106T1	SMAX5B_002106	putative interphotoreceptor matrix proteoglycan 2-like
dre-let-7a	001615T1		dre-miR-125b-5p	022709T1				002113T1	SMAX5B_002113	Hypothetical protein
dre-let-7a	003124T1		dre-miR-126a-3p	022706T1				002139T1	SMAX5B_002139	Muscle RING finger 1
dre-let-7a	005963T1		dre-miR-129-3p	022704T1				002112T1	SMAX5B_002112	putative melanophilin-like
dre-let-7a	006524T2		dre-miR-1306	022702T1				002150T1	SMAX5B_002150	putative claudin-24
dre-let-7a	007421T1		dre-miR-130c-5p	022698T1				002122T1	SMAX5B_002122	putative DPH3 -like
dre-let-7a	007421T2		dre-miR-132-5p	022696T1				002162T1	SMAX5B_002162	putative cyclin-dependent kinase 15
dre-let-7a	007421T3		dre-miR-133a-2-5p	022692T1				002119T1	SMAX5B_002119	Hypothetical protein
dre-let-7a	007738T1		dre-miR-133a-3p	022690T2				002123T1	SMAX5B_002123	putative coagulation factor VII
dre-let-7a	008788T1		dre-miR-133b-3p	022690T1				002105T1	SMAX5B_002105	putative coagulation factor X
dre-let-7a	009851T1		dre-miR-135a	022689T1				002151T1	SMAX5B_002151	putative coagulation factor VII-like
dre-let-7a	011680T1		dre-miR-135b-5p	022685T1				002111T1	SMAX5B_002111	K05521 ADP-ribosylglycohydrolase
dre-let-7a	011694T4		dre-miR-135c	022683T1				002129T1	SMAX5B_002129	putative coagulation factor X-like
dre-let-7a	014049T1		dre-miR-137-3p	022682T1				002126T1	SMAX5B_002126	Chloride channel protein
dre-let-7a	015425T1		dre-miR-138-5p	022681T1				002158T1	SMAX5B_002158	putative solute carrier family 22 member 13-like
dre-let-7a	015802T1		dre-miR-139-5p	022680T1				002110T1	SMAX5B_002110	Hypothetical protein
dre-let-7a	017136T1		dre-miR-141-3p	022677T1				002147T1	SMAX5B_002147	hypothetical protein
dre-let-7a	017144T1		dre-miR-142a-5p	022676T1				002133T1	SMAX5B_002133	Hypothetical protein
dre-let-7a	017414T1		dre-miR-145-3p	022675T1				002142T1	SMAX5B_002142	putative F-box only protein 3
dre-let-7a	017480T1		dre-miR-145-5p	022674T1				002149T1	SMAX5B_002149	putative xanthine dehydrogenase/oxidase
dre-let-7a	017480T4		dre-miR-148	022671T3				002108T1	SMAX5B_002108	putative dnaJ -like subfamily C member 27
dre-let-7a	018378T1		dre-miR-153b-3p	022671T2				002163T3	SMAX5B_002163	Pyrid oxidase 2 multi-domain protein||Pyrid oxidase 2 multi-domain protein isoform 5||Pyrid oxidase 2 multi-domain protein isoform 4||Pyrid oxidase 2 multi-domain protein isoform 3||Pyrid oxidase 2 multi-domain protein isoform 2
dre-let-7a	019242T1		dre-miR-153c-3p	022668T1				002163T4	SMAX5B_002163	Pyrid oxidase 2 multi-domain protein||Pyrid oxidase 2 multi-domain protein isoform 5||Pyrid oxidase 2 multi-domain protein isoform 4||Pyrid oxidase 2 multi-domain protein isoform 3||Pyrid oxidase 2 multi-domain protein isoform 2
dre-let-7a	020346T1		dre-miR-15b-5p	022665T1				002120T1	SMAX5B_002120	putative prothrombin isoform 5||putative prothrombin isoform 4||putative prothrombin isoform 3||putative prothrombin||putative prothrombin isoform 2
dre-let-7a	022238T1		dre-miR-181a-2-3p	022664T1				002120T4	SMAX5B_002120	putative prothrombin isoform 5||putative prothrombin isoform 4||putative prothrombin isoform 3||putative prothrombin||putative prothrombin isoform 2
dre-let-7b	000069T1		dre-miR-181a-3p	022660T1				002120T2	SMAX5B_002120	putative prothrombin isoform 5||putative prothrombin isoform 4||putative prothrombin isoform 3||putative prothrombin||putative prothrombin isoform 2
dre-let-7b	000349T1		dre-miR-181a-5-3p	022659T1				002120T5	SMAX5B_002120	putative prothrombin isoform 5||putative prothrombin isoform 4||putative prothrombin isoform 3||putative prothrombin||putative prothrombin isoform 2
dre-let-7b	000531T1		dre-miR-182-5p	022658T1				002120T3	SMAX5B_002120	putative prothrombin isoform 5||putative prothrombin isoform 4||putative prothrombin isoform 3||putative prothrombin||putative prothrombin isoform 2
dre-let-7b	000602T1		dre-miR-192	022657T1				002135T1	SMAX5B_002135	putative zinc finger protein 271-like
dre-let-7b	000665T1		dre-miR-193a-3p	022656T1				002153T1	SMAX5B_002153	putative inhibin beta B chain-like
dre-let-7b	000683T1		dre-miR-193a-5p	022653T1				002115T1	SMAX5B_002115	putative zinc finger protein GLI2-like
dre-let-7b	000780T1		dre-miR-194a	022652T1				002131T1	SMAX5B_002131	putative fas apoptotic inhibitory molecule 1-like
dre-let-7b	000944T1		dre-miR-199-5p	022651T1				003901T1	SMAX5B_003901	putative arf-GAP with GTPase ANK repeat and PH domain-containing protein 1-like
dre-let-7b	001088T1		dre-miR-200a-3p	022650T1				002152T1	SMAX5B_002152	putative arf-GAP with GTPase ANK repeat and PH domain-containing protein 1-like
dre-let-7b	001088T2		dre-miR-200b-3p	022646T1				002114T1	SMAX5B_002114	putative arf-GAP with GTPase ANK repeat and PH domain-containing protein 1-like
dre-let-7b	001217T1		dre-miR-200b-5p	022644T1				002134T1	SMAX5B_002134	Hypothetical protein
dre-let-7b	001218T1		dre-miR-200c-3p	022640T1				003908T1	SMAX5B_003908	Hypothetical protein
dre-let-7b	001284T1		dre-miR-203a-3p	022638T1				003955T1	SMAX5B_003955	putative adenosine receptor A2a-like
dre-let-7b	001862T1		dre-miR-203b-5p	022637T1				003958T1	SMAX5B_003958	putative nucleolar protein 58
dre-let-7b	001868T1		dre-miR-204-5p	022636T1				003943T1	SMAX5B_003943	Hypothetical protein
dre-let-7b	001875T1		dre-miR-206-3p	022634T1				003942T1	SMAX5B_003942	putative nuclear fragile X mental retardation-interacting protein 1
dre-let-7b	001964T1		dre-miR-21	022633T3				003927T1	SMAX5B_003927	putative transmembrane protein 47-like
dre-let-7b	002028T1		dre-miR-210-3p	022633T2				003904T1	SMAX5B_003904	putative dedicator of cytokinesis protein 9-like
dre-let-7b	002059T1		dre-miR-210-5p	022627T1				003919T1	SMAX5B_003919	putative bone morphogenetic protein receptor type-2
dre-let-7b	002364T1		dre-miR-214	022624T1				003886T1	SMAX5B_003886	putative claudin-10-like
dre-let-7b	002414T1		dre-miR-216a	022622T1				003910T2	SMAX5B_003910	putative sodium-driven chloride bicarbonate exchanger-like||putative sodium-driven chloride bicarbonate exchanger-like isoform 2
dre-let-7b	002739T1		dre-miR-216b	022617T1				003954T1	SMAX5B_003954	putative glucagon-1-like
dre-let-7b	003124T1		dre-miR-217	022612T1				003910T1	SMAX5B_003910	putative sodium-driven chloride bicarbonate exchanger-like||putative sodium-driven chloride bicarbonate exchanger-like isoform 2
dre-let-7b	003640T1		dre-miR-2187-5p	022610T1				003950T1	SMAX5B_003950	putative multidrug resistance-associated protein 4
dre-let-7b	003681T2		dre-miR-2188-5p	022608T1				003949T1	SMAX5B_003949	Hypothetical protein
dre-let-7b	003919T1		dre-miR-223	022606T1				003909T1	SMAX5B_003909	putative xin actin-binding repeat-containing protein 2-like
dre-let-7b	004003T1		dre-miR-25-3p	022602T1				003902T1	SMAX5B_003902	Hypothetical protein
dre-let-7b	004506T1		dre-miR-301c-3p	022601T2				003923T1	SMAX5B_003923	putative fidgetin-like
dre-let-7b	004798T1		dre-miR-30a-3p	022601T1				003911T1	SMAX5B_003911	putative potassium voltage-gated channel subfamily H member 7-like
dre-let-7b	005071T1		dre-miR-338	022597T1				003931T1	SMAX5B_003931	putative cordon-bleu protein-like 1 isoform 4||putative cordon-bleu protein-like 1 isoform 3||putative cordon-bleu protein-like 1 isoform 2||putative cordon-bleu protein-like 1
dre-let-7b	005139T1		dre-miR-338-5p	022596T1				003953T1	SMAX5B_003953	Homeobox protein engrailed-like
dre-let-7b	005165T1		dre-miR-365	022591T2				003885T1	SMAX5B_003885	putative metalloreductase STEAP3
dre-let-7b	005166T1		dre-miR-375	022591T1				003926T1	SMAX5B_003926	putative ly6/PLAUR domain-containing protein 6
dre-let-7b	005168T1		dre-miR-429a	022590T1				003925T1	SMAX5B_003925	putative ly6/PLAUR domain-containing protein 6-like
dre-let-7b	005314T1		dre-miR-454b	022589T1				003877T1	SMAX5B_003877	putative L-threonine 3-dehydrogenase mitochondrial-like
dre-let-7b	005327T1		dre-miR-455-3p	022588T1				003887T1	SMAX5B_003887	putative retinitis pigmentosa 1-like 1 protein
dre-let-7b	005525T1		dre-miR-455-5p	022586T1				003941T1	SMAX5B_003941	putative glucokinase regulatory protein
dre-let-7b	005575T1		dre-miR-459-5p	022585T3				003880T1	SMAX5B_003880	putative bis(5'-adenosyl)-triphosphatase ENPP4
dre-let-7b	005789T1		dre-miR-460-5p	022585T2				003896T1	SMAX5B_003896	Hypothetical protein
dre-let-7b	005944T1		dre-miR-499-5p	022585T1				003936T1	SMAX5B_003936	putative R3H domain-containing protein 1-like
dre-let-7b	005962T1		dre-miR-722	022581T2				003933T1	SMAX5B_003933	putative DNA annealing helicase and endonuclease ZRANB3
dre-let-7b	005963T1		dre-miR-730	022581T1				015266T1	SMAX5B_015266	putative UPF0568 protein C14orf166 -like isoform 2||putative UPF0568 protein C14orf166 -like
dre-let-7b	006524T2		dre-miR-731	022576T1				015266T2	SMAX5B_015266	putative UPF0568 protein C14orf166 -like isoform 2||putative UPF0568 protein C14orf166 -like
dre-let-7b	007063T1		dre-miR-9-7-3p	022575T1				015269T1	SMAX5B_015269	putative nidogen-2
dre-let-7b	007157T1		novel_10	022574T1				003924T1	SMAX5B_003924	Hypothetical protein
dre-let-7b	007421T1		novel_1009	022572T1				003928T1	SMAX5B_003928	putative rho GTPase-activating protein 20
dre-let-7b	007421T2		novel_101	022566T1				003946T1	SMAX5B_003946	putative STE20-related kinase adapter protein beta-like
dre-let-7b	007421T3		novel_1016	022563T1				003944T1	SMAX5B_003944	putative adrenodoxin mitochondrial
dre-let-7b	007468T1		novel_1036	022562T1				003932T1	SMAX5B_003932	putative E3 ubiquitin/ISG15 ligase TRIM25-like
dre-let-7b	007468T2		novel_104	022559T1				003907T1	SMAX5B_003907	putative cholecystokinin receptor-like
dre-let-7b	007468T3		novel_108	022557T1				015261T2	SMAX5B_015261	Calsequestrin||Calsequestrin isoform 2
dre-let-7b	007468T4		novel_111	022556T1				015261T1	SMAX5B_015261	Calsequestrin||Calsequestrin isoform 2
dre-let-7b	008036T1		novel_1136	022555T1				015268T1	SMAX5B_015268	putative vang-like protein 1
dre-let-7b	008114T1		novel_117	022551T1				015260T1	SMAX5B_015260	putative growth hormone receptor-like
dre-let-7b	008246T1		novel_124	022548T1				015273T1	SMAX5B_015273	hypothetical protein
dre-let-7b	008263T1		novel_126	022547T1				015272T1	SMAX5B_015272	putative IQ calmodulin-binding motif-containing protein 1
dre-let-7b	008264T1		novel_1262	022546T1				015257T1	SMAX5B_015257	Proopiomelanocortin B
dre-let-7b	008427T1		novel_13	022545T1				015267T1	SMAX5B_015267	putative protein EFR3 -like B-like
dre-let-7b	008452T1		novel_136	022542T1				006720T1	SMAX5B_006720	putative SLIT and NTRK-like protein 1
dre-let-7b	008491T1		novel_140	022541T1				006735T1	SMAX5B_006735	putative E3 ubiquitin-protein ligase Midline-1-like
dre-let-7b	008562T1		novel_141	022533T1				006729T1	SMAX5B_006729	putative rho GTPase-activating protein 6
dre-let-7b	008631T1		novel_143	022527T1				006709T2	SMAX5B_006709	putative male-specific lethal 3 -like||putative male-specific lethal 3 -like isoform 2
dre-let-7b	008656T1		novel_149	022522T1				006709T1	SMAX5B_006709	putative male-specific lethal 3 -like||putative male-specific lethal 3 -like isoform 2
dre-let-7b	008991T1		novel_159	022520T1				006734T1	SMAX5B_006734	GI11910 product from transcript GI11910-RA
dre-let-7b	009088T2		novel_182	022519T2				006719T1	SMAX5B_006719	putative interleukin-1 receptor accessory protein-like 1
dre-let-7b	009088T3		novel_187	022516T1				018902T2	SMAX5B_018902	putative RWD domain-containing protein 4 isoform 2||putative RWD domain-containing protein 4
dre-let-7b	009088T4		novel_191	022514T1				018902T1	SMAX5B_018902	putative RWD domain-containing protein 4 isoform 2||putative RWD domain-containing protein 4
dre-let-7b	009122T1		novel_2	022512T1				017493T1	SMAX5B_017493	putative kinesin-like protein KIF2A-like
dre-let-7b	009846T1		novel_20	022510T1				018904T1	SMAX5B_018904	BolA-like protein 2 isoform 2||BolA-like protein 2
dre-let-7b	010203T1		novel_208	022509T1				018904T2	SMAX5B_018904	BolA-like protein 2 isoform 2||BolA-like protein 2
dre-let-7b	010320T1		novel_223	022505T1				018903T1	SMAX5B_018903	putative lysosome-associated membrane glycoprotein 1-like
dre-let-7b	010426T1		novel_23	022503T1				018908T1	SMAX5B_018908	Hypothetical protein
dre-let-7b	010591T1		novel_237	022502T1				016669T1	SMAX5B_016669	putative disintegrin and metalloproteinase domain-containing protein 19-like
dre-let-7b	010950T1		novel_249	022500T1				016662T2	SMAX5B_016662	putative protein AF-9 isoform 2||putative protein AF-9
dre-let-7b	011057T1		novel_252	022499T1				016662T1	SMAX5B_016662	putative protein AF-9 isoform 2||putative protein AF-9
dre-let-7b	011680T1		novel_258	022497T1				002429T1	SMAX5B_002429	Putative ras-related protein rap-2a
dre-let-7b	011775T1		novel_266	022495T1				002434T1	SMAX5B_002434	putative 39S ribosomal protein L39 mitochondrial
dre-let-7b	011883T1		novel_27	022494T1				002408T1	SMAX5B_002408	putative muscleblind-like protein 2a-like||putative muscleblind-like protein 2a-like isoform 2
dre-let-7b	012063T1		novel_278	022493T1				002408T2	SMAX5B_002408	putative muscleblind-like protein 2a-like||putative muscleblind-like protein 2a-like isoform 2
dre-let-7b	012063T2		novel_288	022490T1				002414T1	SMAX5B_002414	putative neuropilin-2-like
dre-let-7b	012211T1		novel_3	022481T1				016659T1	SMAX5B_016659	Fibroblast growth factor
dre-let-7b	012448T1		novel_300	022477T1				016658T1	SMAX5B_016658	putative fibroblast growth factor 14-like
dre-let-7b	012535T1		novel_324	022475T1				002413T1	SMAX5B_002413	Hypothetical protein
dre-let-7b	012542T1		novel_370	022472T1				002419T1	SMAX5B_002419	putative cysteine and tyrosine-rich protein 1
dre-let-7b	012638T1		novel_38	022467T1				016652T1	SMAX5B_016652	putative gamma-tubulin complex component 3 -like
dre-let-7b	012798T1		novel_41	022462T1				016660T1	SMAX5B_016660	putative cytidine and dCMP deaminase domain-containing protein 1
dre-let-7b	012881T1		novel_411	022460T1				016654T1	SMAX5B_016654	putative guanine nucleotide exchange factor DBS-like
dre-let-7b	012962T1		novel_417	022457T1				002416T2	SMAX5B_002416	putative lysine-specific demethylase 6A-like||putative lysine-specific demethylase 6A-like isoform 2
dre-let-7b	012967T1		novel_513	022456T1				002431T1	SMAX5B_002431	putative disintegrin and metalloproteinase with thrombospondin motifs 1
dre-let-7b	012987T1		novel_59	022454T1				002415T2	SMAX5B_002415	ATP synthase-coupling factor 6 mitochondrial isoform 3||ATP synthase-coupling factor 6 mitochondrial isoform 2||ATP synthase-coupling factor 6 mitochondrial isoform 4||ATP synthase-coupling factor 6 mitochondrial
dre-let-7b	013145T1		novel_623	022453T1				002415T1	SMAX5B_002415	ATP synthase-coupling factor 6 mitochondrial isoform 3||ATP synthase-coupling factor 6 mitochondrial isoform 2||ATP synthase-coupling factor 6 mitochondrial isoform 4||ATP synthase-coupling factor 6 mitochondrial
dre-let-7b	013322T1		novel_68	022452T1				002422T1	SMAX5B_002422	putative malate dehydrogenase 1B isoform 2||putative malate dehydrogenase 1B
dre-let-7b	013708T1		novel_685	022449T1				002422T2	SMAX5B_002422	putative malate dehydrogenase 1B isoform 2||putative malate dehydrogenase 1B
dre-let-7b	013712T1		novel_723	022447T1				002428T1	SMAX5B_002428	putative GDP-Man:Man(3)GlcNAc(2)-PP-Dol 2-mannosyltransferase
dre-let-7b	013946T1		novel_753	022446T1				004991T1	SMAX5B_004991	Reticulon||Reticulon isoform 2
dre-let-7b	013946T2		novel_76	022445T1				004991T2	SMAX5B_004991	Reticulon||Reticulon isoform 2
dre-let-7b	014043T1		novel_767	022444T1				004988T1	SMAX5B_004988	Hypothetical protein
dre-let-7b	014121T1		novel_807	022443T1				004982T1	SMAX5B_004982	ECSIT multi-domain protein
dre-let-7b	014137T1		novel_81	022437T1				002424T1	SMAX5B_002424	putative zinc finger CCCH domain-containing protein 13-like
dre-let-7b	014520T1		novel_880	022433T1				004987T1	SMAX5B_004987	putative potassium channel subfamily K member 1-like
dre-let-7b	014698T1		novel_906	022426T1				004989T1	SMAX5B_004989	putative EH domain-binding protein 1-like protein 1
dre-let-7b	014714T1		novel_910	022425T1				017550T1	SMAX5B_017550	putative proline- glutamic acid- and leucine-rich protein 1-like
dre-let-7b	014793T1		novel_919	022412T1				017555T1	SMAX5B_017555	Myotubularin
dre-let-7b	014892T1		novel_99	022410T1				017551T1	SMAX5B_017551	putative myotubularin-related protein 1-like
dre-let-7b	014976T1			022408T1				017560T1	SMAX5B_017560	putative CD99 antigen-like protein 2
dre-let-7b	015071T1			022404T1				017536T1	SMAX5B_017536	P2Y purinoceptor 3
dre-let-7b	015455T1			022400T1				017539T1	SMAX5B_017539	putative metallo-beta-lactamase domain-containing protein 1
dre-let-7b	015466T1			022395T1				017543T1	SMAX5B_017543	hypothetical protein
dre-let-7b	015604T1			022390T1				017547T1	SMAX5B_017547	putative snRNA-activating protein complex subunit 2
dre-let-7b	015604T2			022388T1				017552T1	SMAX5B_017552	putative zinc finger protein 34-like
dre-let-7b	015802T1			022386T1				012289T1	SMAX5B_012289	putative guanylate cyclase soluble subunit beta-2-like isoform 2||putative guanylate cyclase soluble subunit beta-2-like
dre-let-7b	015967T1			022382T2				017544T1	SMAX5B_017544	Hypothetical protein
dre-let-7b	015973T1			022381T1				012290T1	SMAX5B_012290	putative tyrosine-protein kinase Mer-like
dre-let-7b	015986T1			022378T1				000906T1	SMAX5B_000906	Hypothetical protein
dre-let-7b	016120T1			022375T1				000909T1	SMAX5B_000909	putative ankyrin repeat domain-containing protein SOWAHC-like
dre-let-7b	016438T1			022372T1				000903T1	SMAX5B_000903	putative glycogenin-1-like
dre-let-7b	016626T1			022367T1				000897T1	SMAX5B_000897	Hypothetical protein
dre-let-7b	016894T1			022363T2				000899T1	SMAX5B_000899	putative rho GTPase-activating protein 1
dre-let-7b	017042T1			022361T1				000910T1	SMAX5B_000910	Autophagy-related protein 3
dre-let-7b	017136T1			022360T1				000904T2	SMAX5B_000904	putative DDRGK domain-containing protein 1||putative DDRGK domain-containing protein 1 isoform 2
dre-let-7b	017144T1			022358T1				017112T1	SMAX5B_017112	Hypothetical protein
dre-let-7b	017216T1			022355T1				000905T1	SMAX5B_000905	Endonuclease-reverse transcriptase HmRTE-e01
dre-let-7b	017371T1			022353T1				000893T1	SMAX5B_000893	putative heat shock factor 2-binding protein
dre-let-7b	017383T1			022351T1				000915T1	SMAX5B_000915	putative ankyrin repeat domain-containing protein 10-like
dre-let-7b	017579T1			022350T1				000891T1	SMAX5B_000891	Hypothetical protein
dre-let-7b	017610T1			022347T2				005065T1	SMAX5B_005065	Hypothetical protein
dre-let-7b	017689T1			022345T2				005066T1	SMAX5B_005066	Microtubule-associated protein
dre-let-7b	018057T1			022345T1				005067T1	SMAX5B_005067	Hypothetical protein
dre-let-7b	018186T1			022342T1				005071T1	SMAX5B_005071	Oxysterol-binding protein
dre-let-7b	018378T1			022341T1				010787T1	SMAX5B_010787	putative tetratricopeptide repeat protein 28-like
dre-let-7b	018537T1			022338T1				010781T1	SMAX5B_010781	protein tyrosine phosphatase non-receptor type 11-like
dre-let-7b	018638T1			022337T2				010778T1	SMAX5B_010778	putative huntingtin-interacting protein 1-related protein-like
dre-let-7b	018785T1			022337T1				021295T1	SMAX5B_021295	putative SLAIN motif-containing protein 1-like
dre-let-7b	018825T1			022332T1				021294T1	SMAX5B_021294	putative transmembrane protein 182-like
dre-let-7b	018840T1			022327T1				022710T1	SMAX5B_022710	putative long-chain specific acyl-CoA dehydrogenase mitochondrial isoform 2||putative long-chain specific acyl-CoA dehydrogenase mitochondrial isoform 3||putative long-chain specific acyl-CoA dehydrogenase mitochondrial
dre-let-7b	018840T2			022326T1				022680T1	SMAX5B_022680	Klf7l protein
dre-let-7b	018990T1			022325T1				022706T1	SMAX5B_022706	v-erb-a erythroblastic leukemia viral oncogene -like 4-like
dre-let-7b	019095T1			022323T1				022681T1	SMAX5B_022681	putative protein N-lysine methyltransferase METTL21A
dre-let-7b	019108T1			022322T1				022683T1	SMAX5B_022683	putative insulin-like growth factor-binding protein 5
dre-let-7b	019335T1			022319T1				022690T2	SMAX5B_022690	putative gap junction gamma-1 protein-like isoform 2||putative gap junction gamma-1 protein-like
dre-let-7b	019830T1			022318T1				022690T1	SMAX5B_022690	putative gap junction gamma-1 protein-like isoform 2||putative gap junction gamma-1 protein-like
dre-let-7b	019891T1			022315T1				022689T1	SMAX5B_022689	putative prostaglandin E2 receptor EP2 subtype
dre-let-7b	019941T1			022314T1				022696T1	SMAX5B_022696	putative thioredoxin domain-containing protein 16
dre-let-7b	019976T1			022313T1				022709T1	SMAX5B_022709	putative integral membrane protein GPR137C
dre-let-7b	020157T1			022312T1				022682T1	SMAX5B_022682	putative carboxy-terminal domain RNA polymerase II polypeptide A small phosphatase 1-like
dre-let-7b	020421T1			022308T1				022702T1	SMAX5B_022702	putative insulin receptor substrate 2-like
dre-let-7b	020597T1			022307T2				022704T1	SMAX5B_022704	putative transmembrane protein FAM155A-like
dre-let-7b	020926T2			022307T1				005544T1	SMAX5B_005544	Hypothetical protein
dre-let-7b	020926T3			022301T1				006967T1	SMAX5B_006967	putative protein FAM171B
dre-let-7b	020926T4			022298T1				006974T1	SMAX5B_006974	putative E3 ubiquitin-protein ligase ZSWIM2
dre-let-7b	021036T1			022297T1				006960T1	SMAX5B_006960	putative calcitonin gene-related peptide type 1 receptor-like
dre-let-7b	021146T1			022296T1				006968T1	SMAX5B_006968	putative copper-transporting ATPase 2-like
dre-let-7b	021269T1			022295T1				022685T1	SMAX5B_022685	Hypothetical protein
dre-let-7b	021392T1			022293T1				022692T1	SMAX5B_022692	putative runt-related transcription factor 1-like
dre-let-7b	021471T1			022281T1				006937T1	SMAX5B_006937	putative fibronectin type III domain-containing protein 5-like
dre-let-7b	021788T1			022273T1				006949T1	SMAX5B_006949	putative glycerol-3-phosphate dehydrogenase mitochondrial
dre-let-7b	022238T1			022271T1				006961T1	SMAX5B_006961	putative nuclear receptor subfamily 4 group A member 2-like
dre-let-7b	022358T1			022268T1				006948T1	SMAX5B_006948	Tubulin alpha-1C chain
dre-let-7b	022408T1			022262T1				006964T1	SMAX5B_006964	putative major facilitator superfamily domain-containing protein 6
dre-let-7b	022410T1			022260T1				006936T1	SMAX5B_006936	putative neuronal acetylcholine receptor subunit alpha-2-like
dre-let-7b	022522T1			022258T1				006956T1	SMAX5B_006956	putative D-beta-hydroxybutyrate dehydrogenase mitochondrial-like
dre-let-7c-5p	000531T1			022256T2				006945T1	SMAX5B_006945	putative type I inositol 3-4-bisphosphate 4-phosphatase-like
dre-let-7c-5p	000602T1			022255T1				006984T1	SMAX5B_006984	putative protein Shroom2-like
dre-let-7c-5p	000683T1			022253T1				006983T1	SMAX5B_006983	putative growth/differentiation factor 8-like
dre-let-7c-5p	000705T1			022252T1				006950T1	SMAX5B_006950	Glutaminase kidney
dre-let-7c-5p	000780T1			022250T1				006969T1	SMAX5B_006969	putative NGFI-A-binding protein 1
dre-let-7c-5p	000955T1			022249T1				006981T1	SMAX5B_006981	putative aryl hydrocarbon receptor-like
dre-let-7c-5p	000955T2			022239T1				006987T1	SMAX5B_006987	S100-B
dre-let-7c-5p	000955T3			022238T1				006940T1	SMAX5B_006940	putative ADP-ribosylation factor-like protein 4C
dre-let-7c-5p	000955T4			022236T1				006959T1	SMAX5B_006959	Aldehyde oxidase alpha
dre-let-7c-5p	001088T2			022225T1				006935T1	SMAX5B_006935	Aldehyde oxidase alpha
dre-let-7c-5p	001218T1			022221T1				006944T1	SMAX5B_006944	Hypothetical protein
dre-let-7c-5p	001875T1			022220T1				022178T1	SMAX5B_022178	putative RILP-like protein 1
dre-let-7c-5p	001964T1			022214T1				022144T5	SMAX5B_022144	putative protein strawberry notch -like 1||putative protein strawberry notch -like 1 isoform 5||putative protein strawberry notch -like 1 isoform 4||putative protein strawberry notch -like 1 isoform 3||putative protein strawberry notch -like 1 isoform 2
dre-let-7c-5p	002364T1			022212T1				022144T1	SMAX5B_022144	putative protein strawberry notch -like 1||putative protein strawberry notch -like 1 isoform 5||putative protein strawberry notch -like 1 isoform 4||putative protein strawberry notch -like 1 isoform 3||putative protein strawberry notch -like 1 isoform 2
dre-let-7c-5p	003168T1			022211T1				022038T1	SMAX5B_022038	putative vascular endothelial growth factor C-like
dre-let-7c-5p	003471T1			022210T1				022043T1	SMAX5B_022043	putative cystathionine beta-synthase-like
dre-let-7c-5p	003681T2			022209T1				022044T1	SMAX5B_022044	putative splicing factor U2AF 35 kDa subunit-like
dre-let-7c-5p	004003T1			022208T1				022041T1	SMAX5B_022041	Ribose-phosphate pyrophosphokinase 2
dre-let-7c-5p	004506T1			022187T1				022037T1	SMAX5B_022037	Hypothetical protein
dre-let-7c-5p	005963T1			022178T1				022046T1	SMAX5B_022046	putative ras-related protein Rab-9A-like
dre-let-7c-5p	006524T2			022176T1				022039T1	SMAX5B_022039	putative transcription elongation factor A N-terminal and central domain-containing protein
dre-let-7c-5p	006611T1			022175T2				022034T1	SMAX5B_022034	Thymosin beta 4
dre-let-7c-5p	008036T1			022175T1				006836T1	SMAX5B_006836	putative trace amine-associated receptor 13c-like
dre-let-7c-5p	008246T1			022174T1				022030T1	SMAX5B_022030	putative angio-associated migratory cell protein||putative angio-associated migratory cell protein isoform 2
dre-let-7c-5p	008606T1			022169T1				022030T2	SMAX5B_022030	putative angio-associated migratory cell protein||putative angio-associated migratory cell protein isoform 2
dre-let-7c-5p	009088T2			022161T1				006832T1	SMAX5B_006832	putative trifunctional purine biosynthetic protein adenosine-3
dre-let-7c-5p	009088T3			022157T1				006844T1	SMAX5B_006844	Hypothetical protein
dre-let-7c-5p	009088T4			022154T1				006826T1	SMAX5B_006826	putative neural cell adhesion molecule 2
dre-let-7c-5p	009851T1			022148T1				006845T1	SMAX5B_006845	putative TSC22 domain family protein 1
dre-let-7c-5p	010426T1			022147T1				006842T1	SMAX5B_006842	Hypothetical protein
dre-let-7c-5p	011680T1			022144T5				006839T1	SMAX5B_006839	putative glutenin high molecular weight subunit PW212-like
dre-let-7c-5p	011775T1			022144T1				006854T1	SMAX5B_006854	putative glycerol kinase-like
dre-let-7c-5p	011883T1			022142T1				006825T1	SMAX5B_006825	putative epithelial cell-transforming sequence 2 oncogene-like
dre-let-7c-5p	012063T1			022141T1				013548T1	SMAX5B_013548	putative membrane-spanning 4-domains subfamily A member 8-like
dre-let-7c-5p	012063T2			022138T1				013532T1	SMAX5B_013532	putative N-alpha-acetyltransferase 25 NatB auxiliary subunit||putative N-alpha-acetyltransferase 25 NatB auxiliary subunit isoform 2
dre-let-7c-5p	012211T1			022132T1				013532T2	SMAX5B_013532	putative N-alpha-acetyltransferase 25 NatB auxiliary subunit||putative N-alpha-acetyltransferase 25 NatB auxiliary subunit isoform 2
dre-let-7c-5p	012448T1			022131T1				013553T1	SMAX5B_013553	putative phosphatidylinositol transfer protein beta
dre-let-7c-5p	012796T1			022130T1				013546T1	SMAX5B_013546	putative RNA-binding protein MEX3A-like
dre-let-7c-5p	012881T1			022129T1				013547T1	SMAX5B_013547	putative platelet endothelial aggregation receptor 1-like
dre-let-7c-5p	014121T1			022127T1				013554T1	SMAX5B_013554	Tumor necrosis factor beta
dre-let-7c-5p	014137T1			022117T1				015980T1	SMAX5B_015980	putative prospero homeobox protein 1-like
dre-let-7c-5p	014265T1			022111T1				013549T1	SMAX5B_013549	putative C-type lectin domain family 12 member B-like
dre-let-7c-5p	014520T1			022109T1				013558T1	SMAX5B_013558	C-type lectin recepter
dre-let-7c-5p	014793T1			022108T1				016037T1	SMAX5B_016037	putative obscurin-like protein 1-like
dre-let-7c-5p	015071T1			022107T1				016091T1	SMAX5B_016091	Hedgehog protein
dre-let-7c-5p	015425T1			022106T1				016042T1	SMAX5B_016042	putative myc box-dependent-interacting protein 1
dre-let-7c-5p	015615T1			022105T1				016089T1	SMAX5B_016089	putative non--likeous end-joining factor 1-like
dre-let-7c-5p	015802T1			022103T2				016033T1	SMAX5B_016033	putative transmembrane protein 198
dre-let-7c-5p	015973T1			022103T1				015977T1	SMAX5B_015977	putative cytochrome P450 27C1-like
dre-let-7c-5p	017136T1			022101T1				015975T1	SMAX5B_015975	putative sodium/potassium-transporting ATPase subunit alpha-1
dre-let-7c-5p	017144T1			022099T5				015983T1	SMAX5B_015983	Hypothetical protein
dre-let-7c-5p	017371T1			022098T1				016059T1	SMAX5B_016059	putative aspartyl aminopeptidase
dre-let-7c-5p	017414T1			022095T1				016082T1	SMAX5B_016082	putative abl interactor 2
dre-let-7c-5p	018057T1			022094T1				016058T1	SMAX5B_016058	putative MAGUK p55 subfamily member 4
dre-let-7c-5p	018378T1			022093T1				015965T2	SMAX5B_015965	putative four and a half LIM domains protein 2-like isoform 2||putative four and a half LIM domains protein 2-like
dre-let-7c-5p	018638T1			022091T1				015965T1	SMAX5B_015965	putative four and a half LIM domains protein 2-like isoform 2||putative four and a half LIM domains protein 2-like
dre-let-7c-5p	019188T1			022090T1				017211T1	SMAX5B_017211	putative methyl-CpG-binding domain protein 5
dre-let-7c-5p	019941T1			022087T1				017216T1	SMAX5B_017216	Serine/threonine-protein kinase receptor
dre-let-7c-5p	019976T1			022084T1				002536T1	SMAX5B_002536	Hypothetical protein
dre-let-7c-5p	020346T1			022077T2				002534T1	SMAX5B_002534	pou3f1 pou50 wu:fc09d06 zp-50 zp50 zp50pou
dre-let-7c-5p	021036T1			022077T1				002570T1	SMAX5B_002570	putative U3 small nucleolar RNA-associated protein 11 isoform 2||putative U3 small nucleolar RNA-associated protein 11
dre-let-7c-5p	021403T1			022076T1				002570T2	SMAX5B_002570	putative U3 small nucleolar RNA-associated protein 11 isoform 2||putative U3 small nucleolar RNA-associated protein 11
dre-let-7c-5p	022358T1			022071T1				002577T1	SMAX5B_002577	Hypothetical protein
dre-let-7c-5p	022410T1			022069T1				002574T1	SMAX5B_002574	Tissue fac domain containing protein
dre-let-7c-5p	022522T1			022063T3				002522T1	SMAX5B_002522	Hypothetical protein
dre-let-7d-5p	000413T1			022063T2				002579T1	SMAX5B_002579	putative mannosyl-oligosaccharide 1-2-alpha-mannosidase IC-like
dre-let-7d-5p	000531T1			022063T1				002538T1	SMAX5B_002538	putative cannabinoid receptor 2
dre-let-7d-5p	000602T1			022061T1				002554T1	SMAX5B_002554	putative nucleolar GTP-binding protein 2
dre-let-7d-5p	000634T1			022052T2				002565T1	SMAX5B_002565	putative smad nuclear-interacting protein 1
dre-let-7d-5p	000683T1			022051T1				002556T1	SMAX5B_002556	putative MAP7 domain-containing protein 1-like
dre-let-7d-5p	001025T1			022046T1				002535T3	SMAX5B_002535	putative mitogen-activated protein kinase kinase kinase 5-like||putative mitogen-activated protein kinase kinase kinase 5-like isoform 2||putative mitogen-activated protein kinase kinase kinase 5-like isoform 3
dre-let-7d-5p	001025T2			022044T1				002572T1	SMAX5B_002572	putative protein eva-1 -like B
dre-let-7d-5p	001217T1			022043T1				002561T1	SMAX5B_002561	putative 28S ribosomal protein S12 mitochondrial isoform 2||putative 28S ribosomal protein S12 mitochondrial
dre-let-7d-5p	001218T1			022041T1				002561T2	SMAX5B_002561	putative 28S ribosomal protein S12 mitochondrial isoform 2||putative 28S ribosomal protein S12 mitochondrial
dre-let-7d-5p	001497T1			022039T1				002559T1	SMAX5B_002559	putative ectonucleotide pyrophosphatase/phosphodiesterase family member 7-like
dre-let-7d-5p	001895T1			022038T1				003583T1	SMAX5B_003583	putative retroviral integration site protein Fli-1 -like||putative retroviral integration site protein Fli-1 -like isoform 2
dre-let-7d-5p	001895T2			022037T1				003583T2	SMAX5B_003583	putative retroviral integration site protein Fli-1 -like||putative retroviral integration site protein Fli-1 -like isoform 2
dre-let-7d-5p	001895T3			022034T1				003656T1	SMAX5B_003656	putative GRAM domain-containing protein 1A-like
dre-let-7d-5p	001996T1			022030T2				003625T1	SMAX5B_003625	Hypothetical protein
dre-let-7d-5p	002026T1			022030T1				003569T1	SMAX5B_003569	putative vascular endothelial growth factor receptor kdr-like
dre-let-7d-5p	002191T1			022027T1				003556T1	SMAX5B_003556	putative hemicentin-1-like
dre-let-7d-5p	003817T1			022025T1				003588T1	SMAX5B_003588	putative pleckstrin -likey-like domain family B member 3
dre-let-7d-5p	004628T1			022019T1				003694T1	SMAX5B_003694	putative B-cell receptor CD22-like||putative B-cell receptor CD22-like isoform 2
dre-let-7d-5p	005575T1			022011T1				003720T1	SMAX5B_003720	hamp1 HAMP
dre-let-7d-5p	005680T1			021997T1				003689T1	SMAX5B_003689	putative free fatty acid receptor 2-like
dre-let-7d-5p	005748T1			021996T2				003647T1	SMAX5B_003647	putative sialoadhesin-like
dre-let-7d-5p	006001T1			021996T1				011755T3	SMAX5B_011755	putative trans-2-enoyl-CoA reductase mitochondrial||putative trans-2-enoyl-CoA reductase mitochondrial isoform 3||putative trans-2-enoyl-CoA reductase mitochondrial isoform 2||putative trans-2-enoyl-CoA reductase mitochondrial isoform 4
dre-let-7d-5p	007591T1			021995T1				011755T2	SMAX5B_011755	putative trans-2-enoyl-CoA reductase mitochondrial||putative trans-2-enoyl-CoA reductase mitochondrial isoform 3||putative trans-2-enoyl-CoA reductase mitochondrial isoform 2||putative trans-2-enoyl-CoA reductase mitochondrial isoform 4
dre-let-7d-5p	007776T1			021994T1				011755T4	SMAX5B_011755	putative trans-2-enoyl-CoA reductase mitochondrial||putative trans-2-enoyl-CoA reductase mitochondrial isoform 3||putative trans-2-enoyl-CoA reductase mitochondrial isoform 2||putative trans-2-enoyl-CoA reductase mitochondrial isoform 4
dre-let-7d-5p	008114T1			021990T1				011755T1	SMAX5B_011755	putative trans-2-enoyl-CoA reductase mitochondrial||putative trans-2-enoyl-CoA reductase mitochondrial isoform 3||putative trans-2-enoyl-CoA reductase mitochondrial isoform 2||putative trans-2-enoyl-CoA reductase mitochondrial isoform 4
dre-let-7d-5p	008398T1			021989T1				011952T1	SMAX5B_011952	MRE-binding transcription factor-1Lb
dre-let-7d-5p	008452T1			021987T1				012027T1	SMAX5B_012027	putative glycoprotein endo- 2-mannosidase-like protein
dre-let-7d-5p	008606T1			021980T1				012149T3	SMAX5B_012149	putative replication protein A 32 kDa subunit isoform 3||putative replication protein A 32 kDa subunit isoform 2||putative replication protein A 32 kDa subunit
dre-let-7d-5p	008837T1			021979T1				012149T1	SMAX5B_012149	putative replication protein A 32 kDa subunit isoform 3||putative replication protein A 32 kDa subunit isoform 2||putative replication protein A 32 kDa subunit
dre-let-7d-5p	009687T1			021974T1				011783T1	SMAX5B_011783	putative glutamate receptor ionotropic kainate 5-like
dre-let-7d-5p	010187T1			021972T1				012110T1	SMAX5B_012110	Hypothetical protein
dre-let-7d-5p	010203T1			021966T2				012037T1	SMAX5B_012037	putative zinc finger protein 574-like
dre-let-7d-5p	011311T1			021966T1				012139T1	SMAX5B_012139	putative zinc finger protein 665-like
dre-let-7d-5p	012063T1			021965T1				011710T1	SMAX5B_011710	Hypothetical protein
dre-let-7d-5p	012063T2			021963T1				011968T1	SMAX5B_011968	putative zinc-binding protein A33-like
dre-let-7d-5p	012211T1			021957T1				011820T1	SMAX5B_011820	putative mediator of DNA damage checkpoint protein 1
dre-let-7d-5p	012448T1			021954T1				011805T1	SMAX5B_011805	putative poliovirus receptor-related protein 2-like
dre-let-7d-5p	012638T1			021950T1				011907T1	SMAX5B_011907	putative pre-mRNA-splicing factor PRP46-like
dre-let-7d-5p	012816T1			021949T1				011680T1	SMAX5B_011680	putative guanine nucleotide-binding protein-like 1
dre-let-7d-5p	012881T1			021948T1				011778T2	SMAX5B_011778	putative COP9 signalosome complex subunit 7a||putative COP9 signalosome complex subunit 7a isoform 2
dre-let-7d-5p	013322T1			021947T1				011778T1	SMAX5B_011778	putative COP9 signalosome complex subunit 7a||putative COP9 signalosome complex subunit 7a isoform 2
dre-let-7d-5p	014031T1			021945T1				012158T1	SMAX5B_012158	T-cell surface glycoprotein
dre-let-7d-5p	014082T1			021942T1				011828T2	SMAX5B_011828	putative peroxisomal biogenesis factor 5 isoform 2||putative peroxisomal biogenesis factor 5
dre-let-7d-5p	014137T1			021940T1				011828T1	SMAX5B_011828	putative peroxisomal biogenesis factor 5 isoform 2||putative peroxisomal biogenesis factor 5
dre-let-7d-5p	014265T1			021933T1				012125T1	SMAX5B_012125	putative T-cell surface glycoprotein CD4-like
dre-let-7d-5p	014520T1			021928T1				011718T1	SMAX5B_011718	putative prolyl 3-hydroxylase 3
dre-let-7d-5p	014714T1			021926T1				012144T1	SMAX5B_012144	putative atrophin-1-like
dre-let-7d-5p	014841T1			021924T1				011739T1	SMAX5B_011739	Eno2 protein
dre-let-7d-5p	014841T2			021923T1				011857T1	SMAX5B_011857	chloride channel 1 skeletal muscle-like
dre-let-7d-5p	015281T1			021920T1				012017T1	SMAX5B_012017	putative kell blood group glycoprotein-like
dre-let-7d-5p	015802T1			021915T1				011738T1	SMAX5B_011738	putative rho guanine nucleotide exchange factor 5-like
dre-let-7d-5p	015967T1			021914T1				012069T1	SMAX5B_012069	putative serine/threonine-protein kinase SBK2-like
dre-let-7d-5p	016833T1			021911T1				011792T1	SMAX5B_011792	putative ras-interacting protein 1
dre-let-7d-5p	016833T2			021910T1				011877T1	SMAX5B_011877	putative zinc finger protein 628
dre-let-7d-5p	017144T1			021907T1				011868T1	SMAX5B_011868	putative germ cell-specific 1-like protein-like
dre-let-7d-5p	017371T1			021906T1				012151T1	SMAX5B_012151	putative epsin-1-like
dre-let-7d-5p	018057T1			021905T1				011920T4	SMAX5B_011920	Ubiquitin-like protein ATG12||Ubiquitin-like protein ATG12 isoform 4||Ubiquitin-like protein ATG12 isoform 3||Ubiquitin-like protein ATG12 isoform 2
dre-let-7d-5p	019001T1			021902T1				011896T1	SMAX5B_011896	putative vesicle-associated membrane protein 2-like
dre-let-7d-5p	019188T1			021898T1				012067T3	SMAX5B_012067	Protein-tyrosine-phosphatase||Protein-tyrosine-phosphatase isoform 7||Protein-tyrosine-phosphatase isoform 6||Protein-tyrosine-phosphatase isoform 5||Protein-tyrosine-phosphatase isoform 4||Protein-tyrosine-phosphatase isoform 3||Protein-tyrosine-phosphatase isoform 2
dre-let-7d-5p	019711T1			021896T1				012067T4	SMAX5B_012067	Protein-tyrosine-phosphatase||Protein-tyrosine-phosphatase isoform 7||Protein-tyrosine-phosphatase isoform 6||Protein-tyrosine-phosphatase isoform 5||Protein-tyrosine-phosphatase isoform 4||Protein-tyrosine-phosphatase isoform 3||Protein-tyrosine-phosphatase isoform 2
dre-let-7d-5p	019830T1			021895T1				012067T6	SMAX5B_012067	Protein-tyrosine-phosphatase||Protein-tyrosine-phosphatase isoform 7||Protein-tyrosine-phosphatase isoform 6||Protein-tyrosine-phosphatase isoform 5||Protein-tyrosine-phosphatase isoform 4||Protein-tyrosine-phosphatase isoform 3||Protein-tyrosine-phosphatase isoform 2
dre-let-7d-5p	019955T1			021891T1				012067T7	SMAX5B_012067	Protein-tyrosine-phosphatase||Protein-tyrosine-phosphatase isoform 7||Protein-tyrosine-phosphatase isoform 6||Protein-tyrosine-phosphatase isoform 5||Protein-tyrosine-phosphatase isoform 4||Protein-tyrosine-phosphatase isoform 3||Protein-tyrosine-phosphatase isoform 2
dre-let-7d-5p	020222T1			021871T1				012067T5	SMAX5B_012067	Protein-tyrosine-phosphatase||Protein-tyrosine-phosphatase isoform 7||Protein-tyrosine-phosphatase isoform 6||Protein-tyrosine-phosphatase isoform 5||Protein-tyrosine-phosphatase isoform 4||Protein-tyrosine-phosphatase isoform 3||Protein-tyrosine-phosphatase isoform 2
dre-let-7d-5p	020421T1			021848T1				012067T2	SMAX5B_012067	Protein-tyrosine-phosphatase||Protein-tyrosine-phosphatase isoform 7||Protein-tyrosine-phosphatase isoform 6||Protein-tyrosine-phosphatase isoform 5||Protein-tyrosine-phosphatase isoform 4||Protein-tyrosine-phosphatase isoform 3||Protein-tyrosine-phosphatase isoform 2
dre-let-7d-5p	020867T1			021835T1				012067T1	SMAX5B_012067	Protein-tyrosine-phosphatase||Protein-tyrosine-phosphatase isoform 7||Protein-tyrosine-phosphatase isoform 6||Protein-tyrosine-phosphatase isoform 5||Protein-tyrosine-phosphatase isoform 4||Protein-tyrosine-phosphatase isoform 3||Protein-tyrosine-phosphatase isoform 2
dre-let-7d-5p	021036T1			021832T2				011771T2	SMAX5B_011771	Retinol-binding protein I cellular isoform 2||Retinol-binding protein I cellular
dre-let-7d-5p	021243T1			021832T1				011772T1	SMAX5B_011772	putative complement C1s subcomponent-like
dre-let-7d-5p	021269T1			021829T1				012036T2	SMAX5B_012036	putative complement C1r-A subcomponent-like||putative complement C1r-A subcomponent-like isoform 2
dre-let-7d-5p	021403T1			021827T2				012036T1	SMAX5B_012036	putative complement C1r-A subcomponent-like||putative complement C1r-A subcomponent-like isoform 2
dre-let-7d-5p	022325T1			021827T1				012006T1	SMAX5B_012006	putative lymphocyte activation 3 protein-like
dre-let-7d-5p	022522T1			021825T1				012102T2	SMAX5B_012102	39S ribosomal protein L51 mitochondrial||39S ribosomal protein L51 mitochondrial isoform 3||39S ribosomal protein L51 mitochondrial isoform 2
dre-let-7h	000531T1			021824T1				012140T1	SMAX5B_012140	Voltage-dependent calcium channel gamma subunit
dre-let-7h	000602T1			021816T2				011884T1	SMAX5B_011884	Voltage-dependent calcium channel gamma subunit
dre-let-7h	000780T1			021816T1				011780T1	SMAX5B_011780	putative protein shisa-7-like
dre-let-7h	001615T1			021814T4				012207T2	SMAX5B_012207	putative ubiquitin-conjugating enzyme E2 S isoform 3||putative ubiquitin-conjugating enzyme E2 S isoform 2||putative ubiquitin-conjugating enzyme E2 S
dre-let-7h	002028T1			021812T1				011722T1	SMAX5B_011722	putative folliculin
dre-let-7h	003640T1			021811T1				012161T1	SMAX5B_012161	RNA binding protein fox-1 -like
dre-let-7h	003644T1			021809T1				011799T2	SMAX5B_011799	putative CCR4-NOT transcription complex subunit 3||putative CCR4-NOT transcription complex subunit 3 isoform 4||putative CCR4-NOT transcription complex subunit 3 isoform 3||putative CCR4-NOT transcription complex subunit 3 isoform 2
dre-let-7h	005478T1			021805T1				012074T1	SMAX5B_012074	putative urotensin-2 receptor-like
dre-let-7h	005944T1			021803T1				011765T1	SMAX5B_011765	putative inward rectifier potassium channel 2-like
dre-let-7h	010950T1			021798T1				011740T1	SMAX5B_011740	putative NADH dehydrogenase
dre-let-7h	012211T1			021797T9				012205T1	SMAX5B_012205	Hypothetical protein
dre-let-7h	012881T1			021797T8				012079T1	SMAX5B_012079	putative CUGBP Elav-like family member 3
dre-let-7h	018052T1			021797T7				011986T1	SMAX5B_011986	putative ADAMTS-like protein 4-like
dre-let-7h	019064T1			021797T6				012056T1	SMAX5B_012056	60S ribosomal protein L18
dre-let-7h	020421T1			021797T5				012204T1	SMAX5B_012204	putative integrin alpha-10 isoform 2||putative integrin alpha-10
dre-let-7h	020520T1			021797T4				012204T2	SMAX5B_012204	putative integrin alpha-10 isoform 2||putative integrin alpha-10
dre-miR-1	017404T1			021797T3				011990T1	SMAX5B_011990	putative DNA-directed RNA polymerase III subunit RPC3-like
dre-miR-107b	000183T1			021797T2				012011T1	SMAX5B_012011	putative glucosylceramidase
dre-miR-107b	000362T1			021797T10				012180T1	SMAX5B_012180	putative RUN and SH3 domain-containing protein 1
dre-miR-107b	000598T1			021797T1				011972T1	SMAX5B_011972	putative neuronal acetylcholine receptor subunit alpha-7-like
dre-miR-107b	000766T1			021796T1				012112T1	SMAX5B_012112	putative tripartite motif-containing protein 46-like
dre-miR-107b	000943T1			021795T1				011745T1	SMAX5B_011745	Hypothetical protein
dre-miR-107b	001052T1			021793T1				011715T1	SMAX5B_011715	Hypothetical protein
dre-miR-107b	001820T1			021792T1				011989T1	SMAX5B_011989	Protein S100
dre-miR-107b	001875T1			021791T1				011940T1	SMAX5B_011940	putative ephrin-A4
dre-miR-107b	002058T1			021790T4				011668T3	SMAX5B_011668	putative FAD synthase isoform 3||putative FAD synthase||putative FAD synthase isoform 2
dre-miR-107b	002110T1			021790T3				011668T1	SMAX5B_011668	putative FAD synthase isoform 3||putative FAD synthase||putative FAD synthase isoform 2
dre-miR-107b	002158T1			021790T2				011668T2	SMAX5B_011668	putative FAD synthase isoform 3||putative FAD synthase||putative FAD synthase isoform 2
dre-miR-107b	002243T1			021790T1				011891T1	SMAX5B_011891	Protein S100
dre-miR-107b	002243T2			021788T1				012041T1	SMAX5B_012041	putative GTP-binding protein 10
dre-miR-107b	002243T3			021787T1				012075T1	SMAX5B_012075	putative zinc finger protein 687
dre-miR-107b	002243T4			021784T1				012168T1	SMAX5B_012168	putative PIP5K1A and PSMD4-like protein-like
dre-miR-107b	002299T1			021783T1				011927T1	SMAX5B_011927	putative nuclear receptor ROR-alpha-like
dre-miR-107b	002640T1			021781T1				011987T1	SMAX5B_011987	putative peroxisomal carnitine O-octanoyltransferase
dre-miR-107b	002691T1			021780T3				011690T1	SMAX5B_011690	putative epithelial splicing regulatory protein 1
dre-miR-107b	002691T2			021780T2				012104T1	SMAX5B_012104	putative DNA repair and recombination protein RAD54B-like
dre-miR-107b	002750T1			021780T1				011737T1	SMAX5B_011737	putative sperm acrosome membrane-associated protein 4-like
dre-miR-107b	002794T1			021777T1				012178T1	SMAX5B_012178	putative transmembrane protein 200B
dre-miR-107b	003046T1			021776T1				011681T1	SMAX5B_011681	hypothetical protein
dre-miR-107b	003126T1			021773T1				012094T1	SMAX5B_012094	putative diacylglycerol O-acyltransferase 1-like||putative diacylglycerol O-acyltransferase 1-like isoform 2
dre-miR-107b	003218T1			021772T1				011900T1	SMAX5B_011900	Hypothetical protein
dre-miR-107b	003253T1			021759T1				012022T1	SMAX5B_012022	putative DENN domain-containing protein 3-like
dre-miR-107b	003360T1			021758T1				011898T1	SMAX5B_011898	polypeptide N-acetylgalactosaminyltransferase 1-like
dre-miR-107b	003397T1			021757T1				011693T1	SMAX5B_011693	Hypothetical protein
dre-miR-107b	003397T2			021756T1				011819T1	SMAX5B_011819	putative NAC-alpha domain-containing protein 1
dre-miR-107b	003402T1			021752T1				012032T1	SMAX5B_012032	putative zinc finger protein 804B
dre-miR-107b	003785T1			021748T1				011787T1	SMAX5B_011787	putative ataxin-1-like
dre-miR-107b	004170T1			021745T1				011929T2	SMAX5B_011929	putative protein FAM188A-like||putative protein FAM188A-like isoform 2
dre-miR-107b	004170T2			021744T1				011929T1	SMAX5B_011929	putative protein FAM188A-like||putative protein FAM188A-like isoform 2
dre-miR-107b	004170T4			021738T1				011812T1	SMAX5B_011812	putative metalloreductase STEAP4-like
dre-miR-107b	004189T1			021737T2				011741T1	SMAX5B_011741	putative histone-lysine N-methyltransferase SETD2||putative histone-lysine N-methyltransferase SETD2 isoform 2
dre-miR-107b	004373T1			021737T1				011741T2	SMAX5B_011741	putative histone-lysine N-methyltransferase SETD2||putative histone-lysine N-methyltransferase SETD2 isoform 2
dre-miR-107b	004373T2			021735T1				011798T1	SMAX5B_011798	Kinesin-like protein
dre-miR-107b	004373T3			021730T1				012005T1	SMAX5B_012005	Hypothetical protein
dre-miR-107b	004569T1			021728T1				011782T1	SMAX5B_011782	putative palmitoyltransferase ZDHHC11
dre-miR-107b	004668T1			021721T1				012124T1	SMAX5B_012124	Hypothetical protein
dre-miR-107b	004874T1			021720T1				012090T1	SMAX5B_012090	putative MAGUK p55 subfamily member 6-like
dre-miR-107b	004879T1			021719T1				011699T1	SMAX5B_011699	Juxtaposed with another zinc finger protein 1
dre-miR-107b	005058T1			021717T1				011844T1	SMAX5B_011844	putative peptidyl-prolyl cis-trans isomerase FKBP14 isoform 2||putative peptidyl-prolyl cis-trans isomerase FKBP14||putative peptidyl-prolyl cis-trans isomerase FKBP14 isoform 3
dre-miR-107b	005248T1			021715T1				011844T2	SMAX5B_011844	putative peptidyl-prolyl cis-trans isomerase FKBP14 isoform 2||putative peptidyl-prolyl cis-trans isomerase FKBP14||putative peptidyl-prolyl cis-trans isomerase FKBP14 isoform 3
dre-miR-107b	005253T1			021714T1				011844T3	SMAX5B_011844	putative peptidyl-prolyl cis-trans isomerase FKBP14 isoform 2||putative peptidyl-prolyl cis-trans isomerase FKBP14||putative peptidyl-prolyl cis-trans isomerase FKBP14 isoform 3
dre-miR-107b	005253T2			021713T1				012093T1	SMAX5B_012093	Transcription factor Sp8
dre-miR-107b	005253T3			021712T1				012208T1	SMAX5B_012208	putative dynein heavy chain 11 axonemal
dre-miR-107b	005253T4			021710T1				011993T1	SMAX5B_011993	Transporter
dre-miR-107b	005487T1			021705T1				011733T1	SMAX5B_011733	putative adenosine receptor A1-like
dre-miR-107b	005489T1			021703T1				012016T1	SMAX5B_012016	Hypothetical protein
dre-miR-107b	005605T1			021702T1				011888T2	SMAX5B_011888	putative carcinoembryonic antigen-related cell adhesion molecule 5-like||putative carcinoembryonic antigen-related cell adhesion molecule 5-like isoform 2
dre-miR-107b	005868T1			021701T1				012212T1	SMAX5B_012212	putative CTP synthase 1
dre-miR-107b	005973T1			021695T1				012165T1	SMAX5B_012165	Ig 2 domain containing protein
dre-miR-107b	006092T1			021694T1				011683T1	SMAX5B_011683	putative cell adhesion molecule 4
dre-miR-107b	006092T2			021690T1				011694T4	SMAX5B_011694	40S ribosomal protein S19 isoform 3||40S ribosomal protein S19 isoform 2||40S ribosomal protein S19||40S ribosomal protein S19 isoform 5||40S ribosomal protein S19 isoform 4
dre-miR-107b	006092T3			021689T1				012210T1	SMAX5B_012210	Apolipoprotein E isoform 2||Apolipoprotein E
dre-miR-107b	006299T1			021688T1				012210T2	SMAX5B_012210	Apolipoprotein E isoform 2||Apolipoprotein E
dre-miR-107b	006512T1			021685T1				012171T1	SMAX5B_012171	putative B-cell lymphoma 3 protein
dre-miR-107b	006662T1			021682T1				012199T1	SMAX5B_012199	putative E3 ubiquitin-protein ligase CBL-C
dre-miR-107b	006705T1			021681T2				012058T1	SMAX5B_012058	Trypsinogen H1 3a1
dre-miR-107b	006774T1			021681T1				011687T1	SMAX5B_011687	putative hormone-sensitive lipase
dre-miR-107b	006838T1			021680T1				011833T1	SMAX5B_011833	putative zinc finger protein 2 -like
dre-miR-107b	006926T1			021679T1				011809T1	SMAX5B_011809	putative transmembrane protease serine 9-like
dre-miR-107b	007157T1			021678T2				012063T2	SMAX5B_012063	putative C-X-C chemokine receptor type 3-like isoform 2||putative C-X-C chemokine receptor type 3-like
dre-miR-107b	007286T1			021678T1				012063T1	SMAX5B_012063	putative C-X-C chemokine receptor type 3-like isoform 2||putative C-X-C chemokine receptor type 3-like
dre-miR-107b	007401T1			021677T1				012206T1	SMAX5B_012206	putative C-X-C chemokine receptor type 3-like
dre-miR-107b	007401T2			021674T1				012000T1	SMAX5B_012000	Hypothetical protein
dre-miR-107b	007401T3			021673T1				011888T1	SMAX5B_011888	putative carcinoembryonic antigen-related cell adhesion molecule 5-like||putative carcinoembryonic antigen-related cell adhesion molecule 5-like isoform 2
dre-miR-107b	007401T4			021668T1				012014T1	SMAX5B_012014	putative FH1/FH2 domain-containing protein 3-like
dre-miR-107b	007401T6			021662T2				011796T1	SMAX5B_011796	putative tenascin-X
dre-miR-107b	007456T1			021655T1				011790T1	SMAX5B_011790	Hypothetical protein
dre-miR-107b	007464T1			021652T1				011979T1	SMAX5B_011979	putative hematopoietic cell signal transducer-like
dre-miR-107b	007836T1			021649T1				012211T1	SMAX5B_012211	Hypothetical protein
dre-miR-107b	008348T1			021648T1				011746T4	SMAX5B_011746	Hypothetical protein
dre-miR-107b	008348T2			021647T1				011746T1	SMAX5B_011746	Hypothetical protein
dre-miR-107b	008444T1			021645T6				011982T2	SMAX5B_011982	putative IgGFc-binding protein isoform 4||putative IgGFc-binding protein||putative IgGFc-binding protein isoform 2||putative IgGFc-binding protein isoform 3
dre-miR-107b	009162T1			021645T5				011982T1	SMAX5B_011982	putative IgGFc-binding protein isoform 4||putative IgGFc-binding protein||putative IgGFc-binding protein isoform 2||putative IgGFc-binding protein isoform 3
dre-miR-107b	009198T1			021645T4				011746T2	SMAX5B_011746	Hypothetical protein
dre-miR-107b	009445T1			021645T3				011746T6	SMAX5B_011746	Hypothetical protein
dre-miR-107b	009445T2			021645T2				011746T7	SMAX5B_011746	Hypothetical protein
dre-miR-107b	009452T1			021645T1				012116T1	SMAX5B_012116	putative nephrin
dre-miR-107b	009452T2			021644T1				012057T1	SMAX5B_012057	putative zinc finger protein 729-like
dre-miR-107b	009452T3			021633T1				012169T1	SMAX5B_012169	putative receptor-type tyrosine-protein phosphatase U
dre-miR-107b	009452T4			021632T1				012051T1	SMAX5B_012051	Membrane progestin receptor alpha
dre-miR-107b	009476T1			021629T1				012076T1	SMAX5B_012076	putative centrosomal protein of 85 kDa
dre-miR-107b	009543T1			021626T1				011885T1	SMAX5B_011885	putative tetranectin-like
dre-miR-107b	009590T1			021622T1				011856T1	SMAX5B_011856	putative CUB domain-containing protein 1
dre-miR-107b	009638T1			021620T1				011704T1	SMAX5B_011704	39S ribosomal protein L13 mitochondrial
dre-miR-107b	009644T1			021617T1				011757T1	SMAX5B_011757	putative carboxypeptidase Q
dre-miR-107b	009937T1			021613T1				012181T1	SMAX5B_012181	putative focal adhesion kinase 1-like
dre-miR-107b	009954T1			021609T1				011773T1	SMAX5B_011773	putative beta-1-syntrophin
dre-miR-107b	010093T1			021608T1				011807T1	SMAX5B_011807	putative transcription factor E2F3
dre-miR-107b	010232T1			021607T1				011714T1	SMAX5B_011714	putative transmembrane protein 65-like
dre-miR-107b	010233T1			021606T1				011697T1	SMAX5B_011697	putative threonylcarbamoyladenosine tRNA methylthiotransferase-like
dre-miR-107b	010234T1			021603T1				012138T1	SMAX5B_012138	putative threonylcarbamoyladenosine tRNA methylthiotransferase isoform 2||putative threonylcarbamoyladenosine tRNA methylthiotransferase
dre-miR-107b	010393T2			021602T1				012154T1	SMAX5B_012154	Hypothetical protein
dre-miR-107b	010393T3			021601T1				012174T1	SMAX5B_012174	putative iroquois-class homeodomain protein irx-1-like
dre-miR-107b	010634T1			021600T1				012018T1	SMAX5B_012018	hypothetical protein
dre-miR-107b	010858T1			021599T1				011977T1	SMAX5B_011977	hypothetical protein
dre-miR-107b	010920T1			021597T1				012118T1	SMAX5B_012118	putative dynein heavy chain 5 axonemal
dre-miR-107b	010927T1			021596T1				011910T1	SMAX5B_011910	Chemokine receptor 5
dre-miR-107b	010929T1			021595T1				011756T1	SMAX5B_011756	putative protein cordon-bleu-like
dre-miR-107b	010953T1			021593T1				011923T1	SMAX5B_011923	putative ectonucleoside triphosphate diphosphohydrolase 3
dre-miR-107b	011022T2			021592T1				011837T1	SMAX5B_011837	putative RNA-binding motif single-stranded-interacting protein 3
dre-miR-107b	011022T3			021591T4				012209T1	SMAX5B_012209	putative 5-azacytidine-induced protein 2
dre-miR-107b	011041T1			021591T2				012129T1	SMAX5B_012129	Hypothetical protein
dre-miR-107b	011093T1			021591T1				011953T1	SMAX5B_011953	putative CUB and sushi domain-containing protein 3-like
dre-miR-107b	011380T1			021590T1				011708T1	SMAX5B_011708	putative protein lifeguard 1-like
dre-miR-107b	011667T1			021589T1				011801T1	SMAX5B_011801	putative eukaryotic translation initiation factor 3 subunit H||putative eukaryotic translation initiation factor 3 subunit H isoform 2
dre-miR-107b	011733T1			021588T1				011801T2	SMAX5B_011801	putative eukaryotic translation initiation factor 3 subunit H||putative eukaryotic translation initiation factor 3 subunit H isoform 2
dre-miR-107b	011820T1			021586T1				012198T2	SMAX5B_012198	putative E3 SUMO-protein ligase NSE2 isoform 2||putative E3 SUMO-protein ligase NSE2
dre-miR-107b	011993T1			021584T2				012198T1	SMAX5B_012198	putative E3 SUMO-protein ligase NSE2 isoform 2||putative E3 SUMO-protein ligase NSE2
dre-miR-107b	012260T1			021584T1				011775T1	SMAX5B_011775	putative elongation of very long chain fatty acids protein 4-like
dre-miR-107b	012345T1			021583T1				012087T1	SMAX5B_012087	putative protein slowmo -like 1
dre-miR-107b	012451T1			021578T1				011863T1	SMAX5B_011863	putative ethylmalonyl-CoA decarboxylase
dre-miR-107b	012580T1			021574T1				012183T1	SMAX5B_012183	Hypothetical protein
dre-miR-107b	012652T1			021572T1				011988T1	SMAX5B_011988	putative actin-binding Rho-activating protein-like
dre-miR-107b	012652T2			021571T1				011858T1	SMAX5B_011858	wu:fj48c08 wu:fj55d06
dre-miR-107b	012762T1			021568T3				011894T1	SMAX5B_011894	putative restin -like
dre-miR-107b	012805T1			021568T2				011937T1	SMAX5B_011937	Catenin beta-1
dre-miR-107b	013022T2			021568T1				011759T1	SMAX5B_011759	putative serine/threonine-protein kinase ULK4
dre-miR-107b	013168T1			021566T1				011749T1	SMAX5B_011749	Hypothetical protein
dre-miR-107b	013297T1			021562T1				011893T1	SMAX5B_011893	putative maestro heat-like repeat-containing protein family member 1
dre-miR-107b	013770T1			021561T1				012193T1	SMAX5B_012193	putative B-cell receptor CD22-like
dre-miR-107b	013865T1			021559T1				011784T3	SMAX5B_011784	Glyceraldehyde-3-phosphate dehydrogenase||Glyceraldehyde-3-phosphate dehydrogenase isoform 2||Glyceraldehyde-3-phosphate dehydrogenase isoform 3
dre-miR-107b	014086T1			021556T1				011784T2	SMAX5B_011784	Glyceraldehyde-3-phosphate dehydrogenase||Glyceraldehyde-3-phosphate dehydrogenase isoform 2||Glyceraldehyde-3-phosphate dehydrogenase isoform 3
dre-miR-107b	014086T2			021555T1				011784T1	SMAX5B_011784	Glyceraldehyde-3-phosphate dehydrogenase||Glyceraldehyde-3-phosphate dehydrogenase isoform 2||Glyceraldehyde-3-phosphate dehydrogenase isoform 3
dre-miR-107b	014128T1			021553T1				011823T1	SMAX5B_011823	putative suppressor of tumorigenicity 14 protein -like
dre-miR-107b	014188T1			021551T1				011721T1	SMAX5B_011721	putative histone-lysine N-methyltransferase 2B
dre-miR-107b	014621T1			021550T1				012092T1	SMAX5B_012092	Heat shock protein 70
dre-miR-107b	014698T1			021549T1				011959T1	SMAX5B_011959	putative sialoadhesin-like isoform 3||putative sialoadhesin-like isoform 2||putative sialoadhesin-like isoform 4||putative sialoadhesin-like
dre-miR-107b	014711T1			021546T1				011667T1	SMAX5B_011667	putative intermediate conductance calcium-activated potassium channel protein 4-like
dre-miR-107b	014819T1			021545T1				012131T1	SMAX5B_012131	putative hyaluronan synthase 1
dre-miR-107b	014839T1			021544T1				011774T1	SMAX5B_011774	hypothetical protein
dre-miR-107b	015056T1			021540T1				011876T2	SMAX5B_011876	Trypsinogen 2||Trypsinogen 2 isoform 4||Trypsinogen 2 isoform 5||Trypsinogen 2 isoform 2||Trypsinogen 2 isoform 3
dre-miR-107b	015101T1			021538T1				011876T1	SMAX5B_011876	Trypsinogen 2||Trypsinogen 2 isoform 4||Trypsinogen 2 isoform 5||Trypsinogen 2 isoform 2||Trypsinogen 2 isoform 3
dre-miR-107b	015134T1			021535T1				011876T3	SMAX5B_011876	Trypsinogen 2||Trypsinogen 2 isoform 4||Trypsinogen 2 isoform 5||Trypsinogen 2 isoform 2||Trypsinogen 2 isoform 3
dre-miR-107b	015176T1			021533T1				011876T5	SMAX5B_011876	Trypsinogen 2||Trypsinogen 2 isoform 4||Trypsinogen 2 isoform 5||Trypsinogen 2 isoform 2||Trypsinogen 2 isoform 3
dre-miR-107b	015226T1			021532T1				011876T4	SMAX5B_011876	Trypsinogen 2||Trypsinogen 2 isoform 4||Trypsinogen 2 isoform 5||Trypsinogen 2 isoform 2||Trypsinogen 2 isoform 3
dre-miR-107b	015311T1			021531T1				009568T1	SMAX5B_009568	Hypothetical protein
dre-miR-107b	015355T1			021529T1				009555T1	SMAX5B_009555	putative zinc-binding alcohol dehydrogenase domain-containing protein 2
dre-miR-107b	015657T1			021524T1				009566T1	SMAX5B_009566	putative teashirt -like 1
dre-miR-107b	015931T2			021521T1				009558T1	SMAX5B_009558	Hypothetical protein
dre-miR-107b	015931T3			021516T1				009560T1	SMAX5B_009560	putative zinc finger protein 516
dre-miR-107b	016051T1			021514T1				009553T1	SMAX5B_009553	Hypothetical protein
dre-miR-107b	016061T1			021511T1				011869T1	SMAX5B_011869	Hypothetical protein
dre-miR-107b	016070T1			021510T1				011991T1	SMAX5B_011991	putative sialoadhesin-like
dre-miR-107b	016207T1			021509T1				011873T1	SMAX5B_011873	putative serine protease hepsin
dre-miR-107b	016515T1			021508T5				011802T1	SMAX5B_011802	putative sialoadhesin-like
dre-miR-107b	016637T1			021508T4				011938T1	SMAX5B_011938	putative ATPase family AAA domain-containing protein 2
dre-miR-107b	016848T1			021508T3				011761T1	SMAX5B_011761	putative zinc fingers and homeoboxes protein 2-like
dre-miR-107b	016851T1			021508T2				011835T1	SMAX5B_011835	putative hyaluronan synthase 2
dre-miR-107b	016923T3			021508T1				009550T1	SMAX5B_009550	putative sal-like protein 3-like
dre-miR-107b	016952T1			021506T1				009561T1	SMAX5B_009561	putative nuclear factor of activated T-cells cytoplasmic 1-like
dre-miR-107b	016952T2			021505T1				009557T1	SMAX5B_009557	putative microtubule-actin cross-linking factor 1
dre-miR-107b	017010T1			021503T1				009559T1	SMAX5B_009559	putative myelin basic protein
dre-miR-107b	017010T2			021501T1				009565T1	SMAX5B_009565	Galanin receptor type 1
dre-miR-107b	017140T1			021500T1				009549T1	SMAX5B_009549	putative plectin-like
dre-miR-107b	017140T2			021499T1				005032T1	SMAX5B_005032	putative transmembrane protein 74-like
dre-miR-107b	017350T1			021497T2				005060T2	SMAX5B_005060	hypothetical protein
dre-miR-107b	017350T2			021497T1				005060T1	SMAX5B_005060	hypothetical protein
dre-miR-107b	017350T3			021495T1				005060T3	SMAX5B_005060	hypothetical protein
dre-miR-107b	017600T1			021491T1				005044T1	SMAX5B_005044	putative trophoblast glycoprotein
dre-miR-107b	017624T1			021485T1				005002T1	SMAX5B_005002	POU domain protein
dre-miR-107b	017678T1			021484T1				005023T1	SMAX5B_005023	Hypothetical protein
dre-miR-107b	018200T1			021481T1				005014T1	SMAX5B_005014	putative proprotein convertase subtilisin/kexin type 5-like
dre-miR-107b	018220T1			021479T1				004995T1	SMAX5B_004995	putative PC3-like endoprotease variant B
dre-miR-107b	018251T1			021478T1				005031T1	SMAX5B_005031	putative proprotein convertase subtilisin/kexin type 4-like
dre-miR-107b	018337T1			021477T1				005022T1	SMAX5B_005022	putative protein MMS22-like
dre-miR-107b	018368T1			021476T1				005021T1	SMAX5B_005021	internexin neuronal intermediate filament protein alpha
dre-miR-107b	018385T1			021475T1				005053T1	SMAX5B_005053	putative inactive serine protease 35
dre-miR-107b	018536T1			021474T1				004999T1	SMAX5B_004999	Hypothetical protein
dre-miR-107b	018638T1			021473T1				005016T1	SMAX5B_005016	putative hexaprenyldihydroxybenzoate methyltransferase mitochondrial
dre-miR-107b	018665T1			021472T1				004997T1	SMAX5B_004997	putative F-box/LRR-repeat protein 4
dre-miR-107b	019049T1			021471T1				005047T1	SMAX5B_005047	putative homeodomain-interacting protein kinase 1-like
dre-miR-107b	019442T1			021469T1				005051T2	SMAX5B_005051	Hypothetical protein
dre-miR-107b	019561T1			021468T1				005051T1	SMAX5B_005051	Hypothetical protein
dre-miR-107b	019635T1			021467T1				005058T1	SMAX5B_005058	putative squalene monooxygenase
dre-miR-107b	019815T1			021461T1				005033T1	SMAX5B_005033	putative xylose isomerase-like
dre-miR-107b	019867T1			021460T1				005015T1	SMAX5B_005015	putative protein spire -like 1-like
dre-miR-107b	020038T1			021457T1				005005T1	SMAX5B_005005	Hypothetical protein
dre-miR-107b	020049T1			021437T1				005011T1	SMAX5B_005011	putative IQ domain-containing protein G-like
dre-miR-107b	020168T1			021435T1				005045T1	SMAX5B_005045	putative oxidation resistance protein 1||putative oxidation resistance protein 1 isoform 2
dre-miR-107b	020441T1			021434T1				005045T2	SMAX5B_005045	putative oxidation resistance protein 1||putative oxidation resistance protein 1 isoform 2
dre-miR-107b	020988T1			021433T1				005050T1	SMAX5B_005050	putative antizyme inhibitor 1
dre-miR-107b	021088T1			021432T1				005054T1	SMAX5B_005054	Hypothetical protein
dre-miR-107b	021152T1			021430T2				005017T1	SMAX5B_005017	hypothetical protein
dre-miR-107b	021322T1			021430T1				005007T1	SMAX5B_005007	putative protein LYRIC-like||putative protein LYRIC-like isoform 2
dre-miR-107b	021374T1			021429T2				020666T1	SMAX5B_020666	putative centrosomal protein of 76 kDa
dre-miR-107b	021572T1			021427T1				020658T1	SMAX5B_020658	Hypothetical protein
dre-miR-107b	021720T1			021425T1				020652T1	SMAX5B_020652	Hypothetical protein
dre-miR-107b	022433T1			021423T1				013697T1	SMAX5B_013697	Hypothetical protein
dre-miR-107b	022548T1			021421T1				020664T1	SMAX5B_020664	putative regulator of G-protein signaling 22
dre-miR-10a-5p	011094T1			021419T1				020669T2	SMAX5B_020669	putative sperm-associated antigen 1||putative sperm-associated antigen 1 isoform 2
dre-miR-10a-5p	016262T1			021417T1				020669T1	SMAX5B_020669	putative sperm-associated antigen 1||putative sperm-associated antigen 1 isoform 2
dre-miR-10c-5p	003694T1			021414T1				013693T1	SMAX5B_013693	Protein O-linked-mannose beta-1-4-N-acetylglucosaminyltransferase 2
dre-miR-10c-5p	005119T1			021409T1				013708T1	SMAX5B_013708	putative SNF-related serine/threonine-protein kinase
dre-miR-10c-5p	005540T1			021408T1				013714T1	SMAX5B_013714	Hypothetical protein
dre-miR-10c-5p	006226T1			021403T1				013704T1	SMAX5B_013704	putative dual specificity tyrosine-phosphorylation-regulated kinase 1A-like
dre-miR-10c-5p	006226T2			021399T1				013717T3	SMAX5B_013717	Aldehyde dehydrogenase mitochondrial||Aldehyde dehydrogenase mitochondrial isoform 2||Aldehyde dehydrogenase mitochondrial isoform 3
dre-miR-10c-5p	007628T1			021395T1				013724T1	SMAX5B_013724	putative RNA-binding protein 42
dre-miR-10c-5p	007856T1			021392T1				013682T1	SMAX5B_013682	Hypothetical protein
dre-miR-10c-5p	010256T1			021388T1				013681T1	SMAX5B_013681	putative dysbindin-A-like||putative dysbindin-A-like isoform 2||putative dysbindin-A-like isoform 3
dre-miR-10c-5p	012285T1			021387T1				013675T1	SMAX5B_013675	Cyclin-dependent kinase 14||Cyclin-dependent kinase 14 isoform 2
dre-miR-10c-5p	012582T1			021374T1				013675T2	SMAX5B_013675	Cyclin-dependent kinase 14||Cyclin-dependent kinase 14 isoform 2
dre-miR-10c-5p	013492T1			021372T1				013718T1	SMAX5B_013718	putative brain-specific angiogenesis inhibitor 1-like
dre-miR-10c-5p	013546T1			021368T1				013712T1	SMAX5B_013712	putative single-minded -like 1
dre-miR-10c-5p	014426T1			021358T1				013679T1	SMAX5B_013679	putative centrosomal protein of 162 kDa
dre-miR-10c-5p	014686T1			021355T5				013689T1	SMAX5B_013689	putative syntaxin-12-like
dre-miR-10c-5p	015072T1			021355T4				013705T1	SMAX5B_013705	putative E3 ubiquitin-protein ligase HACE1-like
dre-miR-10c-5p	015619T1			021355T3				013683T1	SMAX5B_013683	Hypothetical protein
dre-miR-10c-5p	015619T2			021355T2				013673T1	SMAX5B_013673	putative activating signal cointegrator 1 complex subunit 3
dre-miR-10c-5p	015619T3			021355T1				021777T1	SMAX5B_021777	putative apolipoprotein L6-like
dre-miR-10c-5p	015619T4			021353T1				021773T1	SMAX5B_021773	putative solute carrier family 12 member 3-like
dre-miR-10c-5p	015619T5			021350T1				021776T1	SMAX5B_021776	putative protein NDRG2
dre-miR-10c-5p	015900T1			021343T1				013692T1	SMAX5B_013692	Hypothetical protein
dre-miR-10c-5p	017500T1			021342T1				013686T1	SMAX5B_013686	Hypothetical protein
dre-miR-10c-5p	017795T2			021333T1				013698T1	SMAX5B_013698	Palmitoyltransferase
dre-miR-10d-5p	000361T1			021332T1				013687T1	SMAX5B_013687	DUF4604 domain containing protein
dre-miR-10d-5p	004619T1			021331T2				013690T1	SMAX5B_013690	Hypothetical protein
dre-miR-10d-5p	005646T1			021331T1				019756T1	SMAX5B_019756	FACT complex large subunit
dre-miR-10d-5p	006157T1			021330T2				019742T1	SMAX5B_019742	putative lysophospholipid acyltransferase LPCAT4
dre-miR-10d-5p	006398T1			021330T1				019747T1	SMAX5B_019747	putative ubiquitin carboxyl-terminal hydrolase CYLD-like
dre-miR-10d-5p	013348T1			021326T1				019744T1	SMAX5B_019744	putative cerebellin-1-like
dre-miR-10d-5p	015425T1			021325T1				019749T1	SMAX5B_019749	Hypothetical protein
dre-miR-10d-5p	016262T1			021324T2				019753T1	SMAX5B_019753	putative apolipoprotein L2-like
dre-miR-10d-5p	017308T1			021324T1				019743T1	SMAX5B_019743	putative E3 ubiquitin-protein ligase TRIM39-like
dre-miR-10d-5p	018362T1			021322T1				004477T1	SMAX5B_004477	Hypothetical protein
dre-miR-122	000533T1			021321T1				004509T1	SMAX5B_004509	Hypothetical protein
dre-miR-122	000970T1			021320T1				004466T1	SMAX5B_004466	Hypothetical protein
dre-miR-122	001352T1			021319T1				004420T1	SMAX5B_004420	putative GRB2-associated-binding protein 1-like
dre-miR-122	001835T1			021316T1				004440T1	SMAX5B_004440	putative zinc finger protein 827-like
dre-miR-122	002359T1			021309T1				007046T1	SMAX5B_007046	putative phosphatidylinositol-binding clathrin assembly protein-like
dre-miR-122	002574T1			021308T1				004460T1	SMAX5B_004460	putative endothelin B receptor-like
dre-miR-122	003926T1			021306T1				004474T1	SMAX5B_004474	putative protein FAM160A1-like
dre-miR-122	004115T1			021296T1				004461T1	SMAX5B_004461	anaphase promoting complex subunit 10-like
dre-miR-122	005067T1			021295T1				004472T1	SMAX5B_004472	putative coronin-2B-like
dre-miR-122	005283T1			021294T1				004478T1	SMAX5B_004478	Hypothetical protein
dre-miR-122	006045T1			021291T1				004424T1	SMAX5B_004424	putative arfaptin-1-like
dre-miR-122	006045T2			021289T1				004451T1	SMAX5B_004451	putative type II inositol 3-4-bisphosphate 4-phosphatase-like
dre-miR-122	008969T1			021287T1				004479T1	SMAX5B_004479	putative GPI-anchored protein PB15E9.01c-like
dre-miR-122	008969T2			021286T1				004506T1	SMAX5B_004506	putative toll-like receptor 13-like
dre-miR-122	008969T3			021285T1				004494T1	SMAX5B_004494	hypothetical protein
dre-miR-122	009549T1			021284T1				004505T1	SMAX5B_004505	putative endophilin-A1-like
dre-miR-122	011309T1			021280T1				004514T1	SMAX5B_004514	putative acidic leucine-rich nuclear phosphoprotein 32 family member B-like
dre-miR-122	011737T1			021276T1				004485T2	SMAX5B_004485	Fibrinogen beta chain isoform 3||Fibrinogen beta chain isoform 2||Fibrinogen beta chain||Fibrinogen beta chain isoform 4||Fibrinogen beta chain isoform 5
dre-miR-122	011893T1			021271T1				004485T5	SMAX5B_004485	Fibrinogen beta chain isoform 3||Fibrinogen beta chain isoform 2||Fibrinogen beta chain||Fibrinogen beta chain isoform 4||Fibrinogen beta chain isoform 5
dre-miR-122	012623T1			021270T1				004485T3	SMAX5B_004485	Fibrinogen beta chain isoform 3||Fibrinogen beta chain isoform 2||Fibrinogen beta chain||Fibrinogen beta chain isoform 4||Fibrinogen beta chain isoform 5
dre-miR-122	013683T1			021269T1				004485T1	SMAX5B_004485	Fibrinogen beta chain isoform 3||Fibrinogen beta chain isoform 2||Fibrinogen beta chain||Fibrinogen beta chain isoform 4||Fibrinogen beta chain isoform 5
dre-miR-122	013806T1			021265T1				004485T4	SMAX5B_004485	Fibrinogen beta chain isoform 3||Fibrinogen beta chain isoform 2||Fibrinogen beta chain||Fibrinogen beta chain isoform 4||Fibrinogen beta chain isoform 5
dre-miR-122	014651T1			021263T1				004422T1	SMAX5B_004422	putative lecithin retinol acyltransferase-like
dre-miR-122	015148T3			021262T1				004442T1	SMAX5B_004442	putative fibrinogen alpha chain-like
dre-miR-122	015389T1			021260T1				004473T1	SMAX5B_004473	putative zinc finger protein 85-like
dre-miR-122	015736T1			021259T1				004488T1	SMAX5B_004488	putative zinc finger protein 2 -like
dre-miR-122	016272T1			021257T1				004455T1	SMAX5B_004455	putative zinc finger protein 16-like
dre-miR-122	016353T1			021256T1				004418T1	SMAX5B_004418	DUF1446 domain containing protein
dre-miR-122	016600T1			021254T1				004468T1	SMAX5B_004468	Toll-like receptor
dre-miR-122	016616T1			021253T1				004449T1	SMAX5B_004449	Hypothetical protein
dre-miR-122	017830T1			021252T1				004447T1	SMAX5B_004447	putative calcium uniporter regulatory subunit MCUb mitochondrial-like
dre-miR-122	019720T1			021251T1				004425T1	SMAX5B_004425	putative GTPase IMAP family member GIMD1
dre-miR-122	020952T1			021248T1				004450T1	SMAX5B_004450	putative zinc finger protein 300-like
dre-miR-125a	000309T1			021246T1				004492T1	SMAX5B_004492	putative F-box only protein 41-like
dre-miR-125a	000778T1			021245T1				004421T1	SMAX5B_004421	putative E3 SUMO-protein ligase EGR2-like
dre-miR-125a	001154T1			021244T1				004438T1	SMAX5B_004438	putative zinc finger protein 300-like
dre-miR-125a	001813T1			021243T1				004463T1	SMAX5B_004463	putative cysteinyl leukotriene receptor 2-like||putative cysteinyl leukotriene receptor 2-like isoform 2
dre-miR-125a	002067T1			021240T1				004483T1	SMAX5B_004483	putative lysozyme g-like
dre-miR-125a	002386T1			021234T1				004454T1	SMAX5B_004454	putative kinesin-like protein KIF1C
dre-miR-125a	002654T1			021232T1				004458T1	SMAX5B_004458	putative zinc finger protein 14-like
dre-miR-125a	003420T1			021231T5				004508T1	SMAX5B_004508	putative Fc receptor-like protein 5-like
dre-miR-125a	004174T1			021231T4				007087T1	SMAX5B_007087	putative short transient receptor potential channel 5-like
dre-miR-125a	004492T1			021231T3				007055T1	SMAX5B_007055	putative FERM domain-containing protein 7
dre-miR-125a	004660T1			021231T2				004482T1	SMAX5B_004482	putative atrial natriuretic peptide-converting enzyme
dre-miR-125a	004937T1			021231T1				004491T1	SMAX5B_004491	putative mitochondrial sodium/hydrogen exchanger 9B2-like
dre-miR-125a	005297T2			021227T1				007063T1	SMAX5B_007063	putative short transient receptor potential channel 5
dre-miR-125a	005382T1			021226T1				007101T1	SMAX5B_007101	putative dachshund -like 2
dre-miR-125a	005500T1			021225T2				007107T1	SMAX5B_007107	Isoform 2 of Serine/threonine-protein kinase 26
dre-miR-125a	005609T1			021225T1				007093T1	SMAX5B_007093	putative zinc finger protein 638-like
dre-miR-125a	005699T1			021221T1				007069T1	SMAX5B_007069	putative dysferlin
dre-miR-125a	005824T1			021215T1				007079T1	SMAX5B_007079	putative bifunctional ATP-dependent dihydroxyacetone kinase/FAD-AMP lyase (cyclizing)
dre-miR-125a	006092T1			021209T1				007078T2	SMAX5B_007078	putative exocyst complex component 6B-like||putative exocyst complex component 6B-like isoform 2
dre-miR-125a	006092T2			021206T2				007075T1	SMAX5B_007075	putative crossover junction endonuclease MUS81
dre-miR-125a	006092T3			021206T1				007059T1	SMAX5B_007059	Guanylate cyclase
dre-miR-125a	006392T1			021204T1				007080T1	SMAX5B_007080	Hypothetical protein
dre-miR-125a	007323T1			021203T1				007095T1	SMAX5B_007095	Ras-like protein family member 11A-like
dre-miR-125a	007361T1			021199T1				007054T1	SMAX5B_007054	Hypothetical protein
dre-miR-125a	007421T1			021194T1				007065T1	SMAX5B_007065	putative insulin receptor substrate 2-B-like
dre-miR-125a	007421T2			021193T1				007102T1	SMAX5B_007102	Hypothetical protein
dre-miR-125a	007948T1			021191T1				007073T1	SMAX5B_007073	putative NHS-like protein 2-like
dre-miR-125a	008068T1			021190T1				007100T1	SMAX5B_007100	Histone deacetylase
dre-miR-125a	008328T1			021189T1				007071T1	SMAX5B_007071	putative bone morphogenetic protein 15
dre-miR-125a	008366T1			021185T1				007091T1	SMAX5B_007091	putative protein Shroom4
dre-miR-125a	008426T1			021183T1				007064T1	SMAX5B_007064	putative tumor necrosis factor ligand superfamily member 10-like
dre-miR-125a	008435T1			021180T1				007092T1	SMAX5B_007092	chloride channel CLC-5-like
dre-miR-125a	008719T1			021178T1				007057T1	SMAX5B_007057	putative A-kinase anchor protein 11-like
dre-miR-125a	009494T1			021177T5				007070T1	SMAX5B_007070	putative G2/mitotic-specific cyclin-B3
dre-miR-125a	009542T1			021177T4				007104T1	SMAX5B_007104	putative wiskott-Aldrich syndrome protein family member 3-like
dre-miR-125a	009549T1			021177T3				007103T1	SMAX5B_007103	Hypothetical protein
dre-miR-125a	009868T1			021177T2				007074T1	SMAX5B_007074	putative 5-hydroxytryptamine receptor 2C-like
dre-miR-125a	010024T1			021175T1				007105T3	SMAX5B_007105	putative 40S ribosomal protein S4-like isoform 2||putative 40S ribosomal protein S4-like isoform 3||putative 40S ribosomal protein S4-like isoform 4||putative 40S ribosomal protein S4-like
dre-miR-125a	010425T1			021172T6				010657T1	SMAX5B_010657	Hypothetical protein
dre-miR-125a	010557T1			021172T5				010670T1	SMAX5B_010670	putative CST complex subunit CTC1
dre-miR-125a	010613T1			021172T4				010622T1	SMAX5B_010622	putative sodium/potassium-transporting ATPase subunit beta-2-like
dre-miR-125a	010771T1			021172T3				010542T1	SMAX5B_010542	Hypothetical protein
dre-miR-125a	010799T1			021172T2				010637T1	SMAX5B_010637	putative 2-acylglycerol O-acyltransferase 1-like isoform 2||putative 2-acylglycerol O-acyltransferase 1-like
dre-miR-125a	010874T1			021172T1				010557T1	SMAX5B_010557	Hypothetical protein
dre-miR-125a	011097T1			021168T1				010627T1	SMAX5B_010627	putative myeloid-associated differentiation marker -like
dre-miR-125a	011106T1			021166T1				010560T1	SMAX5B_010560	putative kinesin light chain 2-like
dre-miR-125a	011209T1			021165T1				010587T1	SMAX5B_010587	putative serine/threonine-protein kinase D3-like
dre-miR-125a	011217T1			021164T1				010610T1	SMAX5B_010610	putative RNA-binding protein 4-like
dre-miR-125a	011798T1			021163T1				010636T1	SMAX5B_010636	putative galactose-3-O-sulfotransferase 3
dre-miR-125a	011900T1			021162T1				010609T1	SMAX5B_010609	putative ras and Rab interactor 2-like
dre-miR-125a	011903T1			021158T1				010652T1	SMAX5B_010652	putative copper chaperone for superoxide dismutase
dre-miR-125a	012639T1			021156T1				010613T1	SMAX5B_010613	putative actin-related protein 2-B-like
dre-miR-125a	012672T1			021152T2				010580T3	SMAX5B_010580	putative basement membrane-specific heparan sulfate proteoglycan core protein-like isoform 2||putative basement membrane-specific heparan sulfate proteoglycan core protein-like isoform 3||putative basement membrane-specific heparan sulfate proteoglycan core protein-like||putative basement membrane-specific heparan sulfate proteoglycan core protein-like isoform 4
dre-miR-125a	012884T1			021152T1				010596T1	SMAX5B_010596	putative ATP-sensitive inward rectifier potassium channel 10-like
dre-miR-125a	012908T1			021151T2				010580T1	SMAX5B_010580	putative basement membrane-specific heparan sulfate proteoglycan core protein-like isoform 2||putative basement membrane-specific heparan sulfate proteoglycan core protein-like isoform 3||putative basement membrane-specific heparan sulfate proteoglycan core protein-like||putative basement membrane-specific heparan sulfate proteoglycan core protein-like isoform 4
dre-miR-125a	012981T1			021151T1				010580T2	SMAX5B_010580	putative basement membrane-specific heparan sulfate proteoglycan core protein-like isoform 2||putative basement membrane-specific heparan sulfate proteoglycan core protein-like isoform 3||putative basement membrane-specific heparan sulfate proteoglycan core protein-like||putative basement membrane-specific heparan sulfate proteoglycan core protein-like isoform 4
dre-miR-125a	013472T1			021147T1				010647T1	SMAX5B_010647	putative purine nucleoside phosphorylase
dre-miR-125a	013546T1			021146T1				010620T1	SMAX5B_010620	putative phosphofurin acidic cluster sorting protein 1-like
dre-miR-125a	013686T1			021145T1				010561T1	SMAX5B_010561	putative splicing factor 3B subunit 2
dre-miR-125a	013782T1			021143T1				010621T1	SMAX5B_010621	Calpain-1
dre-miR-125a	013851T1			021142T1				010555T1	SMAX5B_010555	putative homeobox protein SIX6-like
dre-miR-125a	013855T1			021139T2				010658T1	SMAX5B_010658	putative N-acetyllactosaminide beta-1-3-N-acetylglucosaminyltransferase
dre-miR-125a	014273T1			021139T1				008016T2	SMAX5B_008016	putative 7SK snRNA methylphosphate capping enzyme-like||putative 7SK snRNA methylphosphate capping enzyme-like isoform 3||putative 7SK snRNA methylphosphate capping enzyme-like isoform 2
dre-miR-125a	014332T1			021138T1				008008T3	SMAX5B_008008	putative trafficking protein particle complex subunit 1 isoform 2||putative trafficking protein particle complex subunit 1 isoform 3||putative trafficking protein particle complex subunit 1 isoform 4||putative trafficking protein particle complex subunit 1
dre-miR-125a	014543T1			021137T1				008008T2	SMAX5B_008008	putative trafficking protein particle complex subunit 1 isoform 2||putative trafficking protein particle complex subunit 1 isoform 3||putative trafficking protein particle complex subunit 1 isoform 4||putative trafficking protein particle complex subunit 1
dre-miR-125a	014896T1			021132T1				008008T4	SMAX5B_008008	putative trafficking protein particle complex subunit 1 isoform 2||putative trafficking protein particle complex subunit 1 isoform 3||putative trafficking protein particle complex subunit 1 isoform 4||putative trafficking protein particle complex subunit 1
dre-miR-125a	015085T1			021131T1				008008T1	SMAX5B_008008	putative trafficking protein particle complex subunit 1 isoform 2||putative trafficking protein particle complex subunit 1 isoform 3||putative trafficking protein particle complex subunit 1 isoform 4||putative trafficking protein particle complex subunit 1
dre-miR-125a	015193T1			021123T1				008014T1	SMAX5B_008014	putative zinc finger protein 675-like
dre-miR-125a	015228T1			021122T1				003781T1	SMAX5B_003781	putative matrix metalloproteinase-14
dre-miR-125a	015249T1			021119T1				003798T1	SMAX5B_003798	putative homeobox and leucine zipper protein Homez-like
dre-miR-125a	015709T1			021117T1				003754T1	SMAX5B_003754	putative cell death activator CIDE-B
dre-miR-125a	015709T2			021115T1				003777T1	SMAX5B_003777	putative TERF1-interacting nuclear factor 2
dre-miR-125a	015740T1			021109T1				008012T1	SMAX5B_008012	putative C-type natriuretic peptide 2-like
dre-miR-125a	015757T1			021104T1				003799T4	SMAX5B_003799	Thioredoxin isoform 5||Thioredoxin isoform 4||Thioredoxin||Thioredoxin isoform 3||Thioredoxin isoform 2
dre-miR-125a	015757T2			021101T1				008005T1	SMAX5B_008005	putative zinc finger protein 479-like
dre-miR-125a	016192T1			021096T1				003799T3	SMAX5B_003799	Thioredoxin isoform 5||Thioredoxin isoform 4||Thioredoxin||Thioredoxin isoform 3||Thioredoxin isoform 2
dre-miR-125a	016265T1			021094T1				003799T1	SMAX5B_003799	Thioredoxin isoform 5||Thioredoxin isoform 4||Thioredoxin||Thioredoxin isoform 3||Thioredoxin isoform 2
dre-miR-125a	017225T1			021092T1				003785T1	SMAX5B_003785	putative sushi von Willebrand factor type A EGF and pentraxin domain-containing protein 1
dre-miR-125a	017650T1			021090T1				003779T1	SMAX5B_003779	putative low-density lipoprotein receptor-related protein 10-like
dre-miR-125a	017682T1			021088T1				003793T1	SMAX5B_003793	Hypothetical protein
dre-miR-125a	017682T3			021087T1				003776T1	SMAX5B_003776	Hypothetical protein
dre-miR-125a	017682T4			021085T1				003768T1	SMAX5B_003768	PID 2 domain containing protein
dre-miR-125a	017762T1			021083T1				003749T1	SMAX5B_003749	Hypothetical protein
dre-miR-125a	017997T1			021081T1				003791T1	SMAX5B_003791	putative suppressor of hairless protein -like
dre-miR-125a	018135T1			021076T1				003750T1	SMAX5B_003750	putative E3 ubiquitin-protein ligase CCNB1IP1 isoform 2||putative E3 ubiquitin-protein ligase CCNB1IP1 isoform 3||putative E3 ubiquitin-protein ligase CCNB1IP1
dre-miR-125a	018350T1			021074T2				003782T1	SMAX5B_003782	putative sal-like protein 3
dre-miR-125a	018652T2			021074T1				003750T2	SMAX5B_003750	putative E3 ubiquitin-protein ligase CCNB1IP1 isoform 2||putative E3 ubiquitin-protein ligase CCNB1IP1 isoform 3||putative E3 ubiquitin-protein ligase CCNB1IP1
dre-miR-125a	019177T1			021071T1				003762T1	SMAX5B_003762	Hypothetical protein
dre-miR-125a	019268T1			021070T2				003792T1	SMAX5B_003792	putative tetratricopeptide repeat protein 5
dre-miR-125a	019389T1			021070T1				003789T1	SMAX5B_003789	putative cytidine deaminase-like
dre-miR-125a	019473T1			021068T1				003757T1	SMAX5B_003757	T-cell specific HMG-box transcription factor 3
dre-miR-125a	019499T1			021063T1				021626T1	SMAX5B_021626	putative DNA polymerase nu
dre-miR-125a	020132T1			021057T2				021622T1	SMAX5B_021622	Hypothetical protein
dre-miR-125a	020296T1			021057T1				021629T1	SMAX5B_021629	putative trichohyalin-like
dre-miR-125a	020488T1			021054T1				021613T1	SMAX5B_021613	putative ankyrin repeat domain-containing protein 53
dre-miR-125a	020850T1			021053T1				021632T1	SMAX5B_021632	putative dual specificity testis-specific protein kinase 2-like
dre-miR-125a	020947T1			021052T1				021633T1	SMAX5B_021633	Phosphatidylinositol 3-kinase
dre-miR-125a	020964T1			021051T1				021617T1	SMAX5B_021617	putative ventral anterior homeobox 2
dre-miR-125a	020964T2			021045T1				001486T1	SMAX5B_001486	putative protocadherin-7
dre-miR-125a	020964T3			021044T1				021620T1	SMAX5B_021620	putative tRNA methyltransferase 10 -like B
dre-miR-125a	021478T1			021039T1				001495T1	SMAX5B_001495	putative death domain-containing protein 1
dre-miR-125a	021979T1			021037T1				001449T1	SMAX5B_001449	Hypothetical protein
dre-miR-125a	022493T1			021036T1				001464T1	SMAX5B_001464	putative arf-GAP with Rho-GAP domain ANK repeat and PH domain-containing protein 2
dre-miR-125a	022512T1			021033T1				001475T1	SMAX5B_001475	Hypothetical protein
dre-miR-125b-5p	000778T1			021031T1				001488T1	SMAX5B_001488	Hypothetical protein
dre-miR-125b-5p	001154T1			021027T1				001479T1	SMAX5B_001479	putative calpain-5-like
dre-miR-125b-5p	001813T1			021023T2				001458T1	SMAX5B_001458	putative netrin-1-like
dre-miR-125b-5p	001989T1			021023T1				001434T1	SMAX5B_001434	putative breakpoint cluster region protein-like
dre-miR-125b-5p	002386T1			021019T1				001466T1	SMAX5B_001466	Ribosome biogenesis protein nep1 -like putative
dre-miR-125b-5p	003420T1			021003T1				001478T1	SMAX5B_001478	putative olfactory receptor 11A1-like
dre-miR-125b-5p	004668T1			020999T1				001444T1	SMAX5B_001444	putative receptor-type tyrosine-protein phosphatase beta-like
dre-miR-125b-5p	004804T3			020994T1				001447T1	SMAX5B_001447	putative macrophage-capping protein
dre-miR-125b-5p	004937T1			020988T1				001499T1	SMAX5B_001499	putative somatostatin-1A-like
dre-miR-125b-5p	005115T1			020983T1				001437T1	SMAX5B_001437	putative histone deacetylase complex subunit SAP25
dre-miR-125b-5p	005500T1			020980T1				001454T1	SMAX5B_001454	putative arf-GAP with coiled-coil ANK repeat and PH domain-containing protein 1-like
dre-miR-125b-5p	005640T1			020975T1				001477T1	SMAX5B_001477	Hypothetical protein
dre-miR-125b-5p	005640T2			020973T2				001467T1	SMAX5B_001467	Hypothetical protein
dre-miR-125b-5p	007323T1			020973T1				001491T1	SMAX5B_001491	Hypothetical protein
dre-miR-125b-5p	007361T1			020972T1				001474T1	SMAX5B_001474	putative vigilin-like
dre-miR-125b-5p	007421T1			020970T2				001459T1	SMAX5B_001459	G-protein coupled receptor 26
dre-miR-125b-5p	007421T2			020970T1				001481T1	SMAX5B_001481	Hypothetical protein
dre-miR-125b-5p	008366T1			020964T3				001500T1	SMAX5B_001500	putative regulator of G-protein signaling 12-like
dre-miR-125b-5p	008890T1			020964T2				001443T1	SMAX5B_001443	putative E3 ubiquitin-protein ligase DTX4-like
dre-miR-125b-5p	009549T1			020964T1				001451T1	SMAX5B_001451	Coronin
dre-miR-125b-5p	010425T1			020962T1				001438T1	SMAX5B_001438	Oxysterol-binding protein
dre-miR-125b-5p	010799T1			020960T1				001433T1	SMAX5B_001433	putative claudin domain-containing protein 1-like
dre-miR-125b-5p	011524T1			020958T1				001446T1	SMAX5B_001446	putative cellular tumor antigen p53||putative cellular tumor antigen p53 isoform 4||putative cellular tumor antigen p53 isoform 3||putative cellular tumor antigen p53 isoform 2
dre-miR-125b-5p	011798T1			020956T1				001489T1	SMAX5B_001489	putative G protein pathway suppressor 2-like
dre-miR-125b-5p	011903T1			020954T1				001445T2	SMAX5B_001445	Eukaryotic translation initiation factor 5A isoform 2||Eukaryotic translation initiation factor 5A
dre-miR-125b-5p	012981T1			020953T1				001497T1	SMAX5B_001497	putative non-receptor tyrosine-protein kinase TNK1
dre-miR-125b-5p	013472T1			020952T1				019474T1	SMAX5B_019474	Hypothetical protein
dre-miR-125b-5p	014332T1			020951T1				019482T1	SMAX5B_019482	putative protein transport protein Sec24D
dre-miR-125b-5p	015193T1			020950T4				019471T1	SMAX5B_019471	putative multiple PDZ domain protein
dre-miR-125b-5p	015228T1			020950T3				019473T1	SMAX5B_019473	putative ATP-binding cassette sub-family A member 1-like
dre-miR-125b-5p	015249T1			020950T2				019489T3	SMAX5B_019489	putative caspase activity and apoptosis inhibitor 1 isoform 3||putative caspase activity and apoptosis inhibitor 1 isoform 2||putative caspase activity and apoptosis inhibitor 1||putative caspase activity and apoptosis inhibitor 1 isoform 5||putative caspase activity and apoptosis inhibitor 1 isoform 4
dre-miR-125b-5p	015709T1			020950T1				019489T5	SMAX5B_019489	putative caspase activity and apoptosis inhibitor 1 isoform 3||putative caspase activity and apoptosis inhibitor 1 isoform 2||putative caspase activity and apoptosis inhibitor 1||putative caspase activity and apoptosis inhibitor 1 isoform 5||putative caspase activity and apoptosis inhibitor 1 isoform 4
dre-miR-125b-5p	015709T2			020947T1				019489T2	SMAX5B_019489	putative caspase activity and apoptosis inhibitor 1 isoform 3||putative caspase activity and apoptosis inhibitor 1 isoform 2||putative caspase activity and apoptosis inhibitor 1||putative caspase activity and apoptosis inhibitor 1 isoform 5||putative caspase activity and apoptosis inhibitor 1 isoform 4
dre-miR-125b-5p	015740T1			020946T1				019489T1	SMAX5B_019489	putative caspase activity and apoptosis inhibitor 1 isoform 3||putative caspase activity and apoptosis inhibitor 1 isoform 2||putative caspase activity and apoptosis inhibitor 1||putative caspase activity and apoptosis inhibitor 1 isoform 5||putative caspase activity and apoptosis inhibitor 1 isoform 4
dre-miR-125b-5p	016192T1			020944T1				019489T4	SMAX5B_019489	putative caspase activity and apoptosis inhibitor 1 isoform 3||putative caspase activity and apoptosis inhibitor 1 isoform 2||putative caspase activity and apoptosis inhibitor 1||putative caspase activity and apoptosis inhibitor 1 isoform 5||putative caspase activity and apoptosis inhibitor 1 isoform 4
dre-miR-125b-5p	016265T1			020940T1				019492T1	SMAX5B_019492	putative latrophilin-3-like
dre-miR-125b-5p	017225T1			020939T1				019475T1	SMAX5B_019475	putative zeta-sarcoglycan-like
dre-miR-125b-5p	017682T1			020934T1				019487T1	SMAX5B_019487	SET domain containing protein
dre-miR-125b-5p	017682T3			020926T5				019486T1	SMAX5B_019486	putative E3 ubiquitin-protein ligase ZFP91-like
dre-miR-125b-5p	017682T4			020926T4				016639T1	SMAX5B_016639	Serine/threonine protein kinase BRAF
dre-miR-125b-5p	017959T1			020926T3				016644T1	SMAX5B_016644	putative DENN domain-containing protein 4C-like
dre-miR-125b-5p	017997T1			020926T2				016633T1	SMAX5B_016633	putative perilipin-2
dre-miR-125b-5p	018352T2			020926T1				016642T1	SMAX5B_016642	family with sequence similarity 154 member B
dre-miR-125b-5p	019499T1			020924T2				016637T1	SMAX5B_016637	putative ADAMTS-like protein 1
dre-miR-125b-5p	020132T1			020924T1				016626T1	SMAX5B_016626	putative sodium/potassium/calcium exchanger 2
dre-miR-125b-5p	020488T1			020921T1				016643T1	SMAX5B_016643	putative coiled-coil domain-containing protein 149
dre-miR-125b-5p	021204T1			020919T1				016646T1	SMAX5B_016646	Hypothetical protein
dre-miR-125b-5p	021566T1			020918T1				016634T1	SMAX5B_016634	putative serine/threonine-protein kinase/endoribonuclease IRE1-like
dre-miR-125b-5p	021979T1			020912T1				016630T1	SMAX5B_016630	putative serine/threonine-protein kinase/endoribonuclease IRE1-like
dre-miR-125b-5p	022178T1			020911T1				016628T2	SMAX5B_016628	putative pre-mRNA-splicing factor ATP-dependent RNA helicase DHX15||putative pre-mRNA-splicing factor ATP-dependent RNA helicase DHX15 isoform 2||putative pre-mRNA-splicing factor ATP-dependent RNA helicase DHX15 isoform 3
dre-miR-125b-5p	022208T1			020910T1				016628T1	SMAX5B_016628	putative pre-mRNA-splicing factor ATP-dependent RNA helicase DHX15||putative pre-mRNA-splicing factor ATP-dependent RNA helicase DHX15 isoform 2||putative pre-mRNA-splicing factor ATP-dependent RNA helicase DHX15 isoform 3
dre-miR-125b-5p	022493T1			020909T1				016628T3	SMAX5B_016628	putative pre-mRNA-splicing factor ATP-dependent RNA helicase DHX15||putative pre-mRNA-splicing factor ATP-dependent RNA helicase DHX15 isoform 2||putative pre-mRNA-splicing factor ATP-dependent RNA helicase DHX15 isoform 3
dre-miR-126a-3p	016339T1			020908T1				021430T2	SMAX5B_021430	putative mitochondrial inner membrane protease ATP23 -like isoform 2||putative mitochondrial inner membrane protease ATP23 -like
dre-miR-129-3p	000461T1			020907T1				021430T1	SMAX5B_021430	putative mitochondrial inner membrane protease ATP23 -like isoform 2||putative mitochondrial inner membrane protease ATP23 -like
dre-miR-129-3p	000463T1			020906T1				021409T1	SMAX5B_021409	putative leucine-rich repeats and immunoglobulin-like domains protein 3
dre-miR-129-3p	001465T1			020905T1				021434T1	SMAX5B_021434	Hypothetical protein
dre-miR-129-3p	002123T1			020904T1				021395T1	SMAX5B_021395	putative calcium/calmodulin-dependent protein kinase type 1D-like
dre-miR-129-3p	002151T1			020903T1				021437T1	SMAX5B_021437	putative cytochrome c oxidase assembly factor 6 -like
dre-miR-129-3p	005313T1			020894T1				021429T2	SMAX5B_021429	Serine/threonine-protein kinase 38-like||Serine/threonine-protein kinase 38-like isoform 2
dre-miR-129-3p	006111T1			020887T1				021388T1	SMAX5B_021388	FGFR1 oncogene partner 2 -like
dre-miR-129-3p	007784T1			020885T1				021433T1	SMAX5B_021433	putative transmembrane 7 superfamily member 3
dre-miR-129-3p	008444T1			020882T1				021419T1	SMAX5B_021419	putative protein SCAF11
dre-miR-129-3p	010851T1			020881T1				021417T1	SMAX5B_021417	putative amphoterin-induced protein 2
dre-miR-129-3p	012727T1			020880T1				021399T1	SMAX5B_021399	putative anoctamin-4-like
dre-miR-129-3p	012893T1			020878T1				021414T1	SMAX5B_021414	putative selenoprotein O-like
dre-miR-129-3p	013197T1			020876T1				021387T1	SMAX5B_021387	putative zinc finger protein 585B-like
dre-miR-129-3p	013197T2			020874T1				021392T1	SMAX5B_021392	putative transcription factor E2F7
dre-miR-129-3p	013197T3			020868T2				021421T1	SMAX5B_021421	putative neuron navigator 3
dre-miR-129-3p	013197T4			020868T1				012759T1	SMAX5B_012759	putative protein FAM19A2-like
dre-miR-129-3p	014663T1			020867T1				021117T1	SMAX5B_021117	putative INO80 complex subunit B
dre-miR-129-3p	014843T1			020866T1				021115T1	SMAX5B_021115	putative protein inturned
dre-miR-129-3p	018240T2			020863T1				012754T1	SMAX5B_012754	putative transcription factor ETV6-like
dre-miR-129-3p	018240T5			020858T1				012764T2	SMAX5B_012764	putative centrosomal protein of 83 kDa||putative centrosomal protein of 83 kDa isoform 3||putative centrosomal protein of 83 kDa isoform 2
dre-miR-129-3p	018259T2			020854T1				012764T1	SMAX5B_012764	putative centrosomal protein of 83 kDa||putative centrosomal protein of 83 kDa isoform 3||putative centrosomal protein of 83 kDa isoform 2
dre-miR-129-3p	018259T3			020852T1				012765T1	SMAX5B_012765	putative plexin-C1-like isoform 3||putative plexin-C1-like isoform 2||putative plexin-C1-like||putative plexin-C1-like isoform 4
dre-miR-129-3p	019319T1			020850T1				012765T2	SMAX5B_012765	putative plexin-C1-like isoform 3||putative plexin-C1-like isoform 2||putative plexin-C1-like||putative plexin-C1-like isoform 4
dre-miR-129-3p	021243T1			020849T1				007689T1	SMAX5B_007689	Hypothetical protein
dre-miR-129-3p	021735T1			020847T1				012762T1	SMAX5B_012762	Hypothetical protein
dre-miR-1306	000004T1			020843T1				007691T1	SMAX5B_007691	Hypothetical protein
dre-miR-1306	000007T1			020839T2				012763T2	SMAX5B_012763	zona pellucida protein D' isoform 3||zona pellucida protein D' isoform 2||zona pellucida protein D||zona pellucida protein D' isoform 4
dre-miR-1306	000009T1			020839T1				007685T1	SMAX5B_007685	putative pleckstrin -likey domain-containing family A member 5-like
dre-miR-1306	000009T2			020838T1				005510T1	SMAX5B_005510	putative cAMP-regulated D2 protein-like
dre-miR-1306	000010T1			020837T1				005404T1	SMAX5B_005404	putative pleckstrin -likey-like domain family A member 1
dre-miR-1306	000057T1			020829T2				007690T1	SMAX5B_007690	Glycosyltransferase-like protein LARGE1
dre-miR-1306	000076T1			020829T1				003873T1	SMAX5B_003873	putative ATP-binding cassette sub-family D member 2
dre-miR-1306	000115T1			020828T1				005444T2	SMAX5B_005444	putative podocalyxin||putative podocalyxin isoform 2
dre-miR-1306	000123T1			020827T1				005444T1	SMAX5B_005444	putative podocalyxin||putative podocalyxin isoform 2
dre-miR-1306	000138T1			020815T1				005443T1	SMAX5B_005443	Nuclear transcription factor Y subunit beta
dre-miR-1306	000143T1			020813T1				005463T1	SMAX5B_005463	putative glycine-rich protein 2-like
dre-miR-1306	000167T1			020805T2				005509T2	SMAX5B_005509	Nap1l1 protein||Nap1l1 protein isoform 2
dre-miR-1306	000193T1			020805T1				005509T1	SMAX5B_005509	Nap1l1 protein||Nap1l1 protein isoform 2
dre-miR-1306	000196T1			020802T1				005506T1	SMAX5B_005506	Oxysterol-binding protein
dre-miR-1306	000215T1			020799T1				005486T1	SMAX5B_005486	putative NADH dehydrogenase
dre-miR-1306	000219T1			020798T1				005492T1	SMAX5B_005492	Hypothetical protein
dre-miR-1306	000223T1			020796T1				005466T1	SMAX5B_005466	putative sorting nexin-4-like
dre-miR-1306	000242T1			020791T1				005415T1	SMAX5B_005415	putative tubulin--tyrosine ligase-like protein 12||putative tubulin--tyrosine ligase-like protein 12 isoform 2
dre-miR-1306	000250T1			020790T1				005450T1	SMAX5B_005450	10-formyltetrahydrofolate dehydrogenase-like
dre-miR-1306	000265T1			020786T4				005452T1	SMAX5B_005452	Hypothetical protein
dre-miR-1306	000274T1			020786T3				005494T1	SMAX5B_005494	putative signal peptide CUB and EGF-like domain-containing protein 1
dre-miR-1306	000309T1			020786T2				005458T1	SMAX5B_005458	putative metallophosphoesterase domain-containing protein 1
dre-miR-1306	000333T1			020786T1				005479T2	SMAX5B_005479	putative sorting and assembly machinery component 50 -like B-like isoform 2||putative sorting and assembly machinery component 50 -like B-like
dre-miR-1306	000370T1			020783T1				005479T1	SMAX5B_005479	putative sorting and assembly machinery component 50 -like B-like isoform 2||putative sorting and assembly machinery component 50 -like B-like
dre-miR-1306	000405T1			020781T1				005489T1	SMAX5B_005489	putative caprin-2
dre-miR-1306	000437T1			020780T1				005482T1	SMAX5B_005482	putative importin-8 isoform 2||putative importin-8
dre-miR-1306	000498T1			020779T1				005482T2	SMAX5B_005482	putative importin-8 isoform 2||putative importin-8
dre-miR-1306	000500T1			020776T1				005491T1	SMAX5B_005491	putative protein LCHN-like
dre-miR-1306	000505T1			020774T1				005405T1	SMAX5B_005405	putative FYVE RhoGEF and PH domain-containing protein 4-like
dre-miR-1306	000523T1			020773T3				005436T1	SMAX5B_005436	putative small subunit processome component 20 -like
dre-miR-1306	000571T1			020773T2				005505T1	SMAX5B_005505	putative transcription factor SOX-5
dre-miR-1306	000593T1			020773T1				005464T4	SMAX5B_005464	LYR motif-containing protein 5 isoform 2||LYR motif-containing protein 5||LYR motif-containing protein 5 isoform 4||LYR motif-containing protein 5 isoform 3
dre-miR-1306	000613T1			020771T1				005464T2	SMAX5B_005464	LYR motif-containing protein 5 isoform 2||LYR motif-containing protein 5||LYR motif-containing protein 5 isoform 4||LYR motif-containing protein 5 isoform 3
dre-miR-1306	000626T1			020764T1				005464T1	SMAX5B_005464	LYR motif-containing protein 5 isoform 2||LYR motif-containing protein 5||LYR motif-containing protein 5 isoform 4||LYR motif-containing protein 5 isoform 3
dre-miR-1306	000632T1			020762T1				005464T3	SMAX5B_005464	LYR motif-containing protein 5 isoform 2||LYR motif-containing protein 5||LYR motif-containing protein 5 isoform 4||LYR motif-containing protein 5 isoform 3
dre-miR-1306	000684T1			020757T1				005501T1	SMAX5B_005501	putative lymphoid-restricted membrane protein
dre-miR-1306	000712T1			020756T1				005470T1	SMAX5B_005470	putative solute carrier organic anion transporter family member 1C1-like
dre-miR-1306	000728T1			020750T1				005401T1	SMAX5B_005401	putative ATP-binding cassette sub-family D member 2
dre-miR-1306	000774T1			020749T1				005497T1	SMAX5B_005497	Hypothetical protein
dre-miR-1306	000779T1			020746T1				005496T1	SMAX5B_005496	putative ataxin-10
dre-miR-1306	000849T1			020744T1				005507T1	SMAX5B_005507	putative cyclin-dependent kinase inhibitor 1-like
dre-miR-1306	000853T1			020737T1				005448T1	SMAX5B_005448	putative DENN domain-containing protein 2A-like
dre-miR-1306	000867T1			020736T1				005437T1	SMAX5B_005437	Hypothetical protein
dre-miR-1306	000882T1			020731T2				005407T1	SMAX5B_005407	Ubiquitin carboxyl-terminal hydrolase
dre-miR-1306	000887T2			020727T1				005430T1	SMAX5B_005430	Serine/threonine-protein kinase Pim-3
dre-miR-1306	000905T1			020725T1				005445T1	SMAX5B_005445	Hypothetical protein
dre-miR-1306	000966T1			020724T1				005435T1	SMAX5B_005435	putative bromodomain-containing protein 1
dre-miR-1306	001035T1			020720T1				005462T1	SMAX5B_005462	Hypothetical protein
dre-miR-1306	001114T1			020712T1				005490T1	SMAX5B_005490	Hypothetical protein
dre-miR-1306	001176T1			020710T2				005420T1	SMAX5B_005420	putative cadherin EGF LAG seven-pass G-type receptor 1
dre-miR-1306	001212T1			020710T1				005478T1	SMAX5B_005478	putative serine racemase
dre-miR-1306	001239T1			020702T2				005429T1	SMAX5B_005429	putative mitochondrial tRNA-specific 2-thiouridylase 1
dre-miR-1306	001253T1			020702T1				005472T1	SMAX5B_005472	putative ceramide kinase
dre-miR-1306	001292T1			020701T1				005500T1	SMAX5B_005500	putative kinesin-like protein KIF21A
dre-miR-1306	001381T1			020700T3				005403T1	SMAX5B_005403	putative copine-8-like isoform 2||putative copine-8-like
dre-miR-1306	001393T1			020700T2				005403T2	SMAX5B_005403	putative copine-8-like isoform 2||putative copine-8-like
dre-miR-1306	001415T1			020700T1				005514T1	SMAX5B_005514	putative caldesmon-like isoform 2||putative caldesmon-like
dre-miR-1306	001422T1			020694T1				005471T1	SMAX5B_005471	putative myoD family inhibitor domain-containing protein
dre-miR-1306	001425T1			020692T1				005513T1	SMAX5B_005513	putative aldo-keto reductase family 1 member B10-like
dre-miR-1306	001434T1			020691T1				005484T1	SMAX5B_005484	Hypothetical protein
dre-miR-1306	001445T2			020684T1				005459T1	SMAX5B_005459	putative A-kinase anchor protein 14
dre-miR-1306	001499T1			020683T1				007753T1	SMAX5B_007753	putative fez family zinc finger protein 1
dre-miR-1306	001535T1			020680T1				007776T1	SMAX5B_007776	putative calcium-dependent secretion activator 2
dre-miR-1306	001539T1			020678T2				007758T1	SMAX5B_007758	putative pseudouridylate synthase 7 -like-like protein
dre-miR-1306	001549T1			020678T1				007760T1	SMAX5B_007760	putative leucine-rich repeat-containing protein 17-like
dre-miR-1306	001568T1			020676T1				007798T1	SMAX5B_007798	putative coiled-coil domain-containing protein 146
dre-miR-1306	001568T2			020669T2				007730T1	SMAX5B_007730	putative prosaposin receptor GPR37-like
dre-miR-1306	001573T1			020669T1				007721T1	SMAX5B_007721	putative leiomodin-2-like
dre-miR-1306	001608T1			020666T1				007821T1	SMAX5B_007821	putative ankyrin repeat and SOCS box protein 15-like
dre-miR-1306	001616T1			020664T1				007780T1	SMAX5B_007780	putative nicotinamide phosphoribosyltransferase
dre-miR-1306	001629T1			020658T1				007725T1	SMAX5B_007725	putative zinc finger protein 800
dre-miR-1306	001664T1			020657T1				007770T1	SMAX5B_007770	glutamate receptor metabotropic 8 precursor (predicted)-like
dre-miR-1306	001678T1			020652T1				007805T1	SMAX5B_007805	putative periodic tryptophan protein 1 -like
dre-miR-1306	001690T1			020646T1				007774T1	SMAX5B_007774	putative anoctamin-6
dre-miR-1306	001726T1			020645T1				007763T2	SMAX5B_007763	putative plakophilin-2||putative plakophilin-2 isoform 2
dre-miR-1306	001727T1			020639T1				007802T1	SMAX5B_007802	putative diphosphoinositol polyphosphate phosphohydrolase 3-beta-like
dre-miR-1306	001758T1			020636T1				007800T1	SMAX5B_007800	Adiponectin receptor protein 2
dre-miR-1306	001832T1			020633T1				007810T1	SMAX5B_007810	putative protein Wnt-5b-like
dre-miR-1306	001874T1			020632T1				007732T1	SMAX5B_007732	putative ELKS/Rab6-interacting/CAST family member 1
dre-miR-1306	001882T1			020631T1				007744T1	SMAX5B_007744	putative serine/threonine-protein kinase WNK1
dre-miR-1306	001950T1			020630T1				007747T1	SMAX5B_007747	putative proline-rich protein 5-like
dre-miR-1306	002011T1			020629T1				007726T1	SMAX5B_007726	putative cleavage and polyadenylation specificity factor subunit 6
dre-miR-1306	002027T1			020627T1				007738T1	SMAX5B_007738	hypothetical protein
dre-miR-1306	002035T1			020625T1				007754T1	SMAX5B_007754	putative voltage-dependent L-type calcium channel subunit alpha-1C
dre-miR-1306	002037T1			020624T1				007785T1	SMAX5B_007785	putative cation exchanger C521.04c
dre-miR-1306	002078T1			020622T1				007756T1	SMAX5B_007756	putative plexin-A4
dre-miR-1306	002086T1			020621T1				007735T1	SMAX5B_007735	Transporter
dre-miR-1306	002101T1			020620T1				007817T3	SMAX5B_007817	Calcium-transporting ATPase isoform 2||Calcium-transporting ATPase||Calcium-transporting ATPase isoform 3
dre-miR-1306	002131T1			020619T1				007819T1	SMAX5B_007819	Coatomer subunit gamma-2
dre-miR-1306	002137T1			020618T1				007792T1	SMAX5B_007792	putative transmembrane and TPR repeat-containing protein 2
dre-miR-1306	002149T1			020617T1				007801T1	SMAX5B_007801	putative protein arginine N-methyltransferase 8-B-like
dre-miR-1306	002240T1			020616T1				007822T1	SMAX5B_007822	4SNc-Tudor domain protein isoform 2||4SNc-Tudor domain protein
dre-miR-1306	002259T1			020615T1				007784T1	SMAX5B_007784	Hypothetical protein
dre-miR-1306	002310T1			020613T1				007828T1	SMAX5B_007828	putative sortilin-like
dre-miR-1306	002322T1			020611T1				007766T1	SMAX5B_007766	putative protein BTG1
dre-miR-1306	002400T1			020609T1				007778T1	SMAX5B_007778	putative keratocan-like
dre-miR-1306	002400T2			020607T2				007751T1	SMAX5B_007751	Hypothetical protein
dre-miR-1306	002400T3			020607T1				007743T1	SMAX5B_007743	putative SCY1-like protein 2
dre-miR-1306	002429T1			020604T3				016727T1	SMAX5B_016727	BCL2-interacting killer (Apoptosis-inducing)
dre-miR-1306	002431T1			020604T2				016729T1	SMAX5B_016729	putative malonyl-CoA-acyl carrier protein transacylase mitochondrial
dre-miR-1306	002459T1			020604T1				016721T1	SMAX5B_016721	Hypothetical protein
dre-miR-1306	002459T2			020602T1				016731T1	SMAX5B_016731	putative inhibitor of nuclear factor kappa-B kinase-interacting protein
dre-miR-1306	002493T1			020598T1				016718T1	SMAX5B_016718	putative cytoskeleton-associated protein 4
dre-miR-1306	002497T1			020597T1				016726T1	SMAX5B_016726	putative bcl-2-like protein 13-like
dre-miR-1306	002558T1			020592T1				016725T2	SMAX5B_016725	putative myosin-binding protein C slow-type-like isoform 2||putative myosin-binding protein C slow-type-like
dre-miR-1306	002562T1			020590T1				010598T1	SMAX5B_010598	putative fibroblast growth factor 23
dre-miR-1306	002570T1			020583T1				016738T1	SMAX5B_016738	Vacuolar proton pump subunit E 1
dre-miR-1306	002570T2			020582T1				016733T1	SMAX5B_016733	putative adenosine deaminase CECR1-A-like
dre-miR-1306	002572T1			020580T1				010554T1	SMAX5B_010554	putative fructose-2-6-bisphosphatase TIGAR B-like
dre-miR-1306	002616T1			020578T2				010615T1	SMAX5B_010615	putative ubl carboxyl-terminal hydrolase 18-like isoform 3||putative ubl carboxyl-terminal hydrolase 18-like isoform 2||putative ubl carboxyl-terminal hydrolase 18-like||putative ubl carboxyl-terminal hydrolase 18-like isoform 5||putative ubl carboxyl-terminal hydrolase 18-like isoform 4
dre-miR-1306	002674T1			020578T1				010615T2	SMAX5B_010615	putative ubl carboxyl-terminal hydrolase 18-like isoform 3||putative ubl carboxyl-terminal hydrolase 18-like isoform 2||putative ubl carboxyl-terminal hydrolase 18-like||putative ubl carboxyl-terminal hydrolase 18-like isoform 5||putative ubl carboxyl-terminal hydrolase 18-like isoform 4
dre-miR-1306	002698T1			020577T1				010615T4	SMAX5B_010615	putative ubl carboxyl-terminal hydrolase 18-like isoform 3||putative ubl carboxyl-terminal hydrolase 18-like isoform 2||putative ubl carboxyl-terminal hydrolase 18-like||putative ubl carboxyl-terminal hydrolase 18-like isoform 5||putative ubl carboxyl-terminal hydrolase 18-like isoform 4
dre-miR-1306	002705T1			020576T1				010615T5	SMAX5B_010615	putative ubl carboxyl-terminal hydrolase 18-like isoform 3||putative ubl carboxyl-terminal hydrolase 18-like isoform 2||putative ubl carboxyl-terminal hydrolase 18-like||putative ubl carboxyl-terminal hydrolase 18-like isoform 5||putative ubl carboxyl-terminal hydrolase 18-like isoform 4
dre-miR-1306	002726T1			020575T1				010597T2	SMAX5B_010597	putative src substrate protein p85-like isoform 2||putative src substrate protein p85-like
dre-miR-1306	002736T1			020573T1				010571T1	SMAX5B_010571	Hypothetical protein
dre-miR-1306	002778T1			020572T1				010575T1	SMAX5B_010575	putative endoplasmic reticulum-Golgi intermediate compartment protein 2-like
dre-miR-1306	002927T1			020571T1				010603T1	SMAX5B_010603	putative platelet glycoprotein 4
dre-miR-1306	002964T1			020564T2				010666T1	SMAX5B_010666	putative protein FAM180A-like
dre-miR-1306	002987T1			020564T1				010588T1	SMAX5B_010588	putative RAD9 HUS1 RAD1-interacting nuclear orphan protein 1
dre-miR-1306	002990T1			020563T1				010616T1	SMAX5B_010616	putative liprin-alpha-2-like
dre-miR-1306	003011T1			020561T1				010645T1	SMAX5B_010645	putative acyl-CoA synthetase short-chain family member 3 mitochondrial
dre-miR-1306	003052T2			020560T1				010604T1	SMAX5B_010604	Myogenic regulatory factor 5
dre-miR-1306	003070T1			020557T1				010633T1	SMAX5B_010633	putative synaptotagmin I
dre-miR-1306	003074T1			020555T1				010654T1	SMAX5B_010654	putative PRKC apoptosis WT1 regulator protein-like
dre-miR-1306	003081T1			020553T1				010578T1	SMAX5B_010578	Hypothetical protein
dre-miR-1306	003106T1			020552T1				010543T1	SMAX5B_010543	putative liprin-beta-1-like
dre-miR-1306	003143T1			020550T1				010640T1	SMAX5B_010640	Preproinsulin-growth factor I
dre-miR-1306	003151T1			020548T1				010628T1	SMAX5B_010628	Hypothetical protein
dre-miR-1306	003159T1			020547T1				010577T1	SMAX5B_010577	Phenylalanine-4-hydroxylase
dre-miR-1306	003175T1			020543T1				010585T1	SMAX5B_010585	putative flocculation protein FLO11-like
dre-miR-1306	003178T1			020542T1				010662T1	SMAX5B_010662	putative protein phosphatase 1 regulatory subunit 12A
dre-miR-1306	003190T1			020538T1				010626T1	SMAX5B_010626	putative mTERF domain-containing protein 3 mitochondrial-like
dre-miR-1306	003194T1			020531T1				010566T1	SMAX5B_010566	putative ankyrin repeat and BTB/POZ domain-containing protein BTBD11-A-like
dre-miR-1306	003194T3			020529T1				010591T1	SMAX5B_010591	putative zinc finger protein 14-like
dre-miR-1306	003210T1			020528T1				010634T1	SMAX5B_010634	putative FYVE RhoGEF and PH domain-containing protein 6-like
dre-miR-1306	003265T1			020527T1				010667T2	SMAX5B_010667	putative integrin-alpha FG-GAP repeat-containing protein 2 isoform 2||putative integrin-alpha FG-GAP repeat-containing protein 2
dre-miR-1306	003407T1			020525T1				010667T1	SMAX5B_010667	putative integrin-alpha FG-GAP repeat-containing protein 2 isoform 2||putative integrin-alpha FG-GAP repeat-containing protein 2
dre-miR-1306	003409T1			020520T1				010565T1	SMAX5B_010565	putative nuclear receptor-interacting protein 2-like
dre-miR-1306	003440T2			020516T1				010556T1	SMAX5B_010556	putative UPF0577 protein KIAA1324-like
dre-miR-1306	003440T3			020515T1				010558T1	SMAX5B_010558	putative netrin-4
dre-miR-1306	003535T1			020510T1				010639T1	SMAX5B_010639	putative ubiquitin carboxyl-terminal hydrolase 44-like
dre-miR-1306	003656T1			020509T1				010548T1	SMAX5B_010548	putative ras association domain-containing protein 1-like
dre-miR-1306	003781T1			020507T1				010564T1	SMAX5B_010564	putative transmembrane and coiled-coil domains protein 3
dre-miR-1306	003785T1			020505T1				010572T1	SMAX5B_010572	putative laminin subunit beta-1-like
dre-miR-1306	003807T1			020503T1				010635T1	SMAX5B_010635	Diacylglycerol kinase
dre-miR-1306	003820T1			020501T1				010594T1	SMAX5B_010594	putative cyclic AMP-responsive element-binding protein 3-like protein 2
dre-miR-1306	003828T1			020498T1				010638T1	SMAX5B_010638	Hypothetical protein
dre-miR-1306	003851T1			020497T1				010586T1	SMAX5B_010586	putative adipocyte plasma membrane-associated protein-like
dre-miR-1306	003904T1			020496T1				010595T1	SMAX5B_010595	putative TBC1 domain family member 30-like
dre-miR-1306	003909T1			020494T1				010562T1	SMAX5B_010562	Protein kinase C
dre-miR-1306	003932T1			020488T1				010646T1	SMAX5B_010646	putative Scm-like with four mbt domains 2
dre-miR-1306	003955T1			020487T1				010582T1	SMAX5B_010582	putative transmembrane protein 110-like
dre-miR-1306	003997T1			020483T1				010672T1	SMAX5B_010672	ATP synthase subunit gamma||ATP synthase subunit gamma isoform 2||ATP synthase subunit gamma isoform 3
dre-miR-1306	004063T1			020482T1				010672T3	SMAX5B_010672	ATP synthase subunit gamma||ATP synthase subunit gamma isoform 2||ATP synthase subunit gamma isoform 3
dre-miR-1306	004080T1			020479T1				010672T2	SMAX5B_010672	ATP synthase subunit gamma||ATP synthase subunit gamma isoform 2||ATP synthase subunit gamma isoform 3
dre-miR-1306	004106T1			020478T1				010631T1	SMAX5B_010631	Hypothetical protein
dre-miR-1306	004174T1			020472T1				016946T1	SMAX5B_016946	putative calcium-activated potassium channel subunit beta-4-like
dre-miR-1306	004195T1			020471T1				016945T1	SMAX5B_016945	putative cathepsin E-like
dre-miR-1306	004294T1			020469T1				016944T1	SMAX5B_016944	Chaperonin containing TCP1 subunit 2 (Beta)
dre-miR-1306	004384T1			020467T1				019267T1	SMAX5B_019267	putative nuclear pore complex protein Nup107
dre-miR-1306	004395T1			020464T1				016947T1	SMAX5B_016947	putative leucine-rich repeat-containing G-protein coupled receptor 5
dre-miR-1306	004409T1			020458T2				019258T1	SMAX5B_019258	Hypothetical protein
dre-miR-1306	004429T1			020458T1				019257T1	SMAX5B_019257	ATP-sensitive inward rectifier potassium channel 8
dre-miR-1306	004447T1			020457T1				019271T1	SMAX5B_019271	putative CUGBP Elav-like family member 2
dre-miR-1306	004451T1			020456T1				018713T2	SMAX5B_018713	putative 23 kDa integral membrane protein-like isoform 2||putative 23 kDa integral membrane protein-like
dre-miR-1306	004482T1			020453T1				018709T1	SMAX5B_018709	putative glutamate receptor-interacting protein 1
dre-miR-1306	004587T1			020447T4				018716T1	SMAX5B_018716	Cullin-associated NEDD8-dissociated protein 1
dre-miR-1306	004605T1			020441T1				018710T1	SMAX5B_018710	putative nuclear protein MDM1-like
dre-miR-1306	004617T1			020440T1				018719T1	SMAX5B_018719	putative dual specificity tyrosine-phosphorylation-regulated kinase 2
dre-miR-1306	004674T1			020439T1				018717T1	SMAX5B_018717	Hypothetical protein
dre-miR-1306	004675T1			020436T1				018703T1	SMAX5B_018703	hypothetical protein
dre-miR-1306	004700T1			020434T1				008037T1	SMAX5B_008037	Hypothetical protein
dre-miR-1306	004703T1			020432T1				008027T1	SMAX5B_008027	Meiosis expr domain containing protein isoform 2||Meiosis expr domain containing protein
dre-miR-1306	004719T1			020429T1				018721T1	SMAX5B_018721	Histone H2A
dre-miR-1306	004721T1			020425T1				008025T3	SMAX5B_008025	putative CD9 antigen||putative CD9 antigen isoform 2||putative CD9 antigen isoform 3||putative CD9 antigen isoform 4
dre-miR-1306	004736T1			020424T1				008025T4	SMAX5B_008025	putative CD9 antigen||putative CD9 antigen isoform 2||putative CD9 antigen isoform 3||putative CD9 antigen isoform 4
dre-miR-1306	004790T1			020422T1				008025T2	SMAX5B_008025	putative CD9 antigen||putative CD9 antigen isoform 2||putative CD9 antigen isoform 3||putative CD9 antigen isoform 4
dre-miR-1306	004790T2			020421T1				008025T1	SMAX5B_008025	putative CD9 antigen||putative CD9 antigen isoform 2||putative CD9 antigen isoform 3||putative CD9 antigen isoform 4
dre-miR-1306	004790T3			020418T2				008028T1	SMAX5B_008028	putative CWF19-like protein 1
dre-miR-1306	004800T1			020418T1				008034T1	SMAX5B_008034	putative transmembrane protein 243
dre-miR-1306	004815T1			020410T1				008036T1	SMAX5B_008036	putative cyclin-D-binding Myb-like transcription factor 1
dre-miR-1306	004815T2			020409T1				017515T2	SMAX5B_017515	hypothetical protein
dre-miR-1306	004815T3			020403T1				017515T1	SMAX5B_017515	hypothetical protein
dre-miR-1306	004815T4			020402T1				017504T1	SMAX5B_017504	putative parathyroid hormone-related protein-like
dre-miR-1306	004828T1			020398T3				008035T1	SMAX5B_008035	DUF4551 domain containing protein
dre-miR-1306	004880T1			020398T1				008029T1	SMAX5B_008029	putative SLIT-ROBO Rho GTPase-activating protein 1-like
dre-miR-1306	004894T1			020393T1				017509T1	SMAX5B_017509	putative cAMP-responsive element-binding protein-like 2-like
dre-miR-1306	004932T1			020391T1				010789T1	SMAX5B_010789	Interferon regulatory factor 5
dre-miR-1306	004935T1			020390T1				017516T1	SMAX5B_017516	putative dual specificity protein phosphatase 16
dre-miR-1306	004970T1			020389T1				017500T1	SMAX5B_017500	Pentapeptide domain containing protein
dre-miR-1306	005071T1			020387T1				017512T1	SMAX5B_017512	putative receptor-type tyrosine-protein phosphatase O||putative receptor-type tyrosine-protein phosphatase O isoform 2
dre-miR-1306	005103T1			020381T1				017512T2	SMAX5B_017512	putative receptor-type tyrosine-protein phosphatase O||putative receptor-type tyrosine-protein phosphatase O isoform 2
dre-miR-1306	005174T1			020377T1				017507T1	SMAX5B_017507	Hypothetical protein
dre-miR-1306	005183T1			020376T1				017502T1	SMAX5B_017502	putative epidermal growth factor receptor kinase substrate 8
dre-miR-1306	005203T1			020372T1				017505T1	SMAX5B_017505	putative suppressor of cytokine signaling 2
dre-miR-1306	005217T1			020371T2				017510T1	SMAX5B_017510	putative death domain-containing protein CRADD-like
dre-miR-1306	005231T1			020371T1				017513T1	SMAX5B_017513	putative coiled-coil domain-containing protein 136-like
dre-miR-1306	005255T1			020366T1				012285T1	SMAX5B_012285	putative UPF0606 protein KIAA1549 -like
dre-miR-1306	005303T1			020361T1				021332T1	SMAX5B_021332	putative small G protein signaling modulator 2-like
dre-miR-1306	005328T1			020359T1				021324T2	SMAX5B_021324	putative protein-tyrosine sulfotransferase 1||putative protein-tyrosine sulfotransferase 1 isoform 2
dre-miR-1306	005435T1			020358T2				021324T1	SMAX5B_021324	putative protein-tyrosine sulfotransferase 1||putative protein-tyrosine sulfotransferase 1 isoform 2
dre-miR-1306	005458T1			020358T1				012276T1	SMAX5B_012276	putative GRIP and coiled-coil domain-containing protein 1
dre-miR-1306	005478T1			020356T1				007041T1	SMAX5B_007041	putative serine/threonine-protein kinase ULK2
dre-miR-1306	005501T1			020355T1				007042T1	SMAX5B_007042	Hypothetical protein
dre-miR-1306	005506T1			020353T1				007040T1	SMAX5B_007040	Hypothetical protein
dre-miR-1306	005540T1			020352T1				001512T1	SMAX5B_001512	Hypothetical protein
dre-miR-1306	005553T1			020350T1				001511T1	SMAX5B_001511	Hypothetical protein
dre-miR-1306	005563T1			020347T1				007036T1	SMAX5B_007036	putative transmembrane protein 97
dre-miR-1306	005574T1			020346T1				001508T1	SMAX5B_001508	putative protocadherin Fat 3
dre-miR-1306	005579T1			020343T1				021325T1	SMAX5B_021325	putative neurofibromin
dre-miR-1306	005582T1			020341T1				021331T1	SMAX5B_021331	putative Na(+)/H(+) exchange regulatory cofactor NHE-RF3-like||putative Na(+)/H(+) exchange regulatory cofactor NHE-RF3-like isoform 2
dre-miR-1306	005635T1			020338T1				021333T1	SMAX5B_021333	putative NLR family member X1
dre-miR-1306	005697T1			020335T1				008417T1	SMAX5B_008417	putative T-box transcription factor TBX2
dre-miR-1306	005812T1			020334T1				008411T1	SMAX5B_008411	putative dehydrogenase/reductase SDR family member 13
dre-miR-1306	005864T1			020324T1				008467T1	SMAX5B_008467	Hypothetical protein
dre-miR-1306	005913T1			020323T1				008436T1	SMAX5B_008436	Breast carcinoma-amplified sequence 3
dre-miR-1306	005916T1			020321T1				008452T1	SMAX5B_008452	putative unconventional myosin-XVIIIa
dre-miR-1306	005987T1			020318T1				008393T1	SMAX5B_008393	putative kinase suppressor of Ras 1-like
dre-miR-1306	006042T1			020317T1				008434T1	SMAX5B_008434	putative kinase suppressor of Ras 1-like
dre-miR-1306	006089T1			020312T1				008415T1	SMAX5B_008415	putative WD repeat and SOCS box-containing protein 1
dre-miR-1306	006134T5			020306T1				008472T1	SMAX5B_008472	Hypothetical protein
dre-miR-1306	006143T1			020300T1				008426T1	SMAX5B_008426	putative sortilin-related receptor
dre-miR-1306	006163T1			020298T1				008395T1	SMAX5B_008395	Disintegrin-like and metalloprotease (reprolysin type) with thrombospondin type 1 motif 15-like
dre-miR-1306	006196T2			020296T1				008440T1	SMAX5B_008440	putative sorting nexin-19
dre-miR-1306	006221T1			020295T1				008429T1	SMAX5B_008429	putative POU domain class 2-associating factor 1
dre-miR-1306	006265T1			020294T1				008406T1	SMAX5B_008406	putative pleckstrin -likey-like domain family B member 1-like
dre-miR-1306	006279T1			020293T1				008400T3	SMAX5B_008400	putative alpha-2-macroglobulin-like isoform 3||putative alpha-2-macroglobulin-like isoform 2||putative alpha-2-macroglobulin-like
dre-miR-1306	006309T1			020284T1				008462T1	SMAX5B_008462	putative ubiquitin-associated and SH3 domain-containing protein B
dre-miR-1306	006378T1			020281T1				008466T1	SMAX5B_008466	putative ubiquitin carboxyl-terminal hydrolase 2-like
dre-miR-1306	006386T1			020279T1				008390T1	SMAX5B_008390	Alpha-2-macroglobulin
dre-miR-1306	006445T1			020278T1				008446T1	SMAX5B_008446	putative gem-associated protein 4
dre-miR-1306	006499T1			020273T1				008455T1	SMAX5B_008455	putative leucine-rich repeat-containing protein FAM211A-like
dre-miR-1306	006521T1			020270T1				008475T1	SMAX5B_008475	putative adapter molecule crk-like
dre-miR-1306	006526T1			020266T1				008425T1	SMAX5B_008425	Hypothetical protein
dre-miR-1306	006626T1			020264T1				008410T1	SMAX5B_008410	putative endothelin-converting enzyme-like 1-like
dre-miR-1306	006691T1			020263T2				008451T1	SMAX5B_008451	Hypothetical protein
dre-miR-1306	006714T1			020263T1				008449T1	SMAX5B_008449	Hypothetical protein
dre-miR-1306	006719T1			020259T1				008403T1	SMAX5B_008403	putative solute carrier family 12 member 9-like
dre-miR-1306	006841T1			020258T1				008405T1	SMAX5B_008405	putative heat shock protein beta-7-like
dre-miR-1306	006869T1			020257T2				008441T1	SMAX5B_008441	putative protein FAM131A-like
dre-miR-1306	006929T1			020257T1				008457T1	SMAX5B_008457	Hypothetical protein
dre-miR-1306	007066T1			020252T1				008435T1	SMAX5B_008435	putative coiled-coil domain-containing protein 150-like
dre-miR-1306	007104T1			020250T1				008460T1	SMAX5B_008460	putative coiled-coil domain-containing protein 150-like
dre-miR-1306	007126T1			020244T1				008391T1	SMAX5B_008391	putative large neutral amino acids transporter small subunit 4-like
dre-miR-1306	007154T1			020241T1				008387T2	SMAX5B_008387	putative inositol polyphosphate 5-phosphatase K-like isoform 2||putative inositol polyphosphate 5-phosphatase K-like
dre-miR-1306	007184T1			020240T1				008423T1	SMAX5B_008423	Cullin-5
dre-miR-1306	007203T1			020236T1				008388T1	SMAX5B_008388	putative flotillin-2-like
dre-miR-1306	007205T1			020235T1				008398T1	SMAX5B_008398	putative protein FAM222B-like
dre-miR-1306	007216T1			020228T1				019969T1	SMAX5B_019969	putative V-set and transmembrane domain-containing protein 5
dre-miR-1306	007276T1			020227T1				019851T1	SMAX5B_019851	putative SPARC-related modular calcium-binding protein 1-like
dre-miR-1306	007286T1			020222T1				019975T3	SMAX5B_019975	putative SUMO-activating enzyme subunit 1||putative SUMO-activating enzyme subunit 1 isoform 2||putative SUMO-activating enzyme subunit 1 isoform 3
dre-miR-1306	007308T1			020221T1				019975T2	SMAX5B_019975	putative SUMO-activating enzyme subunit 1||putative SUMO-activating enzyme subunit 1 isoform 2||putative SUMO-activating enzyme subunit 1 isoform 3
dre-miR-1306	007352T1			020220T1				019855T1	SMAX5B_019855	putative transmembrane protein 63A-like isoform 2||putative transmembrane protein 63A-like
dre-miR-1306	007355T1			020219T1				019855T2	SMAX5B_019855	putative transmembrane protein 63A-like isoform 2||putative transmembrane protein 63A-like
dre-miR-1306	007362T1			020218T1				019913T1	SMAX5B_019913	putative MAP/microtubule affinity-regulating kinase 4
dre-miR-1306	007391T1			020215T1				019919T1	SMAX5B_019919	putative zinc finger protein 91-like
dre-miR-1306	007391T2			020213T1				019830T1	SMAX5B_019830	putative spectrin beta chain non-erythrocytic 4
dre-miR-1306	007391T3			020211T1				019838T1	SMAX5B_019838	Hypothetical protein
dre-miR-1306	007402T1			020209T1				019921T1	SMAX5B_019921	Hypothetical protein
dre-miR-1306	007414T1			020206T1				019951T1	SMAX5B_019951	Hypothetical protein
dre-miR-1306	007416T1			020200T1				019837T1	SMAX5B_019837	putative interferon regulatory factor 2-binding protein 1-like
dre-miR-1306	007463T1			020197T6				019835T1	SMAX5B_019835	putative gastric inhibitory polypeptide receptor-like
dre-miR-1306	007466T1			020197T5				019814T1	SMAX5B_019814	putative claudin-4-like
dre-miR-1306	007466T2			020197T4				019933T1	SMAX5B_019933	Claudin
dre-miR-1306	007548T1			020197T3				019908T1	SMAX5B_019908	putative S-adenosyl-L-methionine-dependent tRNA 4-demethylwyosine synthase||putative S-adenosyl-L-methionine-dependent tRNA 4-demethylwyosine synthase isoform 2
dre-miR-1306	007612T1			020197T2				019902T1	SMAX5B_019902	putative ryanodine receptor 1-like
dre-miR-1306	007656T1			020197T1				019952T1	SMAX5B_019952	putative tyrosine-protein kinase receptor UFO
dre-miR-1306	007760T1			020195T1				019875T2	SMAX5B_019875	putative glioma tumor suppressor candidate region 1 protein||putative glioma tumor suppressor candidate region 1 protein isoform 2
dre-miR-1306	007764T1			020191T1				019875T1	SMAX5B_019875	putative glioma tumor suppressor candidate region 1 protein||putative glioma tumor suppressor candidate region 1 protein isoform 2
dre-miR-1306	007801T1			020188T1				019867T1	SMAX5B_019867	putative sprouty-related EVH1 domain-containing protein 3
dre-miR-1306	007817T3			020187T1				019950T1	SMAX5B_019950	putative ATP-dependent RNA helicase DHX34
dre-miR-1306	007822T1			020186T1				019936T1	SMAX5B_019936	putative pregnancy-specific beta-1-glycoprotein 11
dre-miR-1306	007864T1			020183T4				019911T3	SMAX5B_019911	putative PR domain zinc finger protein 10-like isoform 2||putative PR domain zinc finger protein 10-like||putative PR domain zinc finger protein 10-like isoform 3
dre-miR-1306	007865T1			020183T3				019941T1	SMAX5B_019941	Hypothetical protein
dre-miR-1306	007922T1			020183T2				019873T1	SMAX5B_019873	putative poliovirus receptor-related protein 1
dre-miR-1306	007932T1			020183T1				019828T1	SMAX5B_019828	Trehalase
dre-miR-1306	007980T1			020181T1				019826T1	SMAX5B_019826	K1377 domain containing protein
dre-miR-1306	007994T1			020175T2				019949T1	SMAX5B_019949	putative transcriptional coactivator YAP1
dre-miR-1306	008036T1			020175T1				019877T2	SMAX5B_019877	putative GRB2-associated-binding protein 2-like||putative GRB2-associated-binding protein 2-like isoform 2
dre-miR-1306	008039T1			020172T1				019877T1	SMAX5B_019877	putative GRB2-associated-binding protein 2-like||putative GRB2-associated-binding protein 2-like isoform 2
dre-miR-1306	008075T1			020170T1				019891T1	SMAX5B_019891	putative protein FAM181B
dre-miR-1306	008085T1			020168T1				019922T1	SMAX5B_019922	putative mid1-interacting protein 1-B-like
dre-miR-1306	008088T1			020167T2				019976T1	SMAX5B_019976	putative motilin receptor
dre-miR-1306	008094T1			020167T1				019854T1	SMAX5B_019854	putative capZ-interacting protein-like
dre-miR-1306	008124T2			020163T1				019885T1	SMAX5B_019885	Lipoma HMGIC fusion partner -like
dre-miR-1306	008124T3			020161T1				019977T1	SMAX5B_019977	putative serine/threonine-protein kinase Nek3
dre-miR-1306	008146T1			020158T1				019972T1	SMAX5B_019972	Forkhead box O1.a
dre-miR-1306	008148T1			020157T1				019958T1	SMAX5B_019958	putative microtubule-associated tumor suppressor candidate 2-like
dre-miR-1306	008161T1			020152T1				019962T1	SMAX5B_019962	Hypothetical protein
dre-miR-1306	008195T1			020151T1				019858T1	SMAX5B_019858	putative cell adhesion molecule 2-like
dre-miR-1306	008201T1			020149T1				019925T1	SMAX5B_019925	putative ubiquitin carboxyl-terminal hydrolase 16||putative ubiquitin carboxyl-terminal hydrolase 16 isoform 2
dre-miR-1306	008288T1			020148T1				019925T2	SMAX5B_019925	putative ubiquitin carboxyl-terminal hydrolase 16||putative ubiquitin carboxyl-terminal hydrolase 16 isoform 2
dre-miR-1306	008295T1			020145T2				019956T1	SMAX5B_019956	putative RWD domain-containing protein 2B
dre-miR-1306	008332T1			020141T1				019819T1	SMAX5B_019819	putative protocadherin-16-like
dre-miR-1306	008357T1			020138T1				019832T1	SMAX5B_019832	putative FH2 domain-containing protein 1-like
dre-miR-1306	008364T1			020137T1				019859T1	SMAX5B_019859	Hypothetical protein
dre-miR-1306	008388T1			020135T1				019887T1	SMAX5B_019887	Serine/threonine-protein kinase Nek8
dre-miR-1306	008441T1			020133T1				019967T1	SMAX5B_019967	phospholipase A2 group III
dre-miR-1306	008457T1			020132T1				019984T1	SMAX5B_019984	putative RIMS-binding protein 2-like
dre-miR-1306	008460T1			020130T1				019815T1	SMAX5B_019815	14-3-3 protein gamma
dre-miR-1306	008636T1			020128T1				019841T1	SMAX5B_019841	putative vacuolar protein sorting-associated protein 37D-like
dre-miR-1306	008686T1			020125T1				019842T1	SMAX5B_019842	putative diablo -like mitochondrial-like isoform 2||putative diablo -like mitochondrial-like
dre-miR-1306	008768T1			020119T1				019842T2	SMAX5B_019842	putative diablo -like mitochondrial-like isoform 2||putative diablo -like mitochondrial-like
dre-miR-1306	008771T1			020114T1				019947T1	SMAX5B_019947	Hypothetical protein
dre-miR-1306	008808T1			020111T1				019823T1	SMAX5B_019823	putative roundabout -like 2-like
dre-miR-1306	008887T1			020108T1				001344T1	SMAX5B_001344	Hypothetical protein
dre-miR-1306	008919T1			020107T1				015210T1	SMAX5B_015210	putative reticulon-4 receptor-like 1
dre-miR-1306	008949T1			020106T1				004553T1	SMAX5B_004553	putative protocadherin Fat 4-like
dre-miR-1306	008994T1			020104T1				004545T1	SMAX5B_004545	putative WD repeat-containing protein 64-like
dre-miR-1306	009067T1			020102T1				004569T1	SMAX5B_004569	putative protein furry -like
dre-miR-1306	009092T1			020098T1				004539T1	SMAX5B_004539	putative methyltransferase KIAA1456 -like
dre-miR-1306	009095T1			020091T2				004555T1	SMAX5B_004555	putative stAR-related lipid transfer protein 13-like
dre-miR-1306	009101T1			020091T1				004526T1	SMAX5B_004526	putative rRNA methyltransferase 3 mitochondrial
dre-miR-1306	009105T1			020090T1				004579T1	SMAX5B_004579	Hypothetical protein
dre-miR-1306	009119T1			020088T1				004532T1	SMAX5B_004532	putative endothelial cell-selective adhesion molecule-like
dre-miR-1306	009136T1			020087T2				004583T1	SMAX5B_004583	Phosphatidylinositol binding clathrin assembly protein like
dre-miR-1306	009170T1			020087T1				004536T1	SMAX5B_004536	Hypothetical protein
dre-miR-1306	009178T1			020086T1				004578T4	SMAX5B_004578	putative protein C3orf33 -like isoform 4||putative protein C3orf33 -like isoform 3||putative protein C3orf33 -like||putative protein C3orf33 -like isoform 2
dre-miR-1306	009206T1			020083T1				013478T1	SMAX5B_013478	putative extracellular calcium-sensing receptor-like
dre-miR-1306	009259T1			020082T1				013502T1	SMAX5B_013502	putative neprilysin
dre-miR-1306	009277T1			020079T1				013434T1	SMAX5B_013434	purinergic receptor P2Y G-protein coupled 1-like
dre-miR-1306	009318T1			020076T1				013455T1	SMAX5B_013455	Ras-related protein Rap-2b
dre-miR-1306	009329T1			020073T1				013332T1	SMAX5B_013332	putative arylacetamide deacetylase-like
dre-miR-1306	009330T1			020071T1				013346T1	SMAX5B_013346	Muscleblind-like 1
dre-miR-1306	009375T1			020070T1				004558T1	SMAX5B_004558	putative extracellular calcium-sensing receptor-like
dre-miR-1306	009394T1			020066T1				004556T1	SMAX5B_004556	putative extracellular calcium-sensing receptor-like||putative extracellular calcium-sensing receptor-like isoform 2
dre-miR-1306	009394T2			020064T1				017122T1	SMAX5B_017122	putative pre-rRNA-processing protein TSR1 -like
dre-miR-1306	009481T1			020063T1				009192T4	SMAX5B_009192	putative serine/threonine-protein kinase TAO1-like isoform 4||putative serine/threonine-protein kinase TAO1-like||putative serine/threonine-protein kinase TAO1-like isoform 2||putative serine/threonine-protein kinase TAO1-like isoform 3
dre-miR-1306	009483T1			020062T5				009192T2	SMAX5B_009192	putative serine/threonine-protein kinase TAO1-like isoform 4||putative serine/threonine-protein kinase TAO1-like||putative serine/threonine-protein kinase TAO1-like isoform 2||putative serine/threonine-protein kinase TAO1-like isoform 3
dre-miR-1306	009492T1			020062T4				009192T3	SMAX5B_009192	putative serine/threonine-protein kinase TAO1-like isoform 4||putative serine/threonine-protein kinase TAO1-like||putative serine/threonine-protein kinase TAO1-like isoform 2||putative serine/threonine-protein kinase TAO1-like isoform 3
dre-miR-1306	009493T1			020062T3				009190T1	SMAX5B_009190	RNA polymerase II-associated factor 1 -like
dre-miR-1306	009498T1			020062T2				009192T1	SMAX5B_009192	putative serine/threonine-protein kinase TAO1-like isoform 4||putative serine/threonine-protein kinase TAO1-like||putative serine/threonine-protein kinase TAO1-like isoform 2||putative serine/threonine-protein kinase TAO1-like isoform 3
dre-miR-1306	009498T2			020062T1				009188T2	SMAX5B_009188	Hypothetical protein
dre-miR-1306	009517T1			020058T1				009189T1	SMAX5B_009189	BTB domain containing protein
dre-miR-1306	009531T1			020056T1				013413T1	SMAX5B_013413	putative P2Y purinoceptor 4-like
dre-miR-1306	009535T1			020055T1				013329T1	SMAX5B_013329	Hypothetical protein
dre-miR-1306	009547T1			020054T1				013473T1	SMAX5B_013473	Hypothetical protein
dre-miR-1306	009635T1			020053T1				013411T1	SMAX5B_013411	putative interleukin-12 subunit alpha-like
dre-miR-1306	009650T1			020051T1				013299T1	SMAX5B_013299	Hypothetical protein
dre-miR-1306	009656T1			020049T1				013313T1	SMAX5B_013313	Importin subunit alpha-3
dre-miR-1306	009668T1			020048T1				013401T1	SMAX5B_013401	putative syntaxin-1A||putative syntaxin-1A isoform 2
dre-miR-1306	009706T1			020047T1				013347T1	SMAX5B_013347	putative high affinity immunoglobulin epsilon receptor subunit alpha isoform 2||putative high affinity immunoglobulin epsilon receptor subunit alpha
dre-miR-1306	009788T1			020045T1				013347T2	SMAX5B_013347	putative high affinity immunoglobulin epsilon receptor subunit alpha isoform 2||putative high affinity immunoglobulin epsilon receptor subunit alpha
dre-miR-1306	009906T1			020043T1				013500T1	SMAX5B_013500	putative rab5 GDP/GTP exchange factor-like
dre-miR-1306	009911T1			020038T1				013401T2	SMAX5B_013401	putative syntaxin-1A||putative syntaxin-1A isoform 2
dre-miR-1306	009956T1			020037T1				013445T1	SMAX5B_013445	putative 18S rRNA (guanine-N(7))-methyltransferase isoform 2||putative 18S rRNA (guanine-N(7))-methyltransferase
dre-miR-1306	010024T1			020035T1				013333T1	SMAX5B_013333	putative protein CASP
dre-miR-1306	010087T1			020034T1				013477T1	SMAX5B_013477	putative homeobox protein cut-like 1-like
dre-miR-1306	010118T1			020033T1				013426T1	SMAX5B_013426	hypothetical protein
dre-miR-1306	010140T1			020026T2				013289T1	SMAX5B_013289	putative signal recognition particle receptor subunit beta
dre-miR-1306	010143T1			020026T1				013492T1	SMAX5B_013492	putative sialidase-4
dre-miR-1306	010165T1			020025T1				013379T1	SMAX5B_013379	putative WD repeat-containing protein 53
dre-miR-1306	010165T2			020023T3				013318T1	SMAX5B_013318	putative inositol-trisphosphate 3-kinase C
dre-miR-1306	010183T1			020023T2				013441T1	SMAX5B_013441	putative tetratricopeptide repeat protein 9B
dre-miR-1306	010209T1			020023T1				013481T1	SMAX5B_013481	putative mitogen-activated protein kinase kinase kinase 10
dre-miR-1306	010227T1			020020T1				013462T1	SMAX5B_013462	putative protein jagged-1b-like
dre-miR-1306	010230T1			020011T1				013484T1	SMAX5B_013484	putative protein phosphatase 1 regulatory subunit 37
dre-miR-1306	010266T1			020010T2				013398T1	SMAX5B_013398	putative reticulon-2-like
dre-miR-1306	010266T2			020010T1				013412T1	SMAX5B_013412	putative rho-related GTP-binding protein RhoU-like
dre-miR-1306	010323T2			020009T1				013418T1	SMAX5B_013418	putative ras-related protein Rab-4B
dre-miR-1306	010338T1			020008T1				013348T1	SMAX5B_013348	putative rho GTPase-activating protein 35
dre-miR-1306	010399T1			020005T1				013485T1	SMAX5B_013485	putative Down syndrome cell adhesion molecule-like protein 1
dre-miR-1306	010446T1			020004T1				013432T1	SMAX5B_013432	putative G-protein coupled receptor 4-like
dre-miR-1306	010561T1			019985T1				013391T1	SMAX5B_013391	Hypothetical protein
dre-miR-1306	010564T1			019984T1				013472T1	SMAX5B_013472	putative mediator of RNA polymerase II transcription subunit 29
dre-miR-1306	010572T1			019981T1				013352T1	SMAX5B_013352	putative myeloid leukemia factor 1
dre-miR-1306	010576T1			019977T1				013336T1	SMAX5B_013336	putative double-strand break repair protein MRE11A||putative double-strand break repair protein MRE11A isoform 2
dre-miR-1306	010585T1			019976T1				013336T2	SMAX5B_013336	putative double-strand break repair protein MRE11A||putative double-strand break repair protein MRE11A isoform 2
dre-miR-1306	010597T2			019975T3				013496T1	SMAX5B_013496	Hypothetical protein
dre-miR-1306	010598T1			019975T2				013380T1	SMAX5B_013380	putative sodium channel subunit beta-3
dre-miR-1306	010633T1			019972T1				013422T1	SMAX5B_013422	putative hepatocyte cell adhesion molecule-like
dre-miR-1306	010636T1			019969T1				013471T1	SMAX5B_013471	Hypothetical protein
dre-miR-1306	010639T1			019967T1				013297T1	SMAX5B_013297	putative SCO-spondin-like
dre-miR-1306	010652T1			019962T1				013296T1	SMAX5B_013296	putative glutamate receptor ionotropic kainate 4-like
dre-miR-1306	010727T1			019961T1				013316T1	SMAX5B_013316	putative bicaudal D-related protein 1-like isoform 2||putative bicaudal D-related protein 1-like
dre-miR-1306	010727T2			019958T1				013425T1	SMAX5B_013425	putative histone-lysine N-methyltransferase 2A
dre-miR-1306	010727T3			019956T1				013307T1	SMAX5B_013307	Hypothetical protein
dre-miR-1306	010727T4			019955T1				013488T1	SMAX5B_013488	putative LIM domain kinase 1-like
dre-miR-1306	010851T1			019952T1				013376T1	SMAX5B_013376	Hypothetical protein
dre-miR-1306	011050T2			019951T1				013454T1	SMAX5B_013454	putative scavenger receptor class F member 1-like
dre-miR-1306	011084T1			019950T1				013385T1	SMAX5B_013385	putative scavenger receptor class F member 1
dre-miR-1306	011102T1			019949T1				013362T1	SMAX5B_013362	putative proton-coupled folate transporter
dre-miR-1306	011129T1			019947T1				013365T1	SMAX5B_013365	putative abhydrolase domain-containing protein 15-like
dre-miR-1306	011130T1			019943T1				013495T1	SMAX5B_013495	putative aryl-hydrocarbon-interacting protein-like 1
dre-miR-1306	011159T1			019941T1				013322T1	SMAX5B_013322	putative tumor suppressor candidate 5 -like
dre-miR-1306	011166T1			019936T1				013337T1	SMAX5B_013337	Leucine-rich repeat and fibronectin type III domain-containing protein 1-like protein
dre-miR-1306	011182T1			019933T1				013366T1	SMAX5B_013366	Vacuolar protein sorting-associated protein 53 -like
dre-miR-1306	011239T1			019925T2				013317T1	SMAX5B_013317	putative zinc finger protein 36 C3H1 type-like 1
dre-miR-1306	011260T1			019925T1				013304T1	SMAX5B_013304	putative tumor necrosis factor receptor superfamily member 19L
dre-miR-1306	011318T1			019922T1				013404T1	SMAX5B_013404	putative GTPase IMAP family member 4-like
dre-miR-1306	011375T1			019921T1				013396T1	SMAX5B_013396	putative leucine-rich repeat and WD repeat-containing protein KIAA1239-like
dre-miR-1306	011391T1			019919T1				013475T1	SMAX5B_013475	Hypothetical protein
dre-miR-1306	011391T2			019913T1				013375T1	SMAX5B_013375	putative rho guanine nucleotide exchange factor 17
dre-miR-1306	011473T1			019911T3				013402T1	SMAX5B_013402	AMPA receptor subunit GluR4A
dre-miR-1306	011510T1			019908T2				013446T1	SMAX5B_013446	putative guanylate cyclase soluble subunit alpha-2
dre-miR-1306	011597T1			019908T1				013506T1	SMAX5B_013506	putative ras-related protein Rab-38
dre-miR-1306	011657T1			019902T1				013457T1	SMAX5B_013457	hypothetical protein
dre-miR-1306	011668T1			019891T1				013409T1	SMAX5B_013409	putative NADPH oxidase 4
dre-miR-1306	011668T2			019887T1				013342T3	SMAX5B_013342	putative nuclear mitotic apparatus protein 1 isoform 3||putative nuclear mitotic apparatus protein 1 isoform 2||putative nuclear mitotic apparatus protein 1
dre-miR-1306	011668T3			019885T1				013342T1	SMAX5B_013342	putative nuclear mitotic apparatus protein 1 isoform 3||putative nuclear mitotic apparatus protein 1 isoform 2||putative nuclear mitotic apparatus protein 1
dre-miR-1306	011683T1			019877T2				013342T2	SMAX5B_013342	putative nuclear mitotic apparatus protein 1 isoform 3||putative nuclear mitotic apparatus protein 1 isoform 2||putative nuclear mitotic apparatus protein 1
dre-miR-1306	011715T1			019877T1				013382T1	SMAX5B_013382	putative glutamate carboxypeptidase 2-like
dre-miR-1306	011757T1			019875T2				013451T1	SMAX5B_013451	putative ragulator complex protein LAMTOR1-like isoform 2||putative ragulator complex protein LAMTOR1-like
dre-miR-1306	011761T1			019875T1				003817T1	SMAX5B_003817	putative cGMP-dependent 3'-5'-cyclic phosphodiesterase
dre-miR-1306	011778T1			019873T1				013389T1	SMAX5B_013389	putative paired mesoderm homeobox protein 2A
dre-miR-1306	011778T2			019867T1				013363T1	SMAX5B_013363	putative PCTP-like protein
dre-miR-1306	011780T1			019859T1				010194T1	SMAX5B_010194	Protein yippee-like
dre-miR-1306	011801T1			019858T1				003819T1	SMAX5B_003819	putative matrix metalloproteinase-28
dre-miR-1306	011801T2			019855T2				003820T1	SMAX5B_003820	NADPH--cytochrome P450 reductase
dre-miR-1306	011813T1			019855T1				010175T1	SMAX5B_010175	putative huntingtin-interacting protein 1
dre-miR-1306	011828T1			019854T1				010166T1	SMAX5B_010166	putative G protein-coupled receptor kinase 7B-like
dre-miR-1306	011828T2			019851T1				010187T1	SMAX5B_010187	putative transmembrane protein 255B-like
dre-miR-1306	011858T1			019850T1				010165T3	SMAX5B_010165	putative dynein assembly factor with WDR repeat domains 1||putative dynein assembly factor with WDR repeat domains 1 isoform 2||putative dynein assembly factor with WDR repeat domains 1 isoform 3
dre-miR-1306	011884T1			019846T1				010165T2	SMAX5B_010165	putative dynein assembly factor with WDR repeat domains 1||putative dynein assembly factor with WDR repeat domains 1 isoform 2||putative dynein assembly factor with WDR repeat domains 1 isoform 3
dre-miR-1306	012058T1			019842T2				010165T1	SMAX5B_010165	putative dynein assembly factor with WDR repeat domains 1||putative dynein assembly factor with WDR repeat domains 1 isoform 2||putative dynein assembly factor with WDR repeat domains 1 isoform 3
dre-miR-1306	012140T1			019842T1				010169T1	SMAX5B_010169	putative A-kinase anchor protein SPHKAP
dre-miR-1306	012193T1			019841T1				010191T1	SMAX5B_010191	Hypothetical protein
dre-miR-1306	012260T1			019838T1				010158T1	SMAX5B_010158	putative PTB-containing cubilin and LRP1-interacting protein
dre-miR-1306	012276T1			019837T1				010205T1	SMAX5B_010205	putative 39S ribosomal protein L44 mitochondrial
dre-miR-1306	012347T1			019835T1				010185T1	SMAX5B_010185	putative thiamine transporter 2-like
dre-miR-1306	012358T1			019832T1				010174T1	SMAX5B_010174	putative SLIT and NTRK-like protein 3
dre-miR-1306	012366T2			019830T1				010199T1	SMAX5B_010199	putative WD repeat-containing protein 49
dre-miR-1306	012396T1			019828T1				010178T1	SMAX5B_010178	putative WD repeat-containing protein 49-like
dre-miR-1306	012403T1			019826T1				010156T1	SMAX5B_010156	putative neuroserpin
dre-miR-1306	012561T1			019823T1				010190T1	SMAX5B_010190	Programmed cell death protein||Programmed cell death protein isoform 2
dre-miR-1306	012597T1			019819T1				010190T2	SMAX5B_010190	Programmed cell death protein||Programmed cell death protein isoform 2
dre-miR-1306	012600T1			019815T1				010218T1	SMAX5B_010218	putative leucine- glutamate- and lysine-rich protein 1
dre-miR-1306	012649T1			019814T1				010167T1	SMAX5B_010167	putative leucine- glutamate- and lysine-rich protein 1
dre-miR-1306	012649T2			019800T1				010195T1	SMAX5B_010195	putative TCDD-inducible poly
dre-miR-1306	012660T1			019799T2				010209T1	SMAX5B_010209	putative methylosome subunit pICln
dre-miR-1306	012700T1			019798T1				010197T1	SMAX5B_010197	putative aquaporin-11
dre-miR-1306	012709T1			019792T1				010179T1	SMAX5B_010179	Non-specific serine/threonine protein kinase
dre-miR-1306	012711T1			019791T1				010206T1	SMAX5B_010206	putative unconventional myosin-VIIa-like
dre-miR-1306	012713T1			019788T1				010164T1	SMAX5B_010164	putative eukaryotic translation initiation factor 4 gamma 1-like
dre-miR-1306	012726T1			019787T1				010168T1	SMAX5B_010168	Protease nexin 1
dre-miR-1306	012730T1			019785T1				010214T1	SMAX5B_010214	putative potassium voltage-gated channel subfamily E member 4
dre-miR-1306	012750T1			019782T1				010172T1	SMAX5B_010172	putative dehydrogenase/reductase SDR family member 12-like
dre-miR-1306	012764T1			019778T1				010204T2	SMAX5B_010204	putative WD repeat and FYVE domain-containing protein 1 isoform 2||putative WD repeat and FYVE domain-containing protein 1||putative WD repeat and FYVE domain-containing protein 1 isoform 3
dre-miR-1306	012791T1			019774T1				010204T3	SMAX5B_010204	putative WD repeat and FYVE domain-containing protein 1 isoform 2||putative WD repeat and FYVE domain-containing protein 1||putative WD repeat and FYVE domain-containing protein 1 isoform 3
dre-miR-1306	012852T1			019772T1				010193T1	SMAX5B_010193	putative long-chain-fatty-acid--CoA ligase 3-like
dre-miR-1306	012907T1			019771T2				010211T1	SMAX5B_010211	putative phenylalanine--tRNA ligase beta subunit-like
dre-miR-1306	012914T1			019756T1				010223T1	SMAX5B_010223	putative ephrin type-A receptor 4-like
dre-miR-1306	012934T1			019753T1				000681T1	SMAX5B_000681	Receptor protein-tyrosine kinase
dre-miR-1306	012943T1			019749T1				000597T1	SMAX5B_000597	Hypothetical protein
dre-miR-1306	012975T1			019747T1				000750T1	SMAX5B_000750	Hypothetical protein
dre-miR-1306	012981T1			019744T1				000654T1	SMAX5B_000654	Hypothetical protein
dre-miR-1306	012984T1			019743T1				000608T1	SMAX5B_000608	putative thymus-specific serine protease-like
dre-miR-1306	012986T1			019742T1				000680T2	SMAX5B_000680	Cellular retinol-binding protein type II isoform 2||Cellular retinol-binding protein type II
dre-miR-1306	013000T1			019728T1				000757T1	SMAX5B_000757	Hypothetical protein
dre-miR-1306	013055T1			019722T1				000684T1	SMAX5B_000684	putative calsyntenin-2-like
dre-miR-1306	013081T1			019720T1				000662T1	SMAX5B_000662	putative lysophosphatidic acid receptor 6-like
dre-miR-1306	013118T1			019713T1				000623T1	SMAX5B_000623	putative period circadian protein -like 2-like
dre-miR-1306	013150T1			019711T1				000647T1	SMAX5B_000647	putative protein numb -like
dre-miR-1306	013200T1			019708T6				000737T1	SMAX5B_000737	Proteasome subunit alpha type
dre-miR-1306	013240T1			019708T1				000721T1	SMAX5B_000721	putative DNA ligase 1-like
dre-miR-1306	013263T2			019706T1				000641T1	SMAX5B_000641	putative inositol-tetrakisphosphate 1-kinase-like
dre-miR-1306	013316T1			019702T2				000728T1	SMAX5B_000728	putative serine--tRNA ligase mitochondrial
dre-miR-1306	013329T1			019702T1				000741T1	SMAX5B_000741	putative F-box only protein 46-like
dre-miR-1306	013336T1			019697T1				000726T1	SMAX5B_000726	putative endonuclease domain-containing 1 protein-like
dre-miR-1306	013336T2			019695T1				000695T1	SMAX5B_000695	putative membrane frizzled-related protein-like
dre-miR-1306	013363T1			019694T2				000591T1	SMAX5B_000591	putative complement C1q-like protein 2-like
dre-miR-1306	013413T1			019694T1				000632T1	SMAX5B_000632	putative T-box transcription factor TBX1-A-like
dre-miR-1306	013455T1			019693T1				000594T1	SMAX5B_000594	putative NACHT LRR and PYD domains-containing protein 12-like
dre-miR-1306	013467T1			019689T1				000725T1	SMAX5B_000725	putative transmembrane protein 25||putative transmembrane protein 25 isoform 2
dre-miR-1306	013553T1			019686T1				000732T1	SMAX5B_000732	Hypothetical protein
dre-miR-1306	013687T1			019683T1				000666T1	SMAX5B_000666	putative centrosomal protein of 164 kDa
dre-miR-1306	013704T1			019681T1				000665T1	SMAX5B_000665	putative serine/threonine-protein kinase SIK3
dre-miR-1306	013705T1			019674T1				000753T1	SMAX5B_000753	CD3 epsilon
dre-miR-1306	013730T1			019673T1				000677T1	SMAX5B_000677	putative ankyrin repeat domain-containing protein 13B
dre-miR-1306	013738T1			019668T1				000613T1	SMAX5B_000613	putative ARF GTPase-activating protein GIT1
dre-miR-1306	013739T1			019665T1				000706T1	SMAX5B_000706	putative tumor protein p53-inducible protein 13
dre-miR-1306	013745T1			019660T1				000702T1	SMAX5B_000702	putative splicing regulatory glutamine/lysine-rich protein 1-like
dre-miR-1306	013745T2			019658T1				000673T1	SMAX5B_000673	putative protein phosphatase Slingshot -like 2-like
dre-miR-1306	013763T1			019656T1				000705T1	SMAX5B_000705	putative von Willebrand factor A domain-containing protein 7-like
dre-miR-1306	013765T1			019651T7				000651T1	SMAX5B_000651	putative CLOCK-interacting pacemaker-like
dre-miR-1306	013775T1			019651T5				000638T1	SMAX5B_000638	Akt2 protein
dre-miR-1306	013810T1			019651T3				000703T1	SMAX5B_000703	putative lymphocyte antigen 6D-like
dre-miR-1306	013834T1			019651T2				000683T1	SMAX5B_000683	Hypothetical protein
dre-miR-1306	013837T1			019651T1				000714T1	SMAX5B_000714	putative SAM domain-containing protein SAMSN-1-like
dre-miR-1306	013837T2			019647T1				000644T1	SMAX5B_000644	putative glycerophosphodiester phosphodiesterase domain-containing protein 5 isoform 2||putative glycerophosphodiester phosphodiesterase domain-containing protein 5
dre-miR-1306	013837T3			019645T1				000644T2	SMAX5B_000644	putative glycerophosphodiester phosphodiesterase domain-containing protein 5 isoform 2||putative glycerophosphodiester phosphodiesterase domain-containing protein 5
dre-miR-1306	013837T4			019644T1				000759T1	SMAX5B_000759	putative rap1 GTPase-activating protein 2
dre-miR-1306	013874T1			019643T1				000700T1	SMAX5B_000700	Transporter
dre-miR-1306	013885T1			019642T1				000655T1	SMAX5B_000655	Cell adhesion molecule 3
dre-miR-1306	013927T1			019640T1				000659T1	SMAX5B_000659	putative matrix metalloproteinase-20-like
dre-miR-1306	014025T1			019637T1				000634T1	SMAX5B_000634	putative collagenase 3
dre-miR-1306	014058T1			019635T1				000760T1	SMAX5B_000760	putative tsukushin
dre-miR-1306	014124T1			019630T1				000674T1	SMAX5B_000674	Hypothetical protein
dre-miR-1306	014155T1			019629T1				000720T1	SMAX5B_000720	putative beta-galactosidase-1-like protein 2||putative beta-galactosidase-1-like protein 2 isoform 2
dre-miR-1306	014199T1			019624T1				000661T1	SMAX5B_000661	putative transforming protein p68/c-ets-1-like
dre-miR-1306	014213T1			019620T1				000670T1	SMAX5B_000670	putative CXADR-like membrane protein
dre-miR-1306	014228T1			019617T1				000719T1	SMAX5B_000719	putative GRAM domain-containing protein 1B-like
dre-miR-1306	014231T1			019612T1				000596T1	SMAX5B_000596	putative dapper 1-like
dre-miR-1306	014254T1			019606T1				000600T1	SMAX5B_000600	putative C5a anaphylatoxin chemotactic receptor 1-like
dre-miR-1306	014256T1			019605T1				000592T1	SMAX5B_000592	putative forkhead box protein G1-like
dre-miR-1306	014273T1			019604T1				000712T1	SMAX5B_000712	putative vasodilator-stimulated phosphoprotein-like
dre-miR-1306	014450T1			019602T1				000694T1	SMAX5B_000694	putative protein NPAT
dre-miR-1306	014450T2			019595T1				000601T1	SMAX5B_000601	putative BTB/POZ domain-containing protein KCTD14
dre-miR-1306	014450T3			019591T1				000621T1	SMAX5B_000621	putative mth938 domain-containing protein
dre-miR-1306	014473T1			019590T2				000631T2	SMAX5B_000631	Clathrin heavy chain 1||Clathrin heavy chain 1 isoform 2
dre-miR-1306	014491T1			019590T1				000593T1	SMAX5B_000593	putative Down syndrome cell adhesion molecule-like
dre-miR-1306	014609T1			019589T1				000688T1	SMAX5B_000688	putative Down syndrome cell adhesion molecule
dre-miR-1306	014634T1			019588T2				000663T1	SMAX5B_000663	putative beta-secretase 2
dre-miR-1306	014646T1			019588T1				000682T1	SMAX5B_000682	putative transmembrane protease serine 2
dre-miR-1306	014646T2			019586T1				000631T1	SMAX5B_000631	Clathrin heavy chain 1||Clathrin heavy chain 1 isoform 2
dre-miR-1306	014673T1			019583T2				000738T1	SMAX5B_000738	putative mitochondrial intermediate peptidase isoform 2||putative mitochondrial intermediate peptidase
dre-miR-1306	014709T1			019578T1				000738T2	SMAX5B_000738	putative mitochondrial intermediate peptidase isoform 2||putative mitochondrial intermediate peptidase
dre-miR-1306	014756T1			019577T2				000598T1	SMAX5B_000598	putative tumor necrosis factor receptor superfamily member 19
dre-miR-1306	014788T1			019577T1				000747T1	SMAX5B_000747	Hypothetical protein
dre-miR-1306	014788T3			019572T1				000619T1	SMAX5B_000619	Hypothetical protein
dre-miR-1306	014818T1			019568T3				000652T1	SMAX5B_000652	putative SH3 domain-binding glutamic acid-rich protein
dre-miR-1306	014818T2			019568T2				000614T1	SMAX5B_000614	putative immunoglobulin superfamily member 5-like
dre-miR-1306	014838T1			019567T1				000602T1	SMAX5B_000602	putative beta-secretase 2
dre-miR-1306	014914T1			019566T1				000625T1	SMAX5B_000625	putative lebercilin-like protein
dre-miR-1306	014987T1			019563T1				000734T1	SMAX5B_000734	putative beta-secretase 2
dre-miR-1306	014991T1			019561T1				000626T1	SMAX5B_000626	putative serine-protein kinase ATM
dre-miR-1306	015022T1			019559T1				000595T1	SMAX5B_000595	putative ras-related protein ORAB-1-like
dre-miR-1306	015055T1			019548T1				010714T1	SMAX5B_010714	putative homeobox protein goosecoid-like
dre-miR-1306	015071T1			019547T1				010719T1	SMAX5B_010719	wu:fc51f04
dre-miR-1306	015072T1			019546T1				010716T1	SMAX5B_010716	putative E3 ubiquitin-protein ligase TRIM21-like
dre-miR-1306	015079T1			019529T1				010717T1	SMAX5B_010717	putative CAP-Gly domain-containing linker protein 3-like
dre-miR-1306	015087T1			019526T1				010718T1	SMAX5B_010718	Synaptosomal-associated protein
dre-miR-1306	015089T1			019525T1				010720T1	SMAX5B_010720	putative calpain small subunit 1-like
dre-miR-1306	015089T2			019520T1				017188T1	SMAX5B_017188	putative olfactory receptor 6N1-like
dre-miR-1306	015123T1			019519T1				017175T1	SMAX5B_017175	putative ATP-binding cassette sub-family F member 3
dre-miR-1306	015178T1			019516T1				017158T1	SMAX5B_017158	DNA-directed RNA polymerase II subunit RPB4||DNA-directed RNA polymerase II subunit RPB4 isoform 2||DNA-directed RNA polymerase II subunit RPB4 isoform 3
dre-miR-1306	015225T1			019514T1				017158T2	SMAX5B_017158	DNA-directed RNA polymerase II subunit RPB4||DNA-directed RNA polymerase II subunit RPB4 isoform 2||DNA-directed RNA polymerase II subunit RPB4 isoform 3
dre-miR-1306	015235T1			019511T1				017172T1	SMAX5B_017172	putative dual specificity protein phosphatase 14-like
dre-miR-1306	015239T1			019504T1				017159T1	SMAX5B_017159	putative lipoyltransferase 2 mitochondrial
dre-miR-1306	015261T1			019501T1				017173T1	SMAX5B_017173	putative olfactory receptor 52D1-like
dre-miR-1306	015261T2			019500T1				017170T1	SMAX5B_017170	putative autophagy-related protein 16-2
dre-miR-1306	015272T1			019499T1				017195T1	SMAX5B_017195	putative WD repeat-containing protein 62-like
dre-miR-1306	015281T1			019498T1				017165T1	SMAX5B_017165	putative olfactory receptor 52D1-like
dre-miR-1306	015316T1			019497T1				017189T1	SMAX5B_017189	putative WD repeat-containing protein 62-like
dre-miR-1306	015344T2			019492T1				017182T1	SMAX5B_017182	putative mannan-binding lectin serine protease 1
dre-miR-1306	015344T3			019489T5				017177T1	SMAX5B_017177	putative protein FAM188B2-like
dre-miR-1306	015349T1			019489T4				017180T1	SMAX5B_017180	putative clarin-1
dre-miR-1306	015419T1			019489T3				017164T1	SMAX5B_017164	putative matrix metalloproteinase-23-like
dre-miR-1306	015451T2			019489T2				017191T1	SMAX5B_017191	putative leucine-rich repeat and calponin -likey domain-containing protein 3
dre-miR-1306	015517T1			019489T1				017157T1	SMAX5B_017157	putative anoctamin-7-like
dre-miR-1306	015528T1			019487T1				017187T1	SMAX5B_017187	Preprosomatostatin I
dre-miR-1306	015551T1			019486T1				017202T1	SMAX5B_017202	putative claudin-4-like
dre-miR-1306	015553T1			019482T1				017193T1	SMAX5B_017193	putative tumor necrosis factor alpha-induced protein 2-like
dre-miR-1306	015594T1			019475T1				017204T1	SMAX5B_017204	putative fibroblast growth factor 12
dre-miR-1306	015602T1			019474T1				017190T2	SMAX5B_017190	putative presenilins-associated rhomboid-like protein mitochondrial||putative presenilins-associated rhomboid-like protein mitochondrial isoform 2
dre-miR-1306	015606T1			019473T1				017190T1	SMAX5B_017190	putative presenilins-associated rhomboid-like protein mitochondrial||putative presenilins-associated rhomboid-like protein mitochondrial isoform 2
dre-miR-1306	015627T1			019471T1				017186T1	SMAX5B_017186	Protein MB21D2
dre-miR-1306	015653T1			019466T1				017161T1	SMAX5B_017161	putative interleukin-1 receptor accessory protein
dre-miR-1306	015781T1			019447T1				001426T1	SMAX5B_001426	Hypothetical protein
dre-miR-1306	015847T1			019445T1				017206T1	SMAX5B_017206	putative interleukin-1 receptor accessory protein
dre-miR-1306	015895T1			019442T1				010675T1	SMAX5B_010675	CCR4-NOT transcription complex subunit 8
dre-miR-1306	015897T1			019441T1				010681T1	SMAX5B_010681	putative gem-associated protein 5
dre-miR-1306	015909T1			019440T1				016775T1	SMAX5B_016775	HLH domain containing protein
dre-miR-1306	015948T1			019439T1				017077T1	SMAX5B_017077	putative polypeptide N-acetylgalactosaminyltransferase 10-like
dre-miR-1306	015963T1			019438T1				015316T1	SMAX5B_015316	putative magnesium transporter NIPA2-like
dre-miR-1306	015998T1			019437T1				015311T1	SMAX5B_015311	Hypothetical protein
dre-miR-1306	016023T1			019436T1				012232T1	SMAX5B_012232	putative olfactory receptor 2AK2-like
dre-miR-1306	016048T1			019430T1				012233T1	SMAX5B_012233	Hypothetical protein
dre-miR-1306	016049T1			019429T1				012236T1	SMAX5B_012236	putative forkhead box protein I2-like
dre-miR-1306	016221T1			019428T1				015320T1	SMAX5B_015320	Histone H2B
dre-miR-1306	016227T1			019426T1				015318T1	SMAX5B_015318	Histone H4
dre-miR-1306	016235T1			019425T1				015305T1	SMAX5B_015305	Histone H2B 3
dre-miR-1306	016297T1			019420T1				015317T1	SMAX5B_015317	putative RING finger protein 26-like
dre-miR-1306	016301T1			019418T4				015319T1	SMAX5B_015319	Histone H4
dre-miR-1306	016326T1			019418T3				015314T1	SMAX5B_015314	Histone H2A
dre-miR-1306	016340T1			019415T1				012244T1	SMAX5B_012244	DUF2414 domain containing protein
dre-miR-1306	016370T1			019414T1				012225T1	SMAX5B_012225	putative pre-mRNA cleavage complex 2 protein Pcf11
dre-miR-1306	016411T1			019411T1				012229T1	SMAX5B_012229	putative heat shock protein beta-11-like
dre-miR-1306	016443T1			019409T1				012257T1	SMAX5B_012257	putative histone H2B type 2-E-like
dre-miR-1306	016453T1			019407T1				012254T1	SMAX5B_012254	Histone H2A
dre-miR-1306	016529T1			019406T1				012251T1	SMAX5B_012251	putative stromal interaction molecule 1-like
dre-miR-1306	016558T1			019403T1				012227T1	SMAX5B_012227	putative arachidonate 15-lipoxygenase B-like
dre-miR-1306	016558T2			019398T1				012264T1	SMAX5B_012264	putative coiled-coil domain-containing protein 90B mitochondrial
dre-miR-1306	016593T1			019389T1				012253T1	SMAX5B_012253	putative T-cell immunoglobulin and mucin domain-containing protein 4-like
dre-miR-1306	016616T1			019388T1				012226T1	SMAX5B_012226	putative cornifelin -like B-like
dre-miR-1306	016618T1			019384T1				012246T1	SMAX5B_012246	Histone H2A
dre-miR-1306	016708T1			019381T1				018886T1	SMAX5B_018886	putative flavin-containing monooxygenase FMO GS-OX4-like
dre-miR-1306	016708T2			019379T1				018882T1	SMAX5B_018882	Hypothetical protein
dre-miR-1306	016710T1			019377T1				018870T1	SMAX5B_018870	putative solute carrier organic anion transporter family member 2B1
dre-miR-1306	016764T1			019376T1				018878T1	SMAX5B_018878	putative E3 ubiquitin-protein ligase Siah2-like
dre-miR-1306	016770T1			019374T3				018887T1	SMAX5B_018887	Hypothetical protein
dre-miR-1306	016784T1			019374T2				018879T1	SMAX5B_018879	putative AP-4 complex subunit mu-1-like
dre-miR-1306	016815T1			019374T1				018868T1	SMAX5B_018868	Hypothetical protein
dre-miR-1306	016833T1			019372T1				018884T1	SMAX5B_018884	Hypothetical protein
dre-miR-1306	016833T2			019370T1				012235T1	SMAX5B_012235	putative AT-rich interactive domain-containing protein 5B-like
dre-miR-1306	016870T1			019369T1				018885T1	SMAX5B_018885	putative nuclear pore complex protein Nup98-Nup96
dre-miR-1306	016890T1			019363T1				012260T1	SMAX5B_012260	putative G protein-coupled receptor kinase 6
dre-miR-1306	016890T2			019361T1				018873T1	SMAX5B_018873	putative protein FAM122A-like
dre-miR-1306	016947T1			019358T1				001425T1	SMAX5B_001425	putative rho GTPase-activating protein 7-like
dre-miR-1306	016965T1			019354T1				001422T1	SMAX5B_001422	putative arginine--tRNA ligase cytoplasmic
dre-miR-1306	016967T1			019352T1				001415T1	SMAX5B_001415	putative delta-sarcoglycan
dre-miR-1306	017034T1			019349T1				021500T1	SMAX5B_021500	putative smoothelin-like protein 2-like
dre-miR-1306	017101T1			019348T1				021556T1	SMAX5B_021556	AMPA receptor subunit GluR4B
dre-miR-1306	017142T2			019343T1				021509T1	SMAX5B_021509	putative tubulin-specific chaperone cofactor E-like protein
dre-miR-1306	017144T1			019342T1				021551T1	SMAX5B_021551	putative protein sprouty -like 3-like
dre-miR-1306	017159T1			019339T1				021561T1	SMAX5B_021561	putative Krueppel-like factor 5
dre-miR-1306	017193T1			019336T1				021538T1	SMAX5B_021538	putative CAP-Gly domain-containing linker protein 2
dre-miR-1306	017216T1			019335T1				021546T1	SMAX5B_021546	putative general transcription factor II-I repeat domain-containing protein 1
dre-miR-1306	017226T1			019334T1				021511T1	SMAX5B_021511	putative transmembrane protein 132E
dre-miR-1306	017228T1			019331T1				021491T1	SMAX5B_021491	putative vacuolar protein sorting-associated protein 37D
dre-miR-1306	017229T1			019329T1				021555T1	SMAX5B_021555	putative FAD-dependent oxidoreductase domain-containing protein 1
dre-miR-1306	017293T1			019327T1				021495T1	SMAX5B_021495	putative transmembrane protein 136-like
dre-miR-1306	017324T1			019326T1				021544T1	SMAX5B_021544	Opposite strand transcription unit to Stag3
dre-miR-1306	017471T1			019320T1				021549T1	SMAX5B_021549	putative DNA ligase 3
dre-miR-1306	017504T1			019319T1				021540T1	SMAX5B_021540	putative rho guanine nucleotide exchange factor 12-like
dre-miR-1306	017513T1			019318T1				021562T1	SMAX5B_021562	putative protein EMSY
dre-miR-1306	017533T1			019315T1				021497T2	SMAX5B_021497	putative myelin protein zero-like protein 1||putative myelin protein zero-like protein 1 isoform 2
dre-miR-1306	017551T1			019313T1				021497T1	SMAX5B_021497	putative myelin protein zero-like protein 1||putative myelin protein zero-like protein 1 isoform 2
dre-miR-1306	017609T1			019312T1				021499T1	SMAX5B_021499	putative bifunctional lysine-specific demethylase and histidyl-hydroxylase NO66-like
dre-miR-1306	017609T2			019310T1				021505T1	SMAX5B_021505	putative FCH and double SH3 domains protein 2-like
dre-miR-1306	017609T3			019304T1				021521T1	SMAX5B_021521	putative unconventional myosin-VIIa-like
dre-miR-1306	017609T4			019303T1				021516T1	SMAX5B_021516	putative calpain-5-like
dre-miR-1306	017609T5			019298T1				021545T1	SMAX5B_021545	putative glycerophosphodiester phosphodiesterase domain-containing protein 5-like
dre-miR-1306	017617T1			019293T1				021503T1	SMAX5B_021503	putative dachshund -like 2-like
dre-miR-1306	017643T1			019292T1				021524T1	SMAX5B_021524	putative disintegrin and metalloproteinase with thrombospondin motifs 2-like
dre-miR-1306	017653T1			019291T1				021510T1	SMAX5B_021510	putative protein Red-like
dre-miR-1306	017725T1			019288T1				021531T1	SMAX5B_021531	putative GTPase IMAP family member 8-like
dre-miR-1306	017733T1			019287T1				021553T1	SMAX5B_021553	putative methionine adenosyltransferase 2 subunit beta
dre-miR-1306	017746T1			019286T1				021501T1	SMAX5B_021501	putative rab proteins geranylgeranyltransferase component A 1-like
dre-miR-1306	017771T1			019284T1				021533T1	SMAX5B_021533	putative amyloid beta A4 precursor protein-binding family B member 3
dre-miR-1306	017811T1			019283T1				021535T1	SMAX5B_021535	putative steroid receptor RNA activator 1
dre-miR-1306	017836T1			019282T1				021508T1	SMAX5B_021508	40S ribosomal protein S14||40S ribosomal protein S14 isoform 4||40S ribosomal protein S14 isoform 5||40S ribosomal protein S14 isoform 2||40S ribosomal protein S14 isoform 3
dre-miR-1306	017848T1			019281T1				021508T4	SMAX5B_021508	40S ribosomal protein S14||40S ribosomal protein S14 isoform 4||40S ribosomal protein S14 isoform 5||40S ribosomal protein S14 isoform 2||40S ribosomal protein S14 isoform 3
dre-miR-1306	017854T1			019279T1				021508T5	SMAX5B_021508	40S ribosomal protein S14||40S ribosomal protein S14 isoform 4||40S ribosomal protein S14 isoform 5||40S ribosomal protein S14 isoform 2||40S ribosomal protein S14 isoform 3
dre-miR-1306	017919T1			019278T3				021508T3	SMAX5B_021508	40S ribosomal protein S14||40S ribosomal protein S14 isoform 4||40S ribosomal protein S14 isoform 5||40S ribosomal protein S14 isoform 2||40S ribosomal protein S14 isoform 3
dre-miR-1306	017950T1			019271T1				021508T2	SMAX5B_021508	40S ribosomal protein S14||40S ribosomal protein S14 isoform 4||40S ribosomal protein S14 isoform 5||40S ribosomal protein S14 isoform 2||40S ribosomal protein S14 isoform 3
dre-miR-1306	017960T1			019268T1				012676T1	SMAX5B_012676	putative metabotropic glutamate receptor 5
dre-miR-1306	017993T1			019267T1				012647T1	SMAX5B_012647	putative protocadherin Fat 3-like
dre-miR-1306	018025T1			019258T1				012510T1	SMAX5B_012510	putative tyrosinase-like
dre-miR-1306	018155T1			019257T1				012352T1	SMAX5B_012352	putative ras-related protein Rab-38-like
dre-miR-1306	018183T1			019256T1				012709T1	SMAX5B_012709	putative T-lymphoma invasion and metastasis-inducing protein 1
dre-miR-1306	018230T1			019253T1				012406T1	SMAX5B_012406	putative superoxide dismutase
dre-miR-1306	018237T1			019252T1				012340T1	SMAX5B_012340	putative hormonally up-regulated neu tumor-associated kinase
dre-miR-1306	018250T1			019250T1				012592T1	SMAX5B_012592	Hypothetical protein
dre-miR-1306	018284T1			019249T1				012726T1	SMAX5B_012726	putative protein eva-1 -like C
dre-miR-1306	018296T1			019247T1				012512T2	SMAX5B_012512	putative UPF0769 protein C21orf59 -like||putative UPF0769 protein C21orf59 -like isoform 2
dre-miR-1306	018296T2			019246T1				012377T1	SMAX5B_012377	putative synaptojanin-1 isoform 2||putative synaptojanin-1
dre-miR-1306	018296T3			019245T1				012377T2	SMAX5B_012377	putative synaptojanin-1 isoform 2||putative synaptojanin-1
dre-miR-1306	018315T1			019243T1				012376T1	SMAX5B_012376	putative FH2 domain-containing protein 1-like
dre-miR-1306	018327T1			019242T1				012459T1	SMAX5B_012459	Hypothetical protein
dre-miR-1306	018337T1			019236T1				012585T1	SMAX5B_012585	putative short transient receptor potential channel 4
dre-miR-1306	018367T1			019235T1				012397T1	SMAX5B_012397	putative periostin||putative periostin isoform 2
dre-miR-1306	018426T1			019227T1				012397T2	SMAX5B_012397	putative periostin||putative periostin isoform 2
dre-miR-1306	018443T1			019225T1				012347T1	SMAX5B_012347	putative FRAS1-related extracellular matrix protein 2-like
dre-miR-1306	018481T1			019223T3				012703T1	SMAX5B_012703	putative prenylcysteine oxidase-like
dre-miR-1306	018505T1			019223T2				012412T1	SMAX5B_012412	putative transcription factor SPT20 -like
dre-miR-1306	018588T1			019222T1				012393T1	SMAX5B_012393	putative exosome complex component RRP43||putative exosome complex component RRP43 isoform 2
dre-miR-1306	018624T1			019221T1				012393T2	SMAX5B_012393	putative exosome complex component RRP43||putative exosome complex component RRP43 isoform 2
dre-miR-1306	018773T1			019219T1				012742T1	SMAX5B_012742	putative pinopsin-like
dre-miR-1306	018792T1			019211T1				012537T1	SMAX5B_012537	putative homeobox protein prophet of Pit-1-like
dre-miR-1306	018797T1			019207T1				012338T1	SMAX5B_012338	putative solute carrier family 13 member 2-like
dre-miR-1306	018799T1			019204T1				012304T1	SMAX5B_012304	putative clustered mitochondria protein -like
dre-miR-1306	018814T1			019202T2				022138T1	SMAX5B_022138	putative reticulon-4 receptor-like 1
dre-miR-1306	018817T1			019202T1				012700T1	SMAX5B_012700	Hypothetical protein
dre-miR-1306	018827T1			019200T1				012730T1	SMAX5B_012730	Hypothetical protein
dre-miR-1306	018887T1			019198T1				012711T1	SMAX5B_012711	knob-associated His-rich protein
dre-miR-1306	018919T1			019194T1				022176T1	SMAX5B_022176	putative trophoblast glycoprotein-like
dre-miR-1306	018955T1			019188T1				022147T1	SMAX5B_022147	putative SET and MYND domain-containing protein 4
dre-miR-1306	018985T1			019187T1				022148T1	SMAX5B_022148	EST1 DNA bind multi-domain protein
dre-miR-1306	018993T1			019184T1				022142T1	SMAX5B_022142	putative protein phosphatase Slingshot -like 2-like
dre-miR-1306	018999T1			019182T1				022161T1	SMAX5B_022161	putative claudin-like protein ZF-A89
dre-miR-1306	019010T1			019180T1				022154T1	SMAX5B_022154	putative claudin-4-like
dre-miR-1306	019044T1			019177T1				022141T1	SMAX5B_022141	putative alpha/beta hydrolase domain-containing protein 11
dre-miR-1306	019044T2			019175T2				022174T1	SMAX5B_022174	putative calcium-binding protein 8
dre-miR-1306	019082T1			019175T1				022157T1	SMAX5B_022157	Hypothetical protein
dre-miR-1306	019104T1			019174T1				022187T1	SMAX5B_022187	putative calpain-1 catalytic subunit-like
dre-miR-1306	019159T1			019171T1				022175T1	SMAX5B_022175	putative 28S ribosomal protein S17 mitochondrial-like isoform 2||putative 28S ribosomal protein S17 mitochondrial-like
dre-miR-1306	019171T1			019170T1				022175T2	SMAX5B_022175	putative 28S ribosomal protein S17 mitochondrial-like isoform 2||putative 28S ribosomal protein S17 mitochondrial-like
dre-miR-1306	019222T1			019169T3				006756T4	SMAX5B_006756	putative adenosine deaminase domain-containing protein 2 isoform 2||putative adenosine deaminase domain-containing protein 2 isoform 3||putative adenosine deaminase domain-containing protein 2||putative adenosine deaminase domain-containing protein 2 isoform 4
dre-miR-1306	019312T1			019169T2				006774T1	SMAX5B_006774	putative phosphatidylinositol-binding clathrin assembly protein-like
dre-miR-1306	019440T1			019169T1				006761T1	SMAX5B_006761	Sorting nexin 12||Sorting nexin 12 isoform 2||Sorting nexin 12 isoform 3
dre-miR-1306	019498T1			019168T1				006761T2	SMAX5B_006761	Sorting nexin 12||Sorting nexin 12 isoform 2||Sorting nexin 12 isoform 3
dre-miR-1306	019529T1			019165T2				006791T1	SMAX5B_006791	putative beta-2 adrenergic receptor-like
dre-miR-1306	019629T1			019165T1				006801T1	SMAX5B_006801	hypothetical protein
dre-miR-1306	019640T1			019160T1				006760T1	SMAX5B_006760	putative spartin
dre-miR-1306	019694T1			019159T1				006783T1	SMAX5B_006783	Mothers against decapentaplegic -like
dre-miR-1306	019694T2			019158T1				006771T1	SMAX5B_006771	putative regulatory factor X-associated protein
dre-miR-1306	019743T1			019153T1				006780T1	SMAX5B_006780	putative neurobeachin-like
dre-miR-1306	019753T1			019149T1				006788T1	SMAX5B_006788	putative proto-oncogene DBL-like
dre-miR-1306	019778T1			019144T1				006790T1	SMAX5B_006790	putative coagulation factor IX-like
dre-miR-1306	019787T1			019140T1				006768T1	SMAX5B_006768	putative dolichyl-phosphate beta-glucosyltransferase||putative dolichyl-phosphate beta-glucosyltransferase isoform 2
dre-miR-1306	019792T1			019136T1				006766T1	SMAX5B_006766	putative CREB3 regulatory factor
dre-miR-1306	019798T1			019128T1				006754T1	SMAX5B_006754	putative protein furry -like
dre-miR-1306	019800T1			019127T1				006764T1	SMAX5B_006764	putative stAR-related lipid transfer protein 13-like
dre-miR-1306	019913T1			019125T1				006770T1	SMAX5B_006770	putative stAR-related lipid transfer protein 13-like
dre-miR-1306	020038T1			019119T2				006778T1	SMAX5B_006778	Hypothetical protein
dre-miR-1306	020090T1			019119T1				019398T1	SMAX5B_019398	POU domain protein
dre-miR-1306	020108T1			019118T1				019406T1	SMAX5B_019406	putative RNA-binding protein 27
dre-miR-1306	020133T1			019114T1				019381T1	SMAX5B_019381	putative D(1)-like dopamine receptor
dre-miR-1306	020149T1			019113T1				019369T1	SMAX5B_019369	HMP19 protein
dre-miR-1306	020221T1			019110T1				019409T1	SMAX5B_019409	putative DNA repair protein RAD50||putative DNA repair protein RAD50 isoform 3||putative DNA repair protein RAD50 isoform 2
dre-miR-1306	020244T1			019108T1				019403T1	SMAX5B_019403	Glucocorticoid receptor
dre-miR-1306	020281T1			019107T1				019370T1	SMAX5B_019370	putative poly(U)-specific endoribonuclease-B-like
dre-miR-1306	020312T1			019106T1				019388T1	SMAX5B_019388	putative heat shock protein 105 kDa
dre-miR-1306	020317T1			019104T1				019411T1	SMAX5B_019411	putative ankyrin repeat domain-containing protein SOWAHA-like
dre-miR-1306	020390T1			019102T1				019363T1	SMAX5B_019363	AF-4 multi-domain protein
dre-miR-1306	020391T1			019095T1				019389T1	SMAX5B_019389	Septin-8-A
dre-miR-1306	020441T1			019094T1				019384T1	SMAX5B_019384	putative serine/threonine-protein kinase 32A
dre-miR-1306	020464T1			019093T2				019374T2	SMAX5B_019374	putative cytokine-like protein 1 isoform 3||putative cytokine-like protein 1 isoform 2||putative cytokine-like protein 1
dre-miR-1306	020516T1			019093T1				019374T1	SMAX5B_019374	putative cytokine-like protein 1 isoform 3||putative cytokine-like protein 1 isoform 2||putative cytokine-like protein 1
dre-miR-1306	020552T1			019091T1				019374T3	SMAX5B_019374	putative cytokine-like protein 1 isoform 3||putative cytokine-like protein 1 isoform 2||putative cytokine-like protein 1
dre-miR-1306	020553T1			019090T1				019376T1	SMAX5B_019376	putative serine/threonine-protein kinase 10
dre-miR-1306	020560T1			019089T1				019372T1	SMAX5B_019372	putative solute carrier family 22 member 5-like
dre-miR-1306	020564T1			019082T1				004136T1	SMAX5B_004136	Hypothetical protein
dre-miR-1306	020564T2			019078T1				004324T1	SMAX5B_004324	putative folliculin-interacting protein 1
dre-miR-1306	020617T1			019073T1				004080T1	SMAX5B_004080	putative rap guanine nucleotide exchange factor 6
dre-miR-1306	020618T1			019070T1				004231T1	SMAX5B_004231	Serine/threonine-protein phosphatase 2A catalytic subunit alpha
dre-miR-1306	020622T1			019069T1				004297T1	SMAX5B_004297	putative transcription factor 7-like 2-like
dre-miR-1306	020627T1			019066T1				004098T1	SMAX5B_004098	putative protein Jade-2
dre-miR-1306	020712T1			019064T1				004174T1	SMAX5B_004174	putative pterin-4-alpha-carbinolamine dehydratase 2
dre-miR-1306	020727T1			019062T1				003989T1	SMAX5B_003989	H2AFY MGC137823||H2AFY MGC137823 isoform 3||H2AFY MGC137823 isoform 2
dre-miR-1306	020764T1			019057T1				004079T1	SMAX5B_004079	nsd1a
dre-miR-1306	020799T1			019055T1				004186T1	SMAX5B_004186	putative G protein-activated inward rectifier potassium channel 2
dre-miR-1306	020878T1			019054T1				004114T2	SMAX5B_004114	putative cytochrome c oxidase subunit 7B mitochondrial-like||putative cytochrome c oxidase subunit 7B mitochondrial-like isoform 2
dre-miR-1306	020934T1			019050T1				004263T1	SMAX5B_004263	Down syndrome critical region protein 3 -like isoform 2||Down syndrome critical region protein 3 -like
dre-miR-1306	020951T1			019049T1				004263T2	SMAX5B_004263	Down syndrome critical region protein 3 -like isoform 2||Down syndrome critical region protein 3 -like
dre-miR-1306	021044T1			019044T2				004170T4	SMAX5B_004170	putative sugar phosphate exchanger 2 isoform 3||putative sugar phosphate exchanger 2||putative sugar phosphate exchanger 2 isoform 4||putative sugar phosphate exchanger 2 isoform 2
dre-miR-1306	021057T1			019044T1				004170T1	SMAX5B_004170	putative sugar phosphate exchanger 2 isoform 3||putative sugar phosphate exchanger 2||putative sugar phosphate exchanger 2 isoform 4||putative sugar phosphate exchanger 2 isoform 2
dre-miR-1306	021057T2			019038T1				004170T2	SMAX5B_004170	putative sugar phosphate exchanger 2 isoform 3||putative sugar phosphate exchanger 2||putative sugar phosphate exchanger 2 isoform 4||putative sugar phosphate exchanger 2 isoform 2
dre-miR-1306	021175T1			019036T1				004082T1	SMAX5B_004082	Hypothetical protein
dre-miR-1306	021227T1			019033T2				004195T1	SMAX5B_004195	putative SH2 domain-containing protein 4A-like
dre-miR-1306	021251T1			019033T1				004241T1	SMAX5B_004241	putative pleckstrin -likey-like domain family B member 2
dre-miR-1306	021253T1			019031T1				003996T1	SMAX5B_003996	Serine/threonine-protein phosphatase isoform 2||Serine/threonine-protein phosphatase
dre-miR-1306	021259T1			019030T1				004137T1	SMAX5B_004137	Hypothetical protein
dre-miR-1306	021331T1			019029T1				003996T2	SMAX5B_003996	Serine/threonine-protein phosphatase isoform 2||Serine/threonine-protein phosphatase
dre-miR-1306	021332T1			019028T1				004306T1	SMAX5B_004306	putative bromodomain-containing protein 8
dre-miR-1306	021427T1			019027T1				004192T1	SMAX5B_004192	putative lipase member H-like
dre-miR-1306	021491T1			019026T1				004285T1	SMAX5B_004285	putative serine/arginine repetitive matrix protein 2-like isoform 2||putative serine/arginine repetitive matrix protein 2-like
dre-miR-1306	021505T1			019024T1				004285T2	SMAX5B_004285	putative serine/arginine repetitive matrix protein 2-like isoform 2||putative serine/arginine repetitive matrix protein 2-like
dre-miR-1306	021506T1			019022T1				004025T1	SMAX5B_004025	putative rho GTPase-activating protein 31
dre-miR-1306	021533T1			019021T1				004095T1	SMAX5B_004095	putative beta-1-4-galactosyltransferase 4
dre-miR-1306	021553T1			019020T1				004225T1	SMAX5B_004225	Cell division cycle protein 23 -like
dre-miR-1306	021566T1			019019T1				003990T1	SMAX5B_003990	putative neuronal migration protein doublecortin
dre-miR-1306	021584T1			019018T1				004270T1	SMAX5B_004270	Transmembrane protein 47
dre-miR-1306	021584T2			019015T1				004127T1	SMAX5B_004127	putative leucine-rich repeat and calponin -likey domain-containing protein 2
dre-miR-1306	021608T1			019013T1				004317T1	SMAX5B_004317	putative GDNF family receptor alpha-4-like
dre-miR-1306	021626T1			019010T1				004057T1	SMAX5B_004057	Disks large -like 4
dre-miR-1306	021730T1			019007T1				004196T1	SMAX5B_004196	putative ephrin type-B receptor 4
dre-miR-1306	021757T1			019004T1				004249T1	SMAX5B_004249	putative voltage-gated potassium channel subunit beta-2-like
dre-miR-1306	021777T1			019001T1				004237T1	SMAX5B_004237	putative voltage-gated potassium channel subunit beta-3-like
dre-miR-1306	021910T1			019000T1				004198T1	SMAX5B_004198	putative sialidase-3
dre-miR-1306	021995T1			018999T1				004035T2	SMAX5B_004035	putative sodium/potassium/calcium exchanger 3-like isoform 2||putative sodium/potassium/calcium exchanger 3-like
dre-miR-1306	022046T1			018998T1				004035T1	SMAX5B_004035	putative sodium/potassium/calcium exchanger 3-like isoform 2||putative sodium/potassium/calcium exchanger 3-like
dre-miR-1306	022051T1			018997T1				004173T6	SMAX5B_004173	putative spectrin beta chain non-erythrocytic 1-like isoform 2||putative spectrin beta chain non-erythrocytic 1-like isoform 3||putative spectrin beta chain non-erythrocytic 1-like isoform 4||putative spectrin beta chain non-erythrocytic 1-like isoform 5||putative spectrin beta chain non-erythrocytic 1-like isoform 6||putative spectrin beta chain non-erythrocytic 1-like
dre-miR-1306	022076T1			018994T1				004173T3	SMAX5B_004173	putative spectrin beta chain non-erythrocytic 1-like isoform 2||putative spectrin beta chain non-erythrocytic 1-like isoform 3||putative spectrin beta chain non-erythrocytic 1-like isoform 4||putative spectrin beta chain non-erythrocytic 1-like isoform 5||putative spectrin beta chain non-erythrocytic 1-like isoform 6||putative spectrin beta chain non-erythrocytic 1-like
dre-miR-1306	022087T1			018993T1				004173T2	SMAX5B_004173	putative spectrin beta chain non-erythrocytic 1-like isoform 2||putative spectrin beta chain non-erythrocytic 1-like isoform 3||putative spectrin beta chain non-erythrocytic 1-like isoform 4||putative spectrin beta chain non-erythrocytic 1-like isoform 5||putative spectrin beta chain non-erythrocytic 1-like isoform 6||putative spectrin beta chain non-erythrocytic 1-like
dre-miR-1306	022211T1			018990T1				004173T5	SMAX5B_004173	putative spectrin beta chain non-erythrocytic 1-like isoform 2||putative spectrin beta chain non-erythrocytic 1-like isoform 3||putative spectrin beta chain non-erythrocytic 1-like isoform 4||putative spectrin beta chain non-erythrocytic 1-like isoform 5||putative spectrin beta chain non-erythrocytic 1-like isoform 6||putative spectrin beta chain non-erythrocytic 1-like
dre-miR-1306	022345T1			018987T1				004173T1	SMAX5B_004173	putative spectrin beta chain non-erythrocytic 1-like isoform 2||putative spectrin beta chain non-erythrocytic 1-like isoform 3||putative spectrin beta chain non-erythrocytic 1-like isoform 4||putative spectrin beta chain non-erythrocytic 1-like isoform 5||putative spectrin beta chain non-erythrocytic 1-like isoform 6||putative spectrin beta chain non-erythrocytic 1-like
dre-miR-1306	022345T2			018986T1				004164T1	SMAX5B_004164	putative histone H4 transcription factor
dre-miR-1306	022347T2			018985T1				004273T1	SMAX5B_004273	H2afx RGD1566119
dre-miR-1306	022360T1			018982T1				004215T1	SMAX5B_004215	putative serine/threonine-protein kinase 36
dre-miR-1306	022390T1			018980T1				004018T1	SMAX5B_004018	putative sorting nexin-19-like
dre-miR-1306	022437T1			018979T1				004146T1	SMAX5B_004146	putative protein similar to vertebrate ADAM metallopeptidase with thrombospondin type 1 motif 15 (ADAMTS15)
dre-miR-1306	022444T1			018977T2				004177T1	SMAX5B_004177	putative pleckstrin -likey-like domain family B member 1||putative pleckstrin -likey-like domain family B member 1 isoform 2||putative pleckstrin -likey-like domain family B member 1 isoform 3
dre-miR-1306	022481T1			018977T1				004177T2	SMAX5B_004177	putative pleckstrin -likey-like domain family B member 1||putative pleckstrin -likey-like domain family B member 1 isoform 2||putative pleckstrin -likey-like domain family B member 1 isoform 3
dre-miR-1306	022490T1			018976T1				004177T3	SMAX5B_004177	putative pleckstrin -likey-like domain family B member 1||putative pleckstrin -likey-like domain family B member 1 isoform 2||putative pleckstrin -likey-like domain family B member 1 isoform 3
dre-miR-1306	022494T1			018975T1				004217T1	SMAX5B_004217	putative ubiquitin-associated and SH3 domain-containing protein B-like
dre-miR-1306	022548T1			018972T1				004308T1	SMAX5B_004308	putative rhodopsin kinase-like
dre-miR-1306	022559T1			018971T1				004279T1	SMAX5B_004279	putative insulin receptor substrate 1-B-like
dre-miR-1306	022563T1			018969T1				004106T1	SMAX5B_004106	Guanylate cyclase
dre-miR-1306	022588T1			018966T1				004305T1	SMAX5B_004305	putative transmembrane 4 L6 family member 5-like
dre-miR-1306	022610T1			018965T1				004075T1	SMAX5B_004075	Hypothetical protein
dre-miR-1306	022617T1			018963T1				004111T1	SMAX5B_004111	Guanine nucleotide-binding protein G(I)/G(S)/G(T) subunit beta-2
dre-miR-1306	022640T1			018962T1				004081T1	SMAX5B_004081	putative ceramide-1-phosphate transfer protein-like
dre-miR-1306	022668T1			018961T1				004003T1	SMAX5B_004003	putative connector enhancer of kinase suppressor of ras 2-like
dre-miR-1306	022696T1			018960T1				004093T1	SMAX5B_004093	putative neuroligin-3-like
dre-miR-130c-5p	000706T1			018959T1				004096T2	SMAX5B_004096	putative transcription initiation factor TFIID subunit 1 isoform 3||putative transcription initiation factor TFIID subunit 1 isoform 2||putative transcription initiation factor TFIID subunit 1||putative transcription initiation factor TFIID subunit 1 isoform 4
dre-miR-130c-5p	001737T1			018955T1				004096T3	SMAX5B_004096	putative transcription initiation factor TFIID subunit 1 isoform 3||putative transcription initiation factor TFIID subunit 1 isoform 2||putative transcription initiation factor TFIID subunit 1||putative transcription initiation factor TFIID subunit 1 isoform 4
dre-miR-130c-5p	002428T1			018954T1				004096T4	SMAX5B_004096	putative transcription initiation factor TFIID subunit 1 isoform 3||putative transcription initiation factor TFIID subunit 1 isoform 2||putative transcription initiation factor TFIID subunit 1||putative transcription initiation factor TFIID subunit 1 isoform 4
dre-miR-130c-5p	004398T1			018953T1				004096T1	SMAX5B_004096	putative transcription initiation factor TFIID subunit 1 isoform 3||putative transcription initiation factor TFIID subunit 1 isoform 2||putative transcription initiation factor TFIID subunit 1||putative transcription initiation factor TFIID subunit 1 isoform 4
dre-miR-130c-5p	008027T1			018947T1				004017T1	SMAX5B_004017	putative SLAIN motif-containing protein-like
dre-miR-130c-5p	008027T2			018944T1				004022T1	SMAX5B_004022	putative THO complex subunit 2||putative THO complex subunit 2 isoform 2||putative THO complex subunit 2 isoform 3
dre-miR-130c-5p	009660T1			018941T1				004240T1	SMAX5B_004240	putative cohesin subunit SA-2-like
dre-miR-130c-5p	009835T1			018937T1				004155T1	SMAX5B_004155	Hypothetical protein
dre-miR-130c-5p	009964T1			018932T1				004153T1	SMAX5B_004153	putative myelin protein zero-like protein 2
dre-miR-130c-5p	010251T1			018931T1				004090T1	SMAX5B_004090	Ras-related protein Rab-6A||Ras-related protein Rab-6A isoform 2||Ras-related protein Rab-6A isoform 3||Ras-related protein Rab-6A isoform 4
dre-miR-130c-5p	010270T1			018930T1				004090T2	SMAX5B_004090	Ras-related protein Rab-6A||Ras-related protein Rab-6A isoform 2||Ras-related protein Rab-6A isoform 3||Ras-related protein Rab-6A isoform 4
dre-miR-130c-5p	010278T1			018929T1				004062T1	SMAX5B_004062	putative potassium channel subfamily K member 13-like
dre-miR-130c-5p	010278T2			018928T1				004294T1	SMAX5B_004294	putative TBC1 domain family member 8B
dre-miR-130c-5p	010700T1			018923T1				004258T1	SMAX5B_004258	DUF1693 domain containing protein
dre-miR-130c-5p	011040T1			018919T1				004326T1	SMAX5B_004326	putative tubulin alpha chain
dre-miR-130c-5p	012032T1			018912T1				004139T1	SMAX5B_004139	Tubulin alpha-1C chain
dre-miR-130c-5p	012763T2			018910T1				004160T1	SMAX5B_004160	Androgen receptor
dre-miR-130c-5p	014207T1			018908T1				004142T1	SMAX5B_004142	putative oligodendrocyte-myelin glycoprotein-like
dre-miR-130c-5p	014507T1			018904T2				004166T1	SMAX5B_004166	putative ribonuclease ZC3H12B
dre-miR-130c-5p	014820T1			018904T1				004063T1	SMAX5B_004063	putative apoptosis-inducing factor 1 mitochondrial-like
dre-miR-130c-5p	014862T1			018903T1				004250T1	SMAX5B_004250	putative nuclear fragile X mental retardation-interacting protein 2
dre-miR-130c-5p	015341T1			018902T2				003994T1	SMAX5B_003994	putative unconventional myosin-XVIIIa-like
dre-miR-130c-5p	016079T1			018902T1				004052T1	SMAX5B_004052	putative LIM/homeobox protein Lhx1-like
dre-miR-130c-5p	017178T1			018892T1				004323T1	SMAX5B_004323	Acetyl-CoA carboxylase alpha
dre-miR-130c-5p	018062T1			018889T1				004299T1	SMAX5B_004299	putative roundabout -like 1-like isoform 2||putative roundabout -like 1-like
dre-miR-130c-5p	018317T1			018887T1				004299T2	SMAX5B_004299	putative roundabout -like 1-like isoform 2||putative roundabout -like 1-like
dre-miR-130c-5p	018397T1			018886T1				004148T1	SMAX5B_004148	putative protocadherin-1-like
dre-miR-130c-5p	021920T1			018885T1				004163T2	SMAX5B_004163	putative Kv channel-interacting protein 1-like||putative Kv channel-interacting protein 1-like isoform 2
dre-miR-132-5p	000834T1			018884T1				003991T1	SMAX5B_003991	putative protocadherin-10-like
dre-miR-132-5p	004558T1			018883T1				004115T1	SMAX5B_004115	putative protocadherin-10-like
dre-miR-132-5p	005167T1			018882T1				004301T1	SMAX5B_004301	putative protein FAM196B-like
dre-miR-132-5p	005986T1			018881T1				003993T1	SMAX5B_003993	putative endonuclease domain-containing 1 protein-like
dre-miR-132-5p	006508T1			018879T1				004167T1	SMAX5B_004167	nlgn2a nlgn2b
dre-miR-132-5p	009890T1			018878T1				004049T1	SMAX5B_004049	putative AMME syndrome candidate 1 protein-like isoform 2||putative AMME syndrome candidate 1 protein-like||putative AMME syndrome candidate 1 protein-like isoform 3
dre-miR-132-5p	011295T1			018873T1				004049T2	SMAX5B_004049	putative AMME syndrome candidate 1 protein-like isoform 2||putative AMME syndrome candidate 1 protein-like||putative AMME syndrome candidate 1 protein-like isoform 3
dre-miR-132-5p	012592T1			018870T1				004049T3	SMAX5B_004049	putative AMME syndrome candidate 1 protein-like isoform 2||putative AMME syndrome candidate 1 protein-like||putative AMME syndrome candidate 1 protein-like isoform 3
dre-miR-132-5p	015586T1			018868T1				004194T1	SMAX5B_004194	putative sodium/calcium exchanger 1-like
dre-miR-132-5p	020918T1			018851T1				004104T3	SMAX5B_004104	putative FERM domain-containing protein 8 isoform 2||putative FERM domain-containing protein 8||putative FERM domain-containing protein 8 isoform 3
dre-miR-132-5p	021989T1			018850T1				004104T1	SMAX5B_004104	putative FERM domain-containing protein 8 isoform 2||putative FERM domain-containing protein 8||putative FERM domain-containing protein 8 isoform 3
dre-miR-132-5p	022157T1			018849T1				004104T2	SMAX5B_004104	putative FERM domain-containing protein 8 isoform 2||putative FERM domain-containing protein 8||putative FERM domain-containing protein 8 isoform 3
dre-miR-133a-2-5p	001881T1			018848T1				004008T1	SMAX5B_004008	putative transmembrane protein 211
dre-miR-133a-2-5p	006011T1			018841T1				004058T1	SMAX5B_004058	putative active breakpoint cluster region-related protein-like
dre-miR-133a-2-5p	008839T1			018840T2				004276T1	SMAX5B_004276	putative mitochondrial import inner membrane translocase subunit Tim22
dre-miR-133a-2-5p	011142T1			018840T1				004227T1	SMAX5B_004227	4-hydroxyphenylpyruvate dioxygenase
dre-miR-133a-2-5p	019697T1			018836T1				004154T1	SMAX5B_004154	putative myotubularin-related protein 4
dre-miR-133a-3p	000781T1			018831T1				004222T1	SMAX5B_004222	putative scavenger receptor cysteine-rich domain-containing group B protein-like
dre-miR-133a-3p	000872T1			018827T1				004280T1	SMAX5B_004280	Hypothetical protein
dre-miR-133a-3p	000872T2			018826T1				004277T1	SMAX5B_004277	putative peripheral-type benzodiazepine receptor-associated protein 1
dre-miR-133a-3p	000872T3			018825T1				004037T1	SMAX5B_004037	Hypothetical protein
dre-miR-133a-3p	000872T4			018824T1				004060T1	SMAX5B_004060	putative ATP-dependent RNA helicase DHX33
dre-miR-133a-3p	000897T1			018822T1				004193T1	SMAX5B_004193	putative ankyrin repeat and FYVE domain-containing protein 1
dre-miR-133a-3p	002242T2			018820T1				003997T1	SMAX5B_003997	putative nuclear receptor corepressor 1 isoform 2||putative nuclear receptor corepressor 1
dre-miR-133a-3p	002262T1			018818T1				004307T1	SMAX5B_004307	Hypothetical protein
dre-miR-133a-3p	002279T1			018817T1				004091T1	SMAX5B_004091	putative protein similar to vertebrate carbohydrate kinase-like (CARKL)
dre-miR-133a-3p	002350T1			018816T1				004129T3	SMAX5B_004129	ER membrane protein complex subunit 6||ER membrane protein complex subunit 6 isoform 3||ER membrane protein complex subunit 6 isoform 2
dre-miR-133a-3p	002676T1			018815T1				004129T2	SMAX5B_004129	ER membrane protein complex subunit 6||ER membrane protein complex subunit 6 isoform 3||ER membrane protein complex subunit 6 isoform 2
dre-miR-133a-3p	002676T2			018814T1				004129T1	SMAX5B_004129	ER membrane protein complex subunit 6||ER membrane protein complex subunit 6 isoform 3||ER membrane protein complex subunit 6 isoform 2
dre-miR-133a-3p	002730T1			018808T1				004264T1	SMAX5B_004264	putative protein FAM222B
dre-miR-133a-3p	003089T1			018802T1				004007T1	SMAX5B_004007	putative GTPase Era mitochondrial
dre-miR-133a-3p	003147T1			018800T1				004234T1	SMAX5B_004234	putative dehydrogenase/reductase SDR family member 11
dre-miR-133a-3p	003157T1			018799T1				004028T1	SMAX5B_004028	putative phosphatidylinositol-glycan biosynthesis class W protein
dre-miR-133a-3p	003391T1			018797T1				004089T1	SMAX5B_004089	putative unconventional myosin-XIX
dre-miR-133a-3p	003435T1			018795T1				004882T3	SMAX5B_004882	putative protein BTG3 isoform 3||putative protein BTG3 isoform 2||putative protein BTG3
dre-miR-133a-3p	003943T1			018793T1				004882T1	SMAX5B_004882	putative protein BTG3 isoform 3||putative protein BTG3 isoform 2||putative protein BTG3
dre-miR-133a-3p	004231T1			018792T1				004826T1	SMAX5B_004826	putative 2-acylglycerol O-acyltransferase 2
dre-miR-133a-3p	004426T1			018790T1				004883T1	SMAX5B_004883	putative UV radiation resistance-associated protein
dre-miR-133a-3p	004500T1			018789T1				001228T1	SMAX5B_001228	Hypothetical protein
dre-miR-133a-3p	004505T1			018788T1				013516T2	SMAX5B_013516	putative vacuole membrane protein 1 isoform 2||putative vacuole membrane protein 1
dre-miR-133a-3p	004590T1			018787T1				013519T1	SMAX5B_013519	Clathrin heavy chain 1
dre-miR-133a-3p	004696T1			018786T1				001226T1	SMAX5B_001226	putative leucine-rich repeat and fibronectin type III domain-containing protein 1-like protein
dre-miR-133a-3p	005014T1			018785T1				012843T1	SMAX5B_012843	putative mediator of RNA polymerase II transcription subunit 13
dre-miR-133a-3p	005088T1			018779T1				004815T3	SMAX5B_004815	putative cytoskeleton-associated protein 2-like isoform 4||putative cytoskeleton-associated protein 2-like||putative cytoskeleton-associated protein 2-like isoform 2||putative cytoskeleton-associated protein 2-like isoform 3
dre-miR-133a-3p	005509T1			018778T1				004815T4	SMAX5B_004815	putative cytoskeleton-associated protein 2-like isoform 4||putative cytoskeleton-associated protein 2-like||putative cytoskeleton-associated protein 2-like isoform 2||putative cytoskeleton-associated protein 2-like isoform 3
dre-miR-133a-3p	005509T2			018774T1				004815T1	SMAX5B_004815	putative cytoskeleton-associated protein 2-like isoform 4||putative cytoskeleton-associated protein 2-like||putative cytoskeleton-associated protein 2-like isoform 2||putative cytoskeleton-associated protein 2-like isoform 3
dre-miR-133a-3p	005534T1			018773T1				004815T2	SMAX5B_004815	putative cytoskeleton-associated protein 2-like isoform 4||putative cytoskeleton-associated protein 2-like||putative cytoskeleton-associated protein 2-like isoform 2||putative cytoskeleton-associated protein 2-like isoform 3
dre-miR-133a-3p	005534T2			018765T1				004872T1	SMAX5B_004872	putative beta-galactosidase-1-like protein 2
dre-miR-133a-3p	005571T1			018762T2				004833T2	SMAX5B_004833	Etoposide-induced protein 2.4 like protein||Etoposide-induced protein 2.4 like protein isoform 2
dre-miR-133a-3p	005730T1			018762T1				004833T1	SMAX5B_004833	Etoposide-induced protein 2.4 like protein||Etoposide-induced protein 2.4 like protein isoform 2
dre-miR-133a-3p	005742T1			018760T1				004849T1	SMAX5B_004849	putative immunoglobulin superfamily member 5-like
dre-miR-133a-3p	005833T1			018758T1				004839T1	SMAX5B_004839	putative Down syndrome cell adhesion molecule-like
dre-miR-133a-3p	005906T1			018757T1				004880T1	SMAX5B_004880	putative acetyl-CoA acetyltransferase mitochondrial
dre-miR-133a-3p	006336T1			018748T1				004800T1	SMAX5B_004800	putative actin cytoskeleton-regulatory complex protein PAN1-like
dre-miR-133a-3p	006336T2			018747T1				004868T1	SMAX5B_004868	putative WSC domain-containing protein 1
dre-miR-133a-3p	006442T1			018746T1				004866T1	SMAX5B_004866	putative heterogeneous nuclear ribonucleoprotein L-like
dre-miR-133a-3p	006449T3			018743T1				004804T1	SMAX5B_004804	putative biotin--protein ligase||putative biotin--protein ligase isoform 2||putative biotin--protein ligase isoform 3
dre-miR-133a-3p	006532T1			018740T1				004804T3	SMAX5B_004804	putative biotin--protein ligase||putative biotin--protein ligase isoform 2||putative biotin--protein ligase isoform 3
dre-miR-133a-3p	006729T1			018737T1				004798T1	SMAX5B_004798	Hypothetical protein
dre-miR-133a-3p	006736T1			018731T1				004874T1	SMAX5B_004874	putative collagenase 3-like
dre-miR-133a-3p	007064T1			018721T1				004828T1	SMAX5B_004828	putative synaptotagmin-like protein 2
dre-miR-133a-3p	007215T1			018719T1				004807T2	SMAX5B_004807	putative disks large -like 2 isoform 2||putative disks large -like 2
dre-miR-133a-3p	007534T1			018717T1				004837T2	SMAX5B_004837	putative phosphatidylinositol-binding clathrin assembly protein isoform 2||putative phosphatidylinositol-binding clathrin assembly protein
dre-miR-133a-3p	007575T1			018716T1				004837T1	SMAX5B_004837	putative phosphatidylinositol-binding clathrin assembly protein isoform 2||putative phosphatidylinositol-binding clathrin assembly protein
dre-miR-133a-3p	007581T1			018713T2				004811T1	SMAX5B_004811	putative HMG box transcription factor BBX
dre-miR-133a-3p	007988T1			018710T1				004859T1	SMAX5B_004859	putative vacuolar protein sorting-associated protein 11 -like
dre-miR-133a-3p	008291T1			018709T1				004818T1	SMAX5B_004818	Hypothetical protein
dre-miR-133a-3p	008389T1			018707T1				004875T1	SMAX5B_004875	putative zona pellucida-like domain-containing protein 1
dre-miR-133a-3p	008505T1			018705T1				004801T1	SMAX5B_004801	putative hypoxia up-regulated protein 1
dre-miR-133a-3p	008505T2			018703T1				004836T1	SMAX5B_004836	putative trichohyalin-like
dre-miR-133a-3p	008505T3			018697T1				004829T1	SMAX5B_004829	Hypothetical protein
dre-miR-133a-3p	008512T1			018696T2				020020T1	SMAX5B_020020	putative VPS10 domain-containing receptor SorCS2
dre-miR-133a-3p	008512T2			018696T1				020023T3	SMAX5B_020023	Spindle assembly checkpoint protein Mad2 isoform 3||Spindle assembly checkpoint protein Mad2||Spindle assembly checkpoint protein Mad2 isoform 2
dre-miR-133a-3p	008549T1			018695T1				020023T2	SMAX5B_020023	Spindle assembly checkpoint protein Mad2 isoform 3||Spindle assembly checkpoint protein Mad2||Spindle assembly checkpoint protein Mad2 isoform 2
dre-miR-133a-3p	008621T1			018694T1				020025T1	SMAX5B_020025	putative calcium/calmodulin-dependent protein kinase type II subunit delta
dre-miR-133a-3p	009021T1			018693T1				020026T2	SMAX5B_020026	putative ankyrin-2||putative ankyrin-2 isoform 2
dre-miR-133a-3p	009162T1			018689T1				020026T1	SMAX5B_020026	putative ankyrin-2||putative ankyrin-2 isoform 2
dre-miR-133a-3p	009249T1			018688T2				004848T1	SMAX5B_004848	Histone H2A
dre-miR-133a-3p	009492T1			018688T1				004794T1	SMAX5B_004794	putative heat shock cognate 71 kDa protein
dre-miR-133a-3p	009654T1			018683T1				016959T1	SMAX5B_016959	putative multiple epidermal growth factor-like domains protein 10
dre-miR-133a-3p	009687T1			018680T4				017024T1	SMAX5B_017024	putative gastrula zinc finger protein XlCGF57.1-like
dre-miR-133a-3p	009764T1			018680T2				016960T1	SMAX5B_016960	Proteasome subunit beta type
dre-miR-133a-3p	010217T1			018676T2				017030T1	SMAX5B_017030	putative homeobox protein ceh-1-like
dre-miR-133a-3p	010217T2			018676T1				016962T1	SMAX5B_016962	Ash2-like
dre-miR-133a-3p	010261T1			018667T1				016996T1	SMAX5B_016996	putative substance-P receptor-like
dre-miR-133a-3p	010371T1			018665T1				017025T1	SMAX5B_017025	putative G protein-coupled receptor kinase 5-like
dre-miR-133a-3p	010415T1			018655T1				017040T1	SMAX5B_017040	putative unconventional myosin-XVIIIb
dre-miR-133a-3p	010433T1			018653T1				017034T1	SMAX5B_017034	Beta-adrenergic receptor kinase 2
dre-miR-133a-3p	010459T1			018652T2				017033T1	SMAX5B_017033	putative short-chain specific acyl-CoA dehydrogenase mitochondrial
dre-miR-133a-3p	010469T1			018650T1				016965T1	SMAX5B_016965	putative scavenger receptor cysteine-rich type 1 protein M130-like
dre-miR-133a-3p	010635T1			018649T1				017026T1	SMAX5B_017026	putative arrestin domain-containing protein 3-like
dre-miR-133a-3p	010797T1			018647T1				016970T1	SMAX5B_016970	putative myocyte-specific enhancer factor 2C-like
dre-miR-133a-3p	010891T1			018645T1				017001T1	SMAX5B_017001	putative neuropeptide Y receptor type 1-like
dre-miR-133a-3p	011268T1			018638T1				016954T1	SMAX5B_016954	putative enolase-phosphatase E1
dre-miR-133a-3p	011285T1			018635T1				017023T2	SMAX5B_017023	putative placenta-specific 8 protein||putative placenta-specific 8 protein isoform 2||putative placenta-specific 8 protein isoform 3||putative placenta-specific 8 protein isoform 4
dre-miR-133a-3p	011328T1			018631T8				017023T1	SMAX5B_017023	putative placenta-specific 8 protein||putative placenta-specific 8 protein isoform 2||putative placenta-specific 8 protein isoform 3||putative placenta-specific 8 protein isoform 4
dre-miR-133a-3p	012276T1			018631T7				017023T4	SMAX5B_017023	putative placenta-specific 8 protein||putative placenta-specific 8 protein isoform 2||putative placenta-specific 8 protein isoform 3||putative placenta-specific 8 protein isoform 4
dre-miR-133a-3p	012579T1			018631T6				017014T1	SMAX5B_017014	putative mitotic-spindle organizing protein 2-like
dre-miR-133a-3p	013080T1			018631T5				017005T1	SMAX5B_017005	Peptidylprolyl isomerase domain and WD repeat-containing protein 1
dre-miR-133a-3p	013080T2			018631T4				016980T1	SMAX5B_016980	E3 ubiquitin-protein ligase TRIM23
dre-miR-133a-3p	013080T3			018631T3				016957T1	SMAX5B_016957	putative protein similar to vertebrate synaptic vesicle glycoprotein 2C (SV2C)
dre-miR-133a-3p	013475T1			018631T2				017003T1	SMAX5B_017003	putative proteinase-activated receptor 3-like
dre-miR-133a-3p	013554T1			018631T1				016975T1	SMAX5B_016975	putative cholesterol 25-hydroxylase-like protein 2
dre-miR-133a-3p	013616T1			018629T1				017017T1	SMAX5B_017017	putative high affinity cAMP-specific and IBMX-insensitive 3'-5'-cyclic phosphodiesterase 8B
dre-miR-133a-3p	013641T1			018628T1				017027T1	SMAX5B_017027	Homeobox protein orthopedia B
dre-miR-133a-3p	013842T1			018627T2				016955T3	SMAX5B_016955	putative WD repeat-containing protein 41 isoform 2||putative WD repeat-containing protein 41 isoform 3||putative WD repeat-containing protein 41
dre-miR-133a-3p	013864T1			018627T1				016955T2	SMAX5B_016955	putative WD repeat-containing protein 41 isoform 2||putative WD repeat-containing protein 41 isoform 3||putative WD repeat-containing protein 41
dre-miR-133a-3p	014775T1			018624T1				016955T1	SMAX5B_016955	putative WD repeat-containing protein 41 isoform 2||putative WD repeat-containing protein 41 isoform 3||putative WD repeat-containing protein 41
dre-miR-133a-3p	014921T1			018623T1				017042T1	SMAX5B_017042	putative secretory carrier-associated membrane protein 1
dre-miR-133a-3p	015505T1			018618T3				017007T1	SMAX5B_017007	Lipoma HMGIC fusion partner-like 2 protein
dre-miR-133a-3p	015605T1			018618T2				017013T1	SMAX5B_017013	Hypothetical protein
dre-miR-133a-3p	015605T2			018618T1				016987T1	SMAX5B_016987	putative arylsulfatase B
dre-miR-133a-3p	015820T1			018617T1				016967T1	SMAX5B_016967	putative dimethylglycine dehydrogenase mitochondrial
dre-miR-133a-3p	016037T1			018616T1				017031T1	SMAX5B_017031	putative cardiomyopathy-associated protein 5-like
dre-miR-133a-3p	016268T1			018613T1				017018T1	SMAX5B_017018	Hypothetical protein
dre-miR-133a-3p	016328T1			018610T1				016979T1	SMAX5B_016979	Beta-hexosaminidase||Beta-hexosaminidase isoform 2
dre-miR-133a-3p	016404T1			018607T1				016979T2	SMAX5B_016979	Beta-hexosaminidase||Beta-hexosaminidase isoform 2
dre-miR-133a-3p	016421T1			018606T1				016977T1	SMAX5B_016977	putative rho guanine nucleotide exchange factor 28-like
dre-miR-133a-3p	016518T1			018600T1				016952T2	SMAX5B_016952	putative ankyrin repeat family A protein 2-like||putative ankyrin repeat family A protein 2-like isoform 2
dre-miR-133a-3p	016729T1			018598T1				016952T1	SMAX5B_016952	putative ankyrin repeat family A protein 2-like||putative ankyrin repeat family A protein 2-like isoform 2
dre-miR-133a-3p	016965T1			018597T1				017010T2	SMAX5B_017010	Transcription factor BTF3 isoform 2||Transcription factor BTF3
dre-miR-133a-3p	017033T1			018595T2				017010T1	SMAX5B_017010	Transcription factor BTF3 isoform 2||Transcription factor BTF3
dre-miR-133a-3p	017493T1			018595T1				007006T1	SMAX5B_007006	putative transportin-1
dre-miR-133a-3p	017502T1			018594T1				013576T1	SMAX5B_013576	putative dual specificity protein phosphatase 26
dre-miR-133a-3p	017643T1			018592T1				013578T2	SMAX5B_013578	putative occludin-like isoform 2||putative occludin-like
dre-miR-133a-3p	018250T1			018591T1				013649T1	SMAX5B_013649	Creatine kinase mitochondrial 2
dre-miR-133a-3p	018304T1			018589T1				013610T1	SMAX5B_013610	putative beta-crystallin S-like
dre-miR-133a-3p	018986T1			018588T1				013588T1	SMAX5B_013588	putative potassium voltage-gated channel subfamily H member 8-like
dre-miR-133a-3p	019050T1			018585T1				013595T1	SMAX5B_013595	putative ETS translocation variant 5-like
dre-miR-133a-3p	019304T1			018579T1				013641T1	SMAX5B_013641	putative semaphorin-5B-like
dre-miR-133a-3p	019326T1			018577T1				013599T1	SMAX5B_013599	Ras domain containing protein
dre-miR-133a-3p	019828T1			018576T1				013637T1	SMAX5B_013637	putative protein unc-50 -like
dre-miR-133a-3p	020137T1			018565T1				013616T1	SMAX5B_013616	putative coiled-coil domain-containing protein 96
dre-miR-133a-3p	020441T1			018561T1				004346T1	SMAX5B_004346	Hypothetical protein
dre-miR-133a-3p	020664T1			018559T1				004361T1	SMAX5B_004361	putative poliovirus receptor-related protein 4-like
dre-miR-133a-3p	020878T1			018558T1				004351T1	SMAX5B_004351	Ependymin-like protein
dre-miR-133a-3p	020881T1			018557T2				001367T1	SMAX5B_001367	Hypothetical protein
dre-miR-133a-3p	020911T1			018557T1				001368T1	SMAX5B_001368	putative mitogen-activated protein kinase kinase kinase 11
dre-miR-133a-3p	020918T1			018550T1				001354T1	SMAX5B_001354	putative UPF0696 protein C11orf68 -like
dre-miR-133a-3p	021142T1			018549T1				001352T1	SMAX5B_001352	p65 transcription factor
dre-miR-133a-3p	021193T1			018548T1				012916T1	SMAX5B_012916	putative G-protein coupled receptor 4-like
dre-miR-133a-3p	021257T1			018544T1				012875T1	SMAX5B_012875	putative calcium/calmodulin-dependent protein kinase II inhibitor 1-like
dre-miR-133a-3p	021469T1			018537T1				012896T1	SMAX5B_012896	Mab-21 domain containing protein
dre-miR-133a-3p	021617T1			018536T1				012933T1	SMAX5B_012933	nlgn2b nlgn2a
dre-miR-133a-3p	021679T1			018535T1				012885T1	SMAX5B_012885	Ribonuclease p protein subunit p20
dre-miR-133a-3p	021781T1			018532T1				012925T1	SMAX5B_012925	putative endonuclease domain-containing 1 protein-like
dre-miR-133a-3p	021816T1			018531T1				012893T1	SMAX5B_012893	putative ephrin-B3
dre-miR-133a-3p	021816T2			018527T1				012898T1	SMAX5B_012898	putative dynein heavy chain 2 axonemal
dre-miR-133a-3p	021825T1			018526T1				012901T1	SMAX5B_012901	putative dynein heavy chain 2 axonemal
dre-miR-133a-3p	022546T1			018523T1				012902T1	SMAX5B_012902	IRS domain containing protein
dre-miR-133a-3p	022602T1			018519T1				012912T1	SMAX5B_012912	putative synaptotagmin-4
dre-miR-133b-3p	000781T1			018513T1				012943T1	SMAX5B_012943	putative bifunctional protein NCOAT-like
dre-miR-133b-3p	000872T1			018506T1				012889T1	SMAX5B_012889	putative rab9 effector protein with kelch motifs-like
dre-miR-133b-3p	000872T2			018505T1				012884T1	SMAX5B_012884	putative galactosylgalactosylxylosylprotein 3-beta-glucuronosyltransferase 3-like
dre-miR-133b-3p	000872T3			018499T1				012895T1	SMAX5B_012895	putative serine/threonine-protein kinase MARK2
dre-miR-133b-3p	000872T4			018498T1				012914T1	SMAX5B_012914	putative REST corepressor 2-like
dre-miR-133b-3p	000897T1			018489T1				012909T1	SMAX5B_012909	putative heat shock 70 kDa protein 12B
dre-miR-133b-3p	002262T1			018487T1				012937T1	SMAX5B_012937	Chaperonin containing TCP1 subunit 7 (Eta)
dre-miR-133b-3p	002350T1			018485T1				012890T1	SMAX5B_012890	Hypothetical protein
dre-miR-133b-3p	002501T2			018484T1				012880T1	SMAX5B_012880	Hypothetical protein
dre-miR-133b-3p	002676T1			018483T1				012879T1	SMAX5B_012879	putative transmembrane protein 179B
dre-miR-133b-3p	002676T2			018481T1				012926T1	SMAX5B_012926	putative sorting nexin-15
dre-miR-133b-3p	002730T1			018477T1				012917T1	SMAX5B_012917	putative transcriptional-regulating factor 1-like
dre-miR-133b-3p	002829T1			018476T2				012934T1	SMAX5B_012934	putative transmembrane protein 151B-like
dre-miR-133b-3p	003089T1			018476T1				013750T1	SMAX5B_013750	GI16002 product from transcript GI16002-RA
dre-miR-133b-3p	003147T1			018472T1				012931T1	SMAX5B_012931	putative glycoprotein hormone beta-5-like
dre-miR-133b-3p	003157T1			018470T1				012915T1	SMAX5B_012915	putative sodium/calcium exchanger 1-like
dre-miR-133b-3p	003391T1			018466T1				012911T1	SMAX5B_012911	Hypothetical protein
dre-miR-133b-3p	003435T1			018463T1				012928T2	SMAX5B_012928	putative pyruvate carboxylase mitochondrial-like isoform 2||putative pyruvate carboxylase mitochondrial-like
dre-miR-133b-3p	004426T1			018455T1				012928T1	SMAX5B_012928	putative pyruvate carboxylase mitochondrial-like isoform 2||putative pyruvate carboxylase mitochondrial-like
dre-miR-133b-3p	004505T1			018453T1				013747T1	SMAX5B_013747	putative tRNA methyltransferase 10 -like A
dre-miR-133b-3p	004590T1			018452T1				013751T1	SMAX5B_013751	putative FRAS1-related extracellular matrix protein 1||putative FRAS1-related extracellular matrix protein 1 isoform 2
dre-miR-133b-3p	004696T1			018447T1				004398T1	SMAX5B_004398	putative sperm-associated antigen 17-like
dre-miR-133b-3p	005014T1			018446T1				004373T1	SMAX5B_004373	putative cell wall integrity and stress response component 2-like isoform 4||putative cell wall integrity and stress response component 2-like isoform 2||putative cell wall integrity and stress response component 2-like isoform 3||putative cell wall integrity and stress response component 2-like
dre-miR-133b-3p	005088T1			018444T1				004404T2	SMAX5B_004404	putative HAUS augmin-like complex subunit 6 isoform 2||putative HAUS augmin-like complex subunit 6
dre-miR-133b-3p	005509T1			018443T1				004404T1	SMAX5B_004404	putative HAUS augmin-like complex subunit 6 isoform 2||putative HAUS augmin-like complex subunit 6
dre-miR-133b-3p	005509T2			018442T1				004371T1	SMAX5B_004371	putative cat eye syndrome critical region protein 6
dre-miR-133b-3p	005534T1			018435T1				004406T1	SMAX5B_004406	Ras domain containing protein
dre-miR-133b-3p	005534T2			018434T1				004384T1	SMAX5B_004384	putative rho guanine nucleotide exchange factor 39
dre-miR-133b-3p	005571T1			018431T1				004386T1	SMAX5B_004386	putative LIM domain only protein 3
dre-miR-133b-3p	005730T1			018430T1				004383T1	SMAX5B_004383	Serine/threonine-protein phosphatase
dre-miR-133b-3p	005742T1			018427T1				004385T1	SMAX5B_004385	Palmitoyltransferase
dre-miR-133b-3p	005833T1			018426T1				004403T1	SMAX5B_004403	putative deoxyribose-phosphate aldolase isoform 3||putative deoxyribose-phosphate aldolase||putative deoxyribose-phosphate aldolase isoform 2
dre-miR-133b-3p	005906T1			018416T1				004403T3	SMAX5B_004403	putative deoxyribose-phosphate aldolase isoform 3||putative deoxyribose-phosphate aldolase||putative deoxyribose-phosphate aldolase isoform 2
dre-miR-133b-3p	006336T1			018415T1				004403T2	SMAX5B_004403	putative deoxyribose-phosphate aldolase isoform 3||putative deoxyribose-phosphate aldolase||putative deoxyribose-phosphate aldolase isoform 2
dre-miR-133b-3p	006336T2			018414T1				000849T1	SMAX5B_000849	putative phosphorylated adapter RNA export protein
dre-miR-133b-3p	006442T1			018412T1				000866T1	SMAX5B_000866	putative dnaJ -like subfamily C member 2 isoform 2||putative dnaJ -like subfamily C member 2
dre-miR-133b-3p	006449T3			018411T1				000862T1	SMAX5B_000862	26S protease regulatory subunit 7 isoform 2||26S protease regulatory subunit 7
dre-miR-133b-3p	006532T1			018402T1				000862T2	SMAX5B_000862	26S protease regulatory subunit 7 isoform 2||26S protease regulatory subunit 7
dre-miR-133b-3p	006736T1			018400T1				004735T1	SMAX5B_004735	putative calcium and integrin-binding family member 2-like
dre-miR-133b-3p	007064T1			018398T1				014023T1	SMAX5B_014023	putative tumor suppressor p53-binding protein 1-like
dre-miR-133b-3p	007215T1			018397T1				003381T1	SMAX5B_003381	putative SH3 and multiple ankyrin repeat domains protein 2-like
dre-miR-133b-3p	007534T1			018395T1				003807T1	SMAX5B_003807	Hypothetical protein
dre-miR-133b-3p	007575T1			018392T2				004724T1	SMAX5B_004724	Sodium/hydrogen exchanger
dre-miR-133b-3p	008389T1			018392T1				000859T1	SMAX5B_000859	putative chloride anion exchanger-like
dre-miR-133b-3p	008505T1			018391T1				000873T1	SMAX5B_000873	putative E3 ubiquitin-protein ligase Hakai-like
dre-miR-133b-3p	008505T2			018390T1				000855T1	SMAX5B_000855	Hypothetical protein
dre-miR-133b-3p	008505T3			018387T1				000870T1	SMAX5B_000870	putative serine/threonine-protein phosphatase 6 regulatory subunit 2-like
dre-miR-133b-3p	008512T1			018386T2				000848T1	SMAX5B_000848	putative ADM2-like
dre-miR-133b-3p	008512T2			018386T1				000853T1	SMAX5B_000853	putative ankyrin repeat domain-containing protein 16-like
dre-miR-133b-3p	008549T1			018385T1				000872T1	SMAX5B_000872	putative rab GDP dissociation inhibitor beta-like||putative rab GDP dissociation inhibitor beta-like isoform 2||putative rab GDP dissociation inhibitor beta-like isoform 3||putative rab GDP dissociation inhibitor beta-like isoform 4
dre-miR-133b-3p	008621T1			018383T1				000872T4	SMAX5B_000872	putative rab GDP dissociation inhibitor beta-like||putative rab GDP dissociation inhibitor beta-like isoform 2||putative rab GDP dissociation inhibitor beta-like isoform 3||putative rab GDP dissociation inhibitor beta-like isoform 4
dre-miR-133b-3p	009021T1			018381T2				000872T2	SMAX5B_000872	putative rab GDP dissociation inhibitor beta-like||putative rab GDP dissociation inhibitor beta-like isoform 2||putative rab GDP dissociation inhibitor beta-like isoform 3||putative rab GDP dissociation inhibitor beta-like isoform 4
dre-miR-133b-3p	009249T1			018381T1				000872T3	SMAX5B_000872	putative rab GDP dissociation inhibitor beta-like||putative rab GDP dissociation inhibitor beta-like isoform 2||putative rab GDP dissociation inhibitor beta-like isoform 3||putative rab GDP dissociation inhibitor beta-like isoform 4
dre-miR-133b-3p	009254T1			018379T1				000858T1	SMAX5B_000858	putative glycosyltransferase 8 domain-containing protein 2
dre-miR-133b-3p	009492T1			018378T1				000860T1	SMAX5B_000860	putative neuroepithelial cell-transforming 1 protein
dre-miR-133b-3p	009654T1			018377T1				000867T1	SMAX5B_000867	Heat shock 70kDa protein 14
dre-miR-133b-3p	009687T1			018376T1				000871T1	SMAX5B_000871	putative interleukin-1 receptor-associated kinase 3
dre-miR-133b-3p	009764T1			018375T1				004737T1	SMAX5B_004737	putative CCAAT/enhancer-binding protein alpha
dre-miR-133b-3p	010217T1			018370T1				004729T1	SMAX5B_004729	putative WD repeat-containing protein 59
dre-miR-133b-3p	010217T2			018368T1				021138T1	SMAX5B_021138	putative deleted in malignant brain tumors 1 protein-like
dre-miR-133b-3p	010261T1			018367T1				004718T1	SMAX5B_004718	putative cyclic nucleotide-gated cation channel beta-1-like
dre-miR-133b-3p	010371T1			018366T1				017103T1	SMAX5B_017103	putative ankyrin repeat and BTB/POZ domain-containing protein 2-like
dre-miR-133b-3p	010415T1			018364T1				017097T1	SMAX5B_017097	putative ankyrin repeat and BTB/POZ domain-containing protein 2-like
dre-miR-133b-3p	010433T1			018362T1				017101T1	SMAX5B_017101	putative ankyrin repeat and BTB/POZ domain-containing protein 2-like
dre-miR-133b-3p	010469T1			018352T2				017102T1	SMAX5B_017102	Hypothetical protein
dre-miR-133b-3p	010635T1			018350T1				017096T1	SMAX5B_017096	Hypothetical protein
dre-miR-133b-3p	010797T1			018346T1				004721T1	SMAX5B_004721	Dor1 domain containing protein
dre-miR-133b-3p	010891T1			018341T1				004736T1	SMAX5B_004736	putative cyclic nucleotide-gated cation channel beta-1-like
dre-miR-133b-3p	011268T1			018339T1				004717T1	SMAX5B_004717	Transcription initiation factor IIA subunit 2 isoform 2||Transcription initiation factor IIA subunit 2
dre-miR-133b-3p	011285T1			018338T1				017098T1	SMAX5B_017098	putative USP6 N-terminal-like protein
dre-miR-133b-3p	011328T1			018337T1				017100T1	SMAX5B_017100	putative serine/threonine-protein kinase BRSK2-like
dre-miR-133b-3p	011458T1			018336T1				017099T1	SMAX5B_017099	putative nuclear receptor ROR-alpha-like
dre-miR-133b-3p	012276T1			018334T1				021164T1	SMAX5B_021164	putative ADP-ribosylation factor GTPase-activating protein 2
dre-miR-133b-3p	013080T1			018333T1				021146T1	SMAX5B_021146	putative peroxisomal biogenesis factor 16
dre-miR-133b-3p	013080T2			018330T1				021165T1	SMAX5B_021165	putative death-associated protein kinase 3-like
dre-miR-133b-3p	013080T3			018328T1				021156T1	SMAX5B_021156	putative multiple epidermal growth factor-like domains protein 11
dre-miR-133b-3p	013475T1			018327T1				021143T1	SMAX5B_021143	Ras-related protein Rab-11A
dre-miR-133b-3p	013554T1			018324T1				002514T1	SMAX5B_002514	putative DIS3-like exonuclease 1
dre-miR-133b-3p	013641T1			018317T1				002507T1	SMAX5B_002507	putative TIMELESS-interacting protein
dre-miR-133b-3p	013842T1			018315T1				002516T1	SMAX5B_002516	putative histone-lysine N-methyltransferase SUV420H1
dre-miR-133b-3p	013864T1			018312T1				021162T1	SMAX5B_021162	Hypothetical protein
dre-miR-133b-3p	014775T1			018309T1				021175T1	SMAX5B_021175	putative E3 ubiquitin-protein ligase HERC1
dre-miR-133b-3p	014921T1			018307T1				002519T1	SMAX5B_002519	putative potassium voltage-gated channel subfamily G member 4-like
dre-miR-133b-3p	015505T1			018304T1				002510T1	SMAX5B_002510	putative ribosyldihydronicotinamide dehydrogenase
dre-miR-133b-3p	015605T1			018302T1				007988T1	SMAX5B_007988	putative transient receptor potential cation channel subfamily M member 1-like
dre-miR-133b-3p	015605T2			018300T1				007996T1	SMAX5B_007996	putative palmitoyltransferase ZDHHC1-like
dre-miR-133b-3p	016022T1			018296T3				007981T1	SMAX5B_007981	putative EMILIN-1-like
dre-miR-133b-3p	016037T1			018296T2				007977T4	SMAX5B_007977	putative microtubule-associated protein 1A isoform 3||putative microtubule-associated protein 1A isoform 2||putative microtubule-associated protein 1A||putative microtubule-associated protein 1A isoform 4
dre-miR-133b-3p	016268T1			018296T1				007977T1	SMAX5B_007977	putative microtubule-associated protein 1A isoform 3||putative microtubule-associated protein 1A isoform 2||putative microtubule-associated protein 1A||putative microtubule-associated protein 1A isoform 4
dre-miR-133b-3p	016328T1			018289T1				007993T1	SMAX5B_007993	Agouti-related protein 1
dre-miR-133b-3p	016404T1			018288T1				007987T3	SMAX5B_007987	putative vacuolar protein sorting-associated protein 13C isoform 2||putative vacuolar protein sorting-associated protein 13C isoform 3||putative vacuolar protein sorting-associated protein 13C
dre-miR-133b-3p	016421T1			018286T1				007994T1	SMAX5B_007994	putative aggrecan core protein-like
dre-miR-133b-3p	016518T1			018285T1				007978T1	SMAX5B_007978	putative inositol hexakisphosphate and diphosphoinositol-pentakisphosphate kinase 1-like
dre-miR-133b-3p	016633T1			018284T1				007980T1	SMAX5B_007980	putative zinc finger protein 408-like
dre-miR-133b-3p	016729T1			018283T1				007992T1	SMAX5B_007992	putative alpha-2Db adrenergic receptor-like
dre-miR-133b-3p	016965T1			018276T1				007990T1	SMAX5B_007990	putative tumor suppressor p53-binding protein 1
dre-miR-133b-3p	017493T1			018272T1				007989T1	SMAX5B_007989	putative CDKN2A-interacting protein
dre-miR-133b-3p	017502T1			018271T1				014426T1	SMAX5B_014426	putative kinesin-like protein KIFC3
dre-miR-133b-3p	017643T1			018269T1				007995T1	SMAX5B_007995	Ras GTPase-activating-like protein IQGAP1
dre-miR-133b-3p	018304T1			018266T1				013762T1	SMAX5B_013762	putative ras association domain-containing protein 8-like
dre-miR-133b-3p	018986T1			018264T1				013764T1	SMAX5B_013764	putative nuclear anchorage protein 1-like
dre-miR-133b-3p	019050T1			018262T1				000935T1	SMAX5B_000935	putative C-type lectin galactose-binding
dre-miR-133b-3p	019304T1			018261T1				005354T1	SMAX5B_005354	putative ADAMTS-like protein 5
dre-miR-133b-3p	019326T1			018260T1				005350T1	SMAX5B_005350	putative huntingtin-interacting protein K-like
dre-miR-133b-3p	019828T1			018259T3				005327T1	SMAX5B_005327	putative phosphatidylglycerophosphatase and protein-tyrosine phosphatase 1
dre-miR-133b-3p	020137T1			018259T2				005353T1	SMAX5B_005353	putative guanosine-3'-5'-bis(diphosphate) 3'-pyrophosphohydrolase MESH1
dre-miR-133b-3p	020441T1			018259T1				005351T1	SMAX5B_005351	putative NADH dehydrogenase
dre-miR-133b-3p	020878T1			018257T1				005341T1	SMAX5B_005341	putative forkhead box protein N5-like
dre-miR-133b-3p	020881T1			018256T3				005352T1	SMAX5B_005352	putative mucin-17-like
dre-miR-133b-3p	020911T1			018256T1				005343T1	SMAX5B_005343	putative otogelin-like
dre-miR-133b-3p	020918T1			018253T1				005328T1	SMAX5B_005328	putative troponin I fast skeletal muscle-like
dre-miR-133b-3p	021142T1			018252T1				005331T1	SMAX5B_005331	Hypothetical protein
dre-miR-133b-3p	021193T1			018251T1				005335T1	SMAX5B_005335	hypothetical protein
dre-miR-133b-3p	021257T1			018250T1				005333T1	SMAX5B_005333	putative protein kinase C and casein kinase substrate in neurons protein 3
dre-miR-133b-3p	021469T1			018249T1				016130T1	SMAX5B_016130	putative protein Smaug -like 1
dre-miR-133b-3p	021617T1			018247T1				016125T1	SMAX5B_016125	putative ERO1-like protein alpha
dre-miR-133b-3p	021679T1			018246T1				016128T1	SMAX5B_016128	GTP cyclohydrolase 1
dre-miR-133b-3p	021781T1			018241T1				016120T1	SMAX5B_016120	putative suppressor of cytokine signaling 4
dre-miR-133b-3p	021816T1			018240T5				016127T1	SMAX5B_016127	putative C-myc promoter-binding protein-like
dre-miR-133b-3p	021816T2			018240T2				016117T1	SMAX5B_016117	putative sodium/potassium/calcium exchanger 1-like
dre-miR-133b-3p	021825T1			018237T1				016124T1	SMAX5B_016124	Hypothetical protein
dre-miR-133b-3p	022546T1			018236T2				016126T1	SMAX5B_016126	putative photoreceptor-specific nuclear receptor
dre-miR-133b-3p	022602T1			018235T1				016134T1	SMAX5B_016134	putative solute carrier family 22 member 18
dre-miR-135a	011041T1			018230T1				016136T1	SMAX5B_016136	putative metallophosphoesterase MPPED2
dre-miR-135a	015169T1			018228T1				016133T1	SMAX5B_016133	putative transcription factor E2F8
dre-miR-135a	019225T1			018222T1				005644T1	SMAX5B_005644	putative neuron navigator 2
dre-miR-135b-5p	018932T1			018220T1				005656T1	SMAX5B_005656	putative protein kinase C-binding protein NELL1-like
dre-miR-135c	000654T1			018217T1				005635T1	SMAX5B_005635	hypothetical protein
dre-miR-135c	009911T1			018216T2				005608T1	SMAX5B_005608	Hypothetical protein
dre-miR-135c	015169T1			018216T1				005604T1	SMAX5B_005604	putative excitatory amino acid transporter 2-like
dre-miR-135c	020125T1			018215T1				005602T1	SMAX5B_005602	putative inactive serine protease PAMR1-like
dre-miR-135c	021814T4			018213T1				005636T1	SMAX5B_005636	Hypothetical protein
dre-miR-135c				018212T1				005659T1	SMAX5B_005659	Hypothetical protein
dre-miR-137-3p				018211T1				005681T1	SMAX5B_005681	putative cyclin-dependent kinase inhibitor 1B-like
dre-miR-138-5p	000057T1			018208T1				005626T1	SMAX5B_005626	putative potassium voltage-gated channel subfamily KQT member 1-like
dre-miR-138-5p	000072T1			018205T2				005639T1	SMAX5B_005639	putative leucine zipper protein 2-like
dre-miR-138-5p	000084T1			018203T1				005622T1	SMAX5B_005622	TNF receptor-associated factor 6
dre-miR-138-5p	000148T1			018202T1				005654T1	SMAX5B_005654	Hypothetical protein
dre-miR-138-5p	000196T1			018200T1				005680T1	SMAX5B_005680	putative gamma-butyrobetaine dioxygenase
dre-miR-138-5p	000233T1			018197T1				005610T1	SMAX5B_005610	putative CD151 antigen-like
dre-miR-138-5p	000247T1			018192T1				005605T1	SMAX5B_005605	putative cellular retinoic acid-binding protein 1
dre-miR-138-5p	000298T1			018191T1				005627T2	SMAX5B_005627	putative paired amphipathic helix protein Sin3a-like isoform 2||putative paired amphipathic helix protein Sin3a-like
dre-miR-138-5p	000386T1			018186T1				005663T1	SMAX5B_005663	putative sorting nexin-1
dre-miR-138-5p	000395T1			018184T1				005693T1	SMAX5B_005693	putative neogenin-like
dre-miR-138-5p	000439T1			018183T1				005640T2	SMAX5B_005640	putative secretory carrier-associated membrane protein 2 isoform 2||putative secretory carrier-associated membrane protein 2
dre-miR-138-5p	000445T1			018175T1				005640T1	SMAX5B_005640	putative secretory carrier-associated membrane protein 2 isoform 2||putative secretory carrier-associated membrane protein 2
dre-miR-138-5p	000455T1			018174T1				005632T1	SMAX5B_005632	Hypothetical protein
dre-miR-138-5p	000455T2			018169T1				005678T1	SMAX5B_005678	putative unconventional myosin-IXa
dre-miR-138-5p	000465T1			018164T1				005672T1	SMAX5B_005672	putative GRAM domain-containing protein 2
dre-miR-138-5p	000513T1			018163T1				005612T1	SMAX5B_005612	putative ceroid-lipofuscinosis neuronal protein 6
dre-miR-138-5p	000551T1			018162T1				005661T1	SMAX5B_005661	putative relaxin-3 receptor 1-like
dre-miR-138-5p	000674T1			018160T1				005664T1	SMAX5B_005664	putative disintegrin and metalloproteinase with thrombospondin motifs 7
dre-miR-138-5p	000683T1			018155T1				007976T1	SMAX5B_007976	putative galanin receptor type 1-like
dre-miR-138-5p	000688T1			018141T1				007985T1	SMAX5B_007985	putative galanin receptor type 1-like
dre-miR-138-5p	000705T1			018139T1				007982T1	SMAX5B_007982	Chymotrypsinogen 2-like protein||Chymotrypsinogen 2-like protein isoform 2
dre-miR-138-5p	000720T1			018138T3				007982T2	SMAX5B_007982	Chymotrypsinogen 2-like protein||Chymotrypsinogen 2-like protein isoform 2
dre-miR-138-5p	000729T1			018138T2				005673T1	SMAX5B_005673	putative integrin alpha-11
dre-miR-138-5p	000734T1			018138T1				005616T1	SMAX5B_005616	Coronin
dre-miR-138-5p	000753T1			018136T1				005692T1	SMAX5B_005692	putative protein diaphanous -like 3
dre-miR-138-5p	000759T1			018135T1				005606T1	SMAX5B_005606	putative protein diaphanous -like 3
dre-miR-138-5p	000774T1			018133T1				005651T1	SMAX5B_005651	putative protocadherin-17
dre-miR-138-5p	000815T1			018132T1				005642T1	SMAX5B_005642	putative transmembrane and coiled-coil domain-containing protein 3
dre-miR-138-5p	000827T1			018123T1				005646T1	SMAX5B_005646	putative membrane progestin receptor gamma
dre-miR-138-5p	000882T1			018122T1				005619T2	SMAX5B_005619	putative DCN1-like protein 2-like||putative DCN1-like protein 2-like isoform 2
dre-miR-138-5p	000936T1			018121T1				005686T1	SMAX5B_005686	putative protocadherin-9
dre-miR-138-5p	001042T1			018120T2				005621T2	SMAX5B_005621	putative tudor domain-containing protein 3 isoform 2||putative tudor domain-containing protein 3
dre-miR-138-5p	001116T1			018120T1				005621T1	SMAX5B_005621	putative tudor domain-containing protein 3 isoform 2||putative tudor domain-containing protein 3
dre-miR-138-5p	001190T1			018116T1				005687T1	SMAX5B_005687	putative RING finger protein 219
dre-miR-138-5p	001217T1			018114T1				012640T1	SMAX5B_012640	putative protein TANC1-like
dre-miR-138-5p	001221T1			018111T1				012301T1	SMAX5B_012301	putative WD repeat SAM and U-box domain-containing protein 1-like
dre-miR-138-5p	001297T1			018107T1				012410T1	SMAX5B_012410	putative coiled-coil domain-containing protein 81
dre-miR-138-5p	001378T1			018106T1				012498T1	SMAX5B_012498	putative motor neuron and pancreas homeobox protein 1-like
dre-miR-138-5p	001378T2			018093T1				012325T1	SMAX5B_012325	putative immunoglobulin-like domain-containing receptor 2
dre-miR-138-5p	001378T3			018092T1				012653T1	SMAX5B_012653	putative cell surface A33 antigen-like
dre-miR-138-5p	001378T4			018090T1				012660T1	SMAX5B_012660	putative pirin
dre-miR-138-5p	001486T1			018086T1				012629T1	SMAX5B_012629	hypothetical protein
dre-miR-138-5p	001562T1			018082T1				012342T1	SMAX5B_012342	putative sex comb on midleg-like protein 2
dre-miR-138-5p	001579T1			018081T1				012520T1	SMAX5B_012520	putative RNMT-activating mini protein
dre-miR-138-5p	001580T1			018078T1				012664T1	SMAX5B_012664	hypothetical protein
dre-miR-138-5p	001600T1			018076T1				012477T1	SMAX5B_012477	putative phosphorylase b kinase regulatory subunit alpha liver
dre-miR-138-5p	001624T1			018072T1				012618T3	SMAX5B_012618	putative transmembrane 6 superfamily member 1 isoform 3||putative transmembrane 6 superfamily member 1 isoform 2||putative transmembrane 6 superfamily member 1
dre-miR-138-5p	001627T1			018071T1				012451T1	SMAX5B_012451	putative glycine amidinotransferase mitochondrial
dre-miR-138-5p	001631T1			018070T1				012365T1	SMAX5B_012365	Solute carrier family 27 member 2
dre-miR-138-5p	001647T1			018067T1				012569T1	SMAX5B_012569	putative very long-chain acyl-CoA synthetase-like
dre-miR-138-5p	001685T1			018062T1				012579T1	SMAX5B_012579	putative inactive ubiquitin carboxyl-terminal hydrolase 50
dre-miR-138-5p	001691T1			018057T1				012522T1	SMAX5B_012522	putative RNA polymerase-associated protein LEO1-like
dre-miR-138-5p	001735T1			018054T1				012710T1	SMAX5B_012710	putative lysM and putative peptidoglycan-binding domain-containing protein 2
dre-miR-138-5p	001780T1			018052T1				012672T1	SMAX5B_012672	putative semaphorin-6D-like
dre-miR-138-5p	001795T1			018051T1				012482T1	SMAX5B_012482	putative dmX-like protein 2
dre-miR-138-5p	001820T1			018046T2				012363T1	SMAX5B_012363	CTXN2 DKFZp781M2440
dre-miR-138-5p	001845T1			018046T1				012331T4	SMAX5B_012331	putative DTW domain-containing protein 1 isoform 3||putative DTW domain-containing protein 1 isoform 2||putative DTW domain-containing protein 1||putative DTW domain-containing protein 1 isoform 5||putative DTW domain-containing protein 1 isoform 4
dre-miR-138-5p	001863T1			018044T2				012331T3	SMAX5B_012331	putative DTW domain-containing protein 1 isoform 3||putative DTW domain-containing protein 1 isoform 2||putative DTW domain-containing protein 1||putative DTW domain-containing protein 1 isoform 5||putative DTW domain-containing protein 1 isoform 4
dre-miR-138-5p	001887T1			018044T1				012331T2	SMAX5B_012331	putative DTW domain-containing protein 1 isoform 3||putative DTW domain-containing protein 1 isoform 2||putative DTW domain-containing protein 1||putative DTW domain-containing protein 1 isoform 5||putative DTW domain-containing protein 1 isoform 4
dre-miR-138-5p	001905T1			018025T1				012331T1	SMAX5B_012331	putative DTW domain-containing protein 1 isoform 3||putative DTW domain-containing protein 1 isoform 2||putative DTW domain-containing protein 1||putative DTW domain-containing protein 1 isoform 5||putative DTW domain-containing protein 1 isoform 4
dre-miR-138-5p	001905T2			018019T1				012331T5	SMAX5B_012331	putative DTW domain-containing protein 1 isoform 3||putative DTW domain-containing protein 1 isoform 2||putative DTW domain-containing protein 1||putative DTW domain-containing protein 1 isoform 5||putative DTW domain-containing protein 1 isoform 4
dre-miR-138-5p	001905T3			018017T2				012355T1	SMAX5B_012355	putative selenocysteine insertion sequence-binding protein 2-like
dre-miR-138-5p	001928T1			018017T1				012345T1	SMAX5B_012345	putative hyaluronan and proteoglycan link protein 3-like
dre-miR-138-5p	002015T1			018016T1				012486T1	SMAX5B_012486	Hypothetical protein
dre-miR-138-5p	002040T1			018013T1				012337T1	SMAX5B_012337	hypothetical protein
dre-miR-138-5p	002119T1			018012T1				012383T1	SMAX5B_012383	Mothers against decapentaplegic -like
dre-miR-138-5p	002135T1			018009T1				012368T1	SMAX5B_012368	putative SKI family transcriptional corepressor 1 -like-B-like
dre-miR-138-5p	002317T1			018006T1				012610T1	SMAX5B_012610	putative rhodopsin kinase-like
dre-miR-138-5p	002342T1			018000T1				012602T1	SMAX5B_012602	putative C3a anaphylatoxin chemotactic receptor-like
dre-miR-138-5p	002366T2			017998T1				012718T1	SMAX5B_012718	putative ephrin-B2a-like
dre-miR-138-5p	002378T1			017997T1				012723T1	SMAX5B_012723	putative glypican-5-like
dre-miR-138-5p	002389T1			017993T1				012448T1	SMAX5B_012448	hypothetical protein
dre-miR-138-5p	002408T1			017991T1				012521T1	SMAX5B_012521	putative LIM domain only protein 7-like
dre-miR-138-5p	002408T2			017987T1				012652T1	SMAX5B_012652	putative ephrin type-A receptor 6-like||putative ephrin type-A receptor 6-like isoform 2
dre-miR-138-5p	002534T1			017981T1				012559T1	SMAX5B_012559	putative fibrous sheath CABYR-binding protein-like
dre-miR-138-5p	002630T1			017979T1				012405T1	SMAX5B_012405	putative CKLF-like MARVEL transmembrane domain-containing protein 3
dre-miR-138-5p	002630T2			017976T1				012714T1	SMAX5B_012714	Chemokine-like factor||Chemokine-like factor isoform 2
dre-miR-138-5p	002630T3			017974T1				012404T1	SMAX5B_012404	putative CKLF-like MARVEL transmembrane domain-containing protein 4
dre-miR-138-5p	002679T1			017973T1				012489T1	SMAX5B_012489	putative protein CBFA2T3-like
dre-miR-138-5p	002679T2			017970T1				012334T1	SMAX5B_012334	putative protein CBFA2T3
dre-miR-138-5p	002687T1			017965T1				012532T1	SMAX5B_012532	putative solute carrier family 22 member 31
dre-miR-138-5p	002748T1			017962T1				012638T1	SMAX5B_012638	putative cadherin-15
dre-miR-138-5p	002765T1			017961T1				012578T1	SMAX5B_012578	Brain-derived neurotrophic factor
dre-miR-138-5p	002768T1			017960T1				012713T1	SMAX5B_012713	Leucine-rich repeat-containing G protein-coupled receptor 4 precursor-like
dre-miR-138-5p	002779T1			017959T1				012577T1	SMAX5B_012577	putative transmembrane protein 178B-like
dre-miR-138-5p	002876T1			017958T1				012323T1	SMAX5B_012323	putative cartilage intermediate layer protein 1
dre-miR-138-5p	002889T1			017953T1				012639T1	SMAX5B_012639	putative protein FAM189A1-like
dre-miR-138-5p	002911T1			017951T1				012625T2	SMAX5B_012625	putative tight junction protein ZO-1-like isoform 2||putative tight junction protein ZO-1-like
dre-miR-138-5p	002916T1			017950T1				012438T1	SMAX5B_012438	putative methylmalonyl-CoA epimerase mitochondrial||putative methylmalonyl-CoA epimerase mitochondrial isoform 2||putative methylmalonyl-CoA epimerase mitochondrial isoform 3
dre-miR-138-5p	002927T1			017946T1				012438T3	SMAX5B_012438	putative methylmalonyl-CoA epimerase mitochondrial||putative methylmalonyl-CoA epimerase mitochondrial isoform 2||putative methylmalonyl-CoA epimerase mitochondrial isoform 3
dre-miR-138-5p	002947T1			017943T1				012346T1	SMAX5B_012346	Ferritin heavy subunit||Ferritin heavy subunit isoform 2||Ferritin heavy subunit isoform 3
dre-miR-138-5p	002948T2			017935T1				012346T3	SMAX5B_012346	Ferritin heavy subunit||Ferritin heavy subunit isoform 2||Ferritin heavy subunit isoform 3
dre-miR-138-5p	002964T1			017933T1				012597T1	SMAX5B_012597	putative pleckstrin -likey domain-containing family A member 7
dre-miR-138-5p	002977T1			017929T1				012348T1	SMAX5B_012348	putative transcription factor SOX-6
dre-miR-138-5p	002981T1			017927T1				012535T1	SMAX5B_012535	putative serine/threonine-protein kinase 33
dre-miR-138-5p	003000T1			017926T1				012403T1	SMAX5B_012403	Rhombotin-1
dre-miR-138-5p	003000T2			017925T1				012542T1	SMAX5B_012542	putative cGMP-inhibited 3'-5'-cyclic phosphodiesterase B
dre-miR-138-5p	003028T1			017923T1				012649T2	SMAX5B_012649	Transmembrane protein 9B isoform 2||Transmembrane protein 9B
dre-miR-138-5p	003068T1			017919T1				012649T1	SMAX5B_012649	Transmembrane protein 9B isoform 2||Transmembrane protein 9B
dre-miR-138-5p	003118T1			017918T1				012593T2	SMAX5B_012593	putative DENN domain-containing protein 5A-like||putative DENN domain-containing protein 5A-like isoform 2
dre-miR-138-5p	003164T1			017917T1				012593T1	SMAX5B_012593	putative DENN domain-containing protein 5A-like||putative DENN domain-containing protein 5A-like isoform 2
dre-miR-138-5p	003268T1			017912T1				012525T1	SMAX5B_012525	adenosine monophosphate deaminase 3-like
dre-miR-138-5p	003308T1			017908T1				012614T1	SMAX5B_012614	putative ADM
dre-miR-138-5p	003386T1			017905T1				012366T2	SMAX5B_012366	Importin 7 isoform 2||Importin 7
dre-miR-138-5p	003439T1			017904T1				012297T1	SMAX5B_012297	putative switch-associated protein 70-like
dre-miR-138-5p	003482T1			017898T1				012659T1	SMAX5B_012659	putative polycystic kidney disease protein 1-like 2
dre-miR-138-5p	003496T1			017890T1				012544T1	SMAX5B_012544	putative nuclear factor of activated T-cells 5-like
dre-miR-138-5p	003518T1			017889T1				012356T1	SMAX5B_012356	putative glycine cleavage system H protein mitochondrial
dre-miR-138-5p	003541T1			017888T1				012581T1	SMAX5B_012581	putative histamine H2 receptor-like
dre-miR-138-5p	003571T1			017869T4				012332T1	SMAX5B_012332	putative cytochrome b5-like
dre-miR-138-5p	003608T1			017869T3				012433T1	SMAX5B_012433	putative hepatocyte nuclear factor 4-beta-like
dre-miR-138-5p	003624T1			017869T2				012321T1	SMAX5B_012321	Hypothetical protein
dre-miR-138-5p	003646T1			017869T1				012694T1	SMAX5B_012694	60S ribosomal protein L13
dre-miR-138-5p	003687T1			017864T1				012570T2	SMAX5B_012570	AP-1 complex subunit gamma-1||AP-1 complex subunit gamma-1 isoform 2
dre-miR-138-5p	003689T1			017860T3				012515T1	SMAX5B_012515	putative myotubularin-related protein 10 isoform 2||putative myotubularin-related protein 10
dre-miR-138-5p	003714T1			017859T1				012515T2	SMAX5B_012515	putative myotubularin-related protein 10 isoform 2||putative myotubularin-related protein 10
dre-miR-138-5p	003779T1			017858T1				012353T1	SMAX5B_012353	putative protein FAM63B
dre-miR-138-5p	003839T1			017857T1				012546T1	SMAX5B_012546	putative SAFB-like transcription modulator
dre-miR-138-5p	003896T1			017856T1				012295T1	SMAX5B_012295	Retinaldehyde dehydrogenase 2
dre-miR-138-5p	003946T1			017854T1				012619T1	SMAX5B_012619	Hepatic lipase
dre-miR-138-5p	003958T1			017853T1				012493T1	SMAX5B_012493	putative meiosis-specific nuclear structural protein 1
dre-miR-138-5p	003977T1			017851T1				012350T1	SMAX5B_012350	putative zinc finger protein 260-like
dre-miR-138-5p	004017T1			017848T1				012470T1	SMAX5B_012470	putative ras-related protein Rab-27A
dre-miR-138-5p	004037T1			017847T1				012473T1	SMAX5B_012473	Hypothetical protein
dre-miR-138-5p	004090T1			017846T1				012561T1	SMAX5B_012561	putative glucose-fructose oxidoreductase domain-containing protein 2-like
dre-miR-138-5p	004090T2			017842T1				012728T1	SMAX5B_012728	NUDIX 2 multi-domain protein
dre-miR-138-5p	004160T1			017838T1				012641T1	SMAX5B_012641	putative calretinin-like
dre-miR-138-5p	004240T1			017836T1				012389T1	SMAX5B_012389	putative growth arrest-specific protein 8-like
[truncated: 11,692 more rows]
