# Supplementary material for: Revealing New Landscape of Turbot (Scophthalmus maximus) Spleen Infected with Aeromonas salmonicida through Immune Related circRNA-miRNA-mRNA Axis
Source: Biology (Basel). 2021 Jul 6;10(7):626. doi: 10.3390/biology10070626 (PMC8301059; doi:10.3390/biology10070626)
Supplement: Supplementary file 1 [file biology-10-00626-s001.zip › biology-1237292-supplementary/Manuscript-supplementary/í∙Supplementary Table 6 circRNA-miRNA-mRNA.xlsx]

## Sheet: circRNA-miRNA-mRNA
novel_circ_0002869	dre-miR-125a	002067T1			novel_circ_0002869	dre-miR-125a	002067T1
novel_circ_0002869	dre-miR-125a	013855T1			novel_circ_0006815	dre-miR-138-5p	013855T1
novel_circ_0002869	dre-miR-125a	006092T2			novel_circ_0001612	dre-miR-193a-3p	006092T2
novel_circ_0006815	dre-miR-138-5p	004090T1			novel_circ_0000208	dre-miR-210-5p	004090T1
novel_circ_0006815	dre-miR-138-5p	016011T1			novel_circ_0001830	dre-miR-214	016011T1
novel_circ_0001612	dre-miR-138-5p	011316T1			novel_circ_0000627	dre-miR-455-5p	011316T1
novel_circ_0001612	dre-miR-138-5p	020043T1			novel_circ_0003494	novel_140	020043T1
novel_circ_0001612	dre-miR-138-5p	016011T1			novel_circ_0003361	novel_143	015112T2
novel_circ_0001612	dre-miR-138-5p	015112T2			novel_circ_0000173	novel_159	022131T1
novel_circ_0000208	dre-miR-138-5p	011316T1			novel_circ_0002735	novel_187	007959T1
novel_circ_0000208	dre-miR-138-5p	020043T1			novel_circ_0002771	novel_324	018370T1
novel_circ_0000208	dre-miR-138-5p	016011T1			novel_circ_0005462	novel_513	007567T2
novel_circ_0000208	dre-miR-138-5p	015112T2			novel_circ_0002188	novel_685	005870T1
novel_circ_0001830	dre-miR-193a-3p	022131T1			novel_circ_0001688	novel_753	004836T1
novel_circ_0000627	dre-miR-193a-3p	022131T1			novel_circ_0002815	novel_880	001905T1
novel_circ_0003494	dre-miR-210-5p	007959T1			novel_circ_0002384		015412T1
novel_circ_0003361	dre-miR-210-5p	007959T1			novel_circ_0000930		011888T1
novel_circ_0000173	dre-miR-214	018370T1			novel_circ_0002975		016524T1
novel_circ_0000173	dre-miR-214	007567T2			novel_circ_0005087		010269T1
novel_circ_0000173	dre-miR-214	005870T1			novel_circ_0001881		006790T1
novel_circ_0000173	dre-miR-214	004836T1			novel_circ_0002055		007398T3
novel_circ_0002735	dre-miR-214	018370T1			novel_circ_0000137		002052T1
novel_circ_0002735	dre-miR-214	007567T2			novel_circ_0002625		001294T2
novel_circ_0002735	dre-miR-214	005870T1			novel_circ_0004259		001294T3
novel_circ_0002735	dre-miR-214	004836T1			novel_circ_0002996		014362T1
novel_circ_0002771	dre-miR-214	018370T1					003399T2
novel_circ_0002771	dre-miR-214	007567T2					003954T1
novel_circ_0002771	dre-miR-214	005870T1					006372T1
novel_circ_0002771	dre-miR-214	004836T1					014782T1
novel_circ_0005462	dre-miR-214	001905T1					010330T1
novel_circ_0005462	dre-miR-214	015412T1					011195T1
novel_circ_0005462	dre-miR-214	005870T1					019202T2
novel_circ_0005462	dre-miR-214	007959T1					000655T1
novel_circ_0005462	dre-miR-214	018370T1					016413T1
novel_circ_0005462	dre-miR-214	002067T1					018550T1
novel_circ_0002188	dre-miR-214	001905T1					019336T1
novel_circ_0002188	dre-miR-214	015412T1					004698T1
novel_circ_0002188	dre-miR-214	005870T1					021234T1
novel_circ_0002188	dre-miR-214	007959T1					002120T4
novel_circ_0002188	dre-miR-214	018370T1					010864T1
novel_circ_0002188	dre-miR-214	002067T1					002232T2
novel_circ_0001830	dre-miR-214	001905T1					002120T5
novel_circ_0001830	dre-miR-214	015412T1					010577T1
novel_circ_0001830	dre-miR-214	005870T1					016422T2
novel_circ_0001830	dre-miR-214	007959T1
novel_circ_0001830	dre-miR-214	018370T1
novel_circ_0001830	dre-miR-214	002067T1
novel_circ_0001688	dre-miR-455-5p	011888T1
novel_circ_0002815	novel_140	016524T1
novel_circ_0002815	novel_140	010269T1
novel_circ_0002815	novel_140	006790T1
novel_circ_0002815	novel_140	007398T3
novel_circ_0002384	novel_140	016524T1
novel_circ_0002384	novel_140	010269T1
novel_circ_0002384	novel_140	006790T1
novel_circ_0002384	novel_140	007398T3
novel_circ_0000930	novel_140	016524T1
novel_circ_0000930	novel_140	010269T1
novel_circ_0000930	novel_140	006790T1
novel_circ_0000930	novel_140	007398T3
novel_circ_0002975	novel_143	002052T1
novel_circ_0005087	novel_159	001294T2
novel_circ_0005087	novel_159	001294T3
novel_circ_0005087	novel_159	014362T1
novel_circ_0005087	novel_159	003399T2
novel_circ_0001881	novel_187	003954T1
novel_circ_0001881	novel_187	006372T1
novel_circ_0002055	novel_324	014782T1
novel_circ_0002055	novel_324	010330T1
novel_circ_0002055	novel_324	011195T1
novel_circ_0002055	novel_324	019202T2
novel_circ_0002055	novel_324	000655T1
novel_circ_0000137	novel_513	015412T1
novel_circ_0000137	novel_513	016413T1
novel_circ_0000137	novel_513	018550T1
novel_circ_0005462	novel_685	019336T1
novel_circ_0005462	novel_685	004698T1
novel_circ_0005462	novel_685	021234T1
novel_circ_0003361	novel_685	019336T1
novel_circ_0003361	novel_685	004698T1
novel_circ_0003361	novel_685	021234T1
novel_circ_0001881	novel_685	019336T1
novel_circ_0001881	novel_685	004698T1
novel_circ_0001881	novel_685	021234T1
novel_circ_0002625	novel_753	002120T4
novel_circ_0002625	novel_753	010864T1
novel_circ_0002625	novel_753	002232T2
novel_circ_0002625	novel_753	002120T5
novel_circ_0002625	novel_753	010577T1
novel_circ_0004259	novel_753	002120T4
novel_circ_0004259	novel_753	010864T1
novel_circ_0004259	novel_753	002232T2
novel_circ_0004259	novel_753	002120T5
novel_circ_0004259	novel_753	010577T1
novel_circ_0002996	novel_880	016422T2
novel_circ_0002996	novel_880	000655T1

## Sheet: different time points
ASS6_vs_ASS0				ASS12_vs_ASS0				ASS24_vs_ASS0				ASS96_vs_ASS0
circ(up)	miRNA(down)	mRNA(up)		circ(up)	miRNA(down)	mRNA(up)		circ(up)	miRNA(down)	mRNA(up)		circ(up)	miRNA(down)	mRNA(up)
								novel_circ_0002055	novel_324	014782T1		novel_circ_0001830	dre-miR-193a-3p	022131T1
								novel_circ_0002055	novel_324	010330T1		novel_circ_0000627	dre-miR-193a-3p	022131T1
								novel_circ_0002055	novel_324	011195T1		novel_circ_0001881	novel_187	003954T1
								novel_circ_0002055	novel_324	000655T1		novel_circ_0003494	dre-miR-210-5p	007959T1
												novel_circ_0001881	novel_685	019336T1
circ(down)	miRNA(up)	mRNA(down)		circ(down)	miRNA(up)	mRNA(down)		circ(down)	miRNA(up)	mRNA(down)		circ(down)	miRNA(up)	mRNA(down)
novel_circ_0006815	dre-miR-138-5p	004090T1		novel_circ_0001612	dre-miR-138-5p	020043T1
novel_circ_0006815	dre-miR-138-5p	016011T1		novel_circ_0001612	dre-miR-138-5p	015112T2
				novel_circ_0000208	dre-miR-138-5p	020043T1
				novel_circ_0000208	dre-miR-138-5p	015112T2
